# Supplementary material for: Transcriptomic and metabolomic analysis of copper stress acclimation in Ectocarpus siliculosus highlights signaling and tolerance mechanisms in brown algae
Source: BMC Plant Biol. 2014 May 1;14:116. doi: 10.1186/1471-2229-14-116 (PMC4108028; doi:10.1186/1471-2229-14-116)
Supplement: Additional file 1 — List of the 627 contigs/singletons found to be differentially regulated under Cu treatments at an FDR of 5%. Sequences were manually grouped into functional categories. Values highlighted in yellow correspond to genes up-regulated, while blue background indicates genes down-regulated. [file 1471-2229-14-116-S1.xls]

## Sheet: Additional file 1
Additional file 1. List of the 627 contigs/singletons found to be differentially regulated under Cu treatments at an FDR of 5%. Sequences were manually grouped into functional categories.
Values highlighted in yellow correspond to genes up-regulated, while blue background indicates genes down-regulated.
Category	Subcategory	Short name	Annotation / Comments	EST/Contig Id	Gene Id	Log2-ratio 4 h	Log2-ratio 8 h
Cell signaling & communication	Receptors / Kinases	LRR	Leucine Rich Repeat Protein	LQ0AFA3YK05RM1.SCF	Esi0106_0084	3.9 ± 0.9	1.8 ± 1.3
	Receptors / Kinases	LRR	Leucine Rich Repeat Protein	LQ0AAB9YJ18FM1.SCF	Esi0106_0041	1.8 ± 0.4	1.4 ± 0.9
	Receptors / Kinases	LRR	Leucine Rich Repeat Protein	LQ0AAB25YB14FM1.SCF	Esi0191_0017	1.7 ± 0.6	0.8 ± 0.8
	Receptors / Kinases	ROCO	LRR-GTPase of the ROCO family	LQ0AAB99YH06RM1.SCF	Esi0265_0008	1.3 ± 0.4	0.9 ± 0.6
	Receptors / Kinases	ROCO	LRR-GTPase of the ROCO family	CL5884Contig1	Esi0032_0115	2.3 ± 0.6	0.3 ± 0.8
	Receptors / Kinases	ROCO	LRR-GTPase of the ROCO family	CL4835Contig1	Esi0156_0026	2.2 ± 0.5	2.0 ± 1.5
	Receptors / Kinases	NB-ARC-TPR	NB-ARC and TPR repeat-containing protein	LQ0AAB15YC16FM1.SCF	Esi0039_0099	3.4 ± 1.5	2.4 ± 1.7
	Receptors / Kinases	NB-ARC-TPR	NB-ARC and TPR repeat-containing protein	LQ0AAB50YN06FM1.SCF	Esi0104_0065	2.8 ± 0.7	1.7 ± 1.0
	Receptors / Kinases	NB-ARC-TPR	NB-ARC and TPR repeat-containing protein	CL6882Contig1	Esi0008_0162	1.3 ± 0.6	0.6 ± 0.5
	Receptors / Kinases	CAMK	Calcium/Calmodulin-dependent protein kinase-related	CL340Contig1	Esi0073_0115	1.3 ± 0.4	0.8 ± 0.6
	Receptors / Kinases	CAMK	Calcium/Calmodulin-dependent protein kinase-related	LQ0AAB77YP13FM1.SCF	Esi0073_0115	2.0 ± 0.7	1.4 ± 1.0
	Receptors / Kinases		Serine/threonine-protein kinase-like domain	CL6100Contig1	Esi0090_0003	3.2 ± 0.8	2.5 ± 1.6
	Receptors / Kinases		Serine/threonine-protein kinase-like domain	LQ0AAB10YA08FM1.SCF	Esi0090_0003	3.3 ± 0.7	3.0 ± 2.3
	Receptors / Kinases	TESK1-like	Serine/threonine-protein kinase-like domain	CL4235Contig1	Esi0065_0036	2.0 ± 0.5	1.4 ± 0.7
	Receptors / Kinases		Serine/threonine-protein kinase, Plant type	LQ0AAB67YI24FM1.SCF	Esi0191_0017	1.8 ± 0.4	0.7 ± 0.3
	Receptors / Kinases		Serine/threonine-protein kinase, Plant type	LQ0AAB72YN02FM1.SCF	Esi0106_0084	0.4 ± 0.5	2.2 ± 0.9
	Receptors / Kinases	SUDD-like	Serine/threonine protein kinase	LQ0AAB12YD22FM1.SCF	Esi0156_0017	1.1 ± 0.2	0.5 ± 0.4
	Receptors / Kinases		Serine/threonine protein kinase	LQ0AAB24YB19FM1.SCF	Esi0162_0067	1.0 ± 0.3	1.2 ± 0.6
	Receptors / Kinases		Serine/threonine protein kinase	CL1123Contig1	Esi0133_0031	2.0 ± 0.3	0.9 ± 0.6
	Receptors / Kinases		Serine/threonine protein kinase	CL353Contig1	Esi0038_0037	2.0 ± 0.9	2.2 ± 1.1
	Receptors / Kinases	MHCK/EF2	Alpha kinase/elongation factor2 kinase	CL1822Contig1	Esi0008_0118	1.2 ± 0.2	1.4 ± 0.6
	Receptors / Kinases	G-protein	G-protein coupled receptor	CL2542Contig1	Esi0104_0004	1.3 ± 0.3	0.4 ± 0.5
	Receptors / Kinases	G-protein	G-protein coupled receptor	CL6728Contig1	Esi0543_0004	1.2 ± 0.4	0.6 ± 0.5
	Receptors / Kinases		Glucocorticoid receptor-like (DNA-binding domain)	LQ0AAB13YL10FM1.SCF	Esi0357_0002	0.4 ± 0.2	1.1 ± 0.3
	Receptors / Kinases	GABARAP	GABA-receptor-associated protein	CL1096Contig1	Esi0488_0007	1.8 ± 0.3	0.8 ± 0.5
	Receptors / Kinases		Contains a signaling domain pfam PF02743	CL613Contig1	Esi0078_0085	2.4 ± 0.5	1.8 ± 1.6
	Receptors / Kinases	G-protein	G-protein coupled receptor protein signaling pathway	CL7720Contig1	Esi0073_0079	-1.2 ± 0.3	-0.5 ± 0.5
	Receptors / Kinases	RGS	Regulator of G-protein signaling 2	LQ0ACA20YF03RM1.SCF	Esi0326_0007	-1.0 ± 0.3	-0.8 ± 0.4
	Receptors / Kinases	NB-ARC-TPR	NB-ARC and TPR repeat-containing protein	CL4484Contig1	Esi0381_0002	-1.5 ± 0.8	-3.4 ± 1.8
	Receptors / Kinases	CDPK 3	Calcium-dependent protein kinase	LQ0AAB50YM16FM1.SCF	Esi0118_0084	-1.6 ± 0.6	-0.8 ± 0.7
	Receptors / Kinases	CDPK 3	Calcium-dependent protein kinase	LQ0AAB69YP24RM1.SCF	Esi0118_0084	-1.2 ± 0.4	-0.8 ± 0.5
	Receptors / Kinases	CDPK 3	Calcium-dependent protein kinase	LQ0AAB84YK09RM1.SCF	Esi0133_0022	-1.2 ± 0.4	-0.7 ± 0.4
	Receptors / Kinases	CDC2-MAP	MAP Kinase	LQ0AAA12YN22FM1.SCF	Esi0236_0041	-0.7 ± 0.4	-1.3 ± 0.7
	Receptors / Kinases	TRP	Ankyrin repeat Transient receptor potential channel	CL3297Contig1	Esi0255_0025	-1.1 ± 0.5	-0.6 ± 0.3
	Receptors / Kinases	LRR	LRR-containing protein	CL5613Contig1	Esi0029_0096	-1.4 ± 0.6	-1.5 ± 0.9
	Oxylipins	CYP5164A2	Cytochrome P450	CL3423Contig1	Esi0060_0078	5.4 ± 1.0	2.9 ± 2.5
	Oxylipins	CYP5164A1	Cytochrome P450	CL122Contig5	Esi0193_0035	1.1 ± 0.2	0.5 ± 0.5
	PI signaling	PLC	Similar to phospholipase C, delta 4	CL5950Contig1	Esi0000_0131	2.3 ± 0.8	1.4 ± 0.9
	PI signaling	ZF-FIVE	zinc finger, FYVE domain containing 28	LQ0ACA4YN21RM1.SCF	Esi0041_0020	1.3 ± 0.4	0.4 ± 0.3
	PI signaling	ZF-FIVE	Zinc finger, FYVE/PHD-type	CL6892Contig1	Esi0085_0110	1.9 ± 0.4	1.7 ± 1.2
	PI signaling	CDS	Phosphatidate cytidylyltransferase	LQ0AAB40YM24FM1.SCF	Esi0016_0173	-1.6 ± 0.4	-0.8 ± 0.9
	PI signaling	SEC14	Phosphatidylinositol transfer protein SEC14	LQ0AAB45YC23FM1.SCF	Esi0499_0013	-2.2 ± 0.6	-0.6 ± 0.6
	PI signaling	IMPase	Inositol monophosphatase, metal-binding site	CL3732Contig1	Esi0133_0061	-2.2 ± 1.1	-1.3 ± 0.8
	PI signaling	PI4P	Phosphatidylinositol-4-phosphate 5-kinase	CL7750Contig1	Esi0030_0108	-1.3 ± 0.4	-1.2 ± 0.8
	PI signaling	PI4P	Phosphatidylinositol-4-phosphate 5-kinase, core	CL4165Contig1	Esi0370_0026	-1.2 ± 0.6	-0.9 ± 0.6
	PI signaling	IPS	Inositol-3-phosphate synthase	LQ0AAB97YE17RM1.SCF	Esi0279_0022	-1.2 ± 0.6	-1.0 ± 0.4
	PI signaling	PI-binding	Phosphoinositide binding	LQ0AAB5YE22FM1.SCF	Esi0069_0003	-1.7 ± 0.4	-0.7 ± 0.7
	Intracellular signaling	SH2-1	SH2 domain containing protein	CL7783Contig1	Esi0183_0039	4.6 ± 0.9	2.7 ± 2.2
	Intracellular signaling	SH2-2	SH2 domain containing protein	LQ0AFA7YD18RM1.SCF	Esi0014_0150	3.7 ± 0.3	1.5 ± 1.5
	Intracellular signaling	SH2-3	SH2 domain containing protein	LQ0AAB24YI18FM1.SCF	Esi0014_0150	2.3 ± 0.3	1.1 ± 0.9
	Intracellular signaling	SH2-4	SH2 domain containing protein	CL4026Contig1	Esi0183_0042	1.8 ± 0.2	1.5 ± 0.8
	Membrane-traffic	Copine	C2 calcium/lipid-binding region, CaLB	CL1043Contig1	Esi0085_0013	1.8 ± 0.2	1.7 ± 1.1
	Membrane-traffic	Copine	C2 calcium/lipid-binding region, CaLB	CL2123Contig1	Esi0033_0124	2.6 ± 0.8	1.5 ± 1.3
	Membrane-traffic	Copine	C2 calcium/lipid-binding region, CaLB	LQ0AAB99YP22RM1.SCF	Esi0033_0124	3.2 ± 0.8	1.6 ± 1.1
	Membrane-traffic	Copine	C2 calcium/lipid-binding region, CaLB	CL433Contig1	Esi0033_0121	3.1 ± 0.3	2.1 ± 1.2
	Membrane-traffic	Intersectin	Similar to intersectin 2	CL58Contig1	Esi0077_0075	1.7 ± 0.5	1.1 ± 0.8
	Membrane-traffic	VPS13	Vacuolar protein sorting-associated protein	LQ0AEA8YJ06RM1.SCF	Esi0047_0126	1.8 ± 0.3	1.5 ± 1.3
Transcription factors	DNA binding proteins	ZF C2H2-MTF1 like	Similar to metal response element-binding transcription factor-1*	CL4138Contig1	Esi0513_0010	1.4 ± 0.2	0.8 ± 0.7
& epigenetic mechanisms	DNA binding proteins	ZF C2H2-AN1-1	Arsenite inducible RNA associated protein AIP-1-related*	LQ0AAB97YO24FM1.SCF	Esi0002_0015	1.8 ± 0.5	1.8 ± 1.3
	DNA binding proteins	ZF C2H2-AN1-2	Arsenite inducible RNA associated protein AIP-1-related*	CL2465Contig1	Esi0348_0030	1.1 ± 0.4	0.7 ± 0.4
	DNA binding proteins	ZF C2H2-1	C2H2 zinc finger protein*	CL850Contig1	Esi0051_0089	1.2 ± 0.2	0.3 ± 0.2
	DNA binding proteins	ZF C2H2-2	C2H2 zinc finger protein	CL1062Contig1	Esi0071_0018	1.5 ± 0.2	1.3 ± 0.7
	DNA binding proteins	ZF C2H2-3	C2H2 zinc finger protein	CL4033Contig1	Esi0040_0071	1.8 ± 0.3	1.8 ± 1.1
	DNA binding proteins	ZF C2H2-4	C2H2 zinc finger protein	CL7109Contig1	Esi0301_0006	2.0 ± 0.2	1.4 ± 1.2
	DNA binding proteins	ZF CCHC-1	CCHC zinc finger protein	LQ0AAB104YN20FM1.SCF	Esi0100_0023	1.3 ± 0.1	-0.1 ± 0.4
	DNA binding proteins	ZF CCHC-2	CCHC zinc finger protein	LQ0ACA10YI17RM1.SCF	Esi0151_0061	1.4 ± 0.6	0.7 ± 0.5
	DNA binding proteins	ZF CCHC-3	CCHC zinc finger protein*	LQ0AAB86YC07RM1.SCF	Esi0118_0050	1.1 ± 0.3	0.3 ± 0.4
	DNA binding proteins	CCAAT_HAP3	CCAAT-binding protein*	LQ0AAB31YP20FM1.SCF	Esi0201_0038	1.8 ± 0.9	1.4 ± 0.8
	DNA binding proteins	bZIP	bZIP domain protein*	CL5664Contig1	Esi0219_0040	1.1 ± 0.2	0.6 ± 0.7
	DNA binding proteins	FHA	Nibrin*	LQ0AAB21YD06FM1.SCF	Esi0292_0018	1.3 ± 0.5	0.6 ± 0.5
	DNA binding proteins	RWP-RK-NIN2	Nodule inception transcription factor protein like 2*	LQ0AAB14YD22FM1.SCF	Esi0226_0031	1.1 ± 0.4	0.3 ± 0.3
	DNA binding proteins	RWP-RK-NIN4	Nodule inception transcription factor protein like 4*	CL5675Contig1	Esi0100_0085	1.4 ± 0.4	0.5 ± 0.4
	DNA binding proteins	Zn_clus-1	Zn_clus conserved unknown protein*	LQ0AAB47YD04FM1.SCF	Esi0071_0075	3.1 ± 0.7	1.6 ± 1.1
	DNA binding proteins	Zn_clus-1	Zn_clus conserved unknown protein*	LQ0ADA22YG11RM1.SCF	Esi0071_0075	3.1 ± 0.8	1.8 ± 1.1
	DNA binding proteins	Zn_clus-2	Zn_clus conserved unknown protein*	CL7162Contig1	Esi0071_0081	1.4 ± 0.2	0.4 ± 0.3
	DNA binding proteins	RWP-RK-NIN6	Nodule inception transcription factor protein 6*	CL309Contig1	Esi0013_0140	-2.6 ± 0.7	-1.6 ± 1.3
	DNA binding proteins	mTERF	Mitochodrial transcription termination factor-related*	LQ0AAB103YK04FM1.SCF	Esi0290_0010	-2.7 ± 0.8	-0.7 ± 0.7
	DNA binding proteins	HSF	Heat Shock transcription factor*	LQ0AAB46YE02FM1.SCF	Esi0279_0021	-4.7 ± 1.3	-2.0 ± 1.9
	DNA binding proteins	AP2/EREBP	Pathogenesis-related transcriptional factor and ERF*	CL4818Contig1	Esi0356_0029	-1.9 ± 0.6	-1.1 ± 0.6
	DNA binding proteins	MYB-like	Myb-like DNA-binding region, SHAQKYF class	CL404Contig1	Esi0095_0057	-2.4 ± 0.6	-1.3 ± 0.8
	DNA binding proteins	Jumonji	Transcription factor jumonji/aspartyl beta-hydroxylase	CL6299Contig1	Esi0149_0075	-1.3 ± 0.6	-0.9 ± 0.5
	ADP-ribosylation	PARP	Poly (ADP-Ribose) polymerase family	CL5985Contig1	Esi0088_0011	1.8 ± 0.4	1.2 ± 1.0
	ADP-ribosylation	PARP	Poly (ADP-Ribose) polymerase family	LQ0AAB100YI05FM1.SCF	Esi0278_0043	2.2 ± 0.4	1.1 ± 0.7
	ADP-ribosylation	PARP	Nucleus NAD+ ADP-ribosyltransferase activity protein	LQ0AAB29YC09FM1.SCF	Esi0083_0050	2.0 ± 0.5	1.9 ± 1.3
	ADP-ribosylation	PARP	Nucleus NAD+ ADP-ribosyltransferase activity protein	CL1395Contig1	Esi0017_0058	2.2 ± 0.4	1.4 ± 1.1
	ADP-ribosylation	PARP	Nucleus NAD+ ADP-ribosyltransferase activity protein	CL5948Contig1	Esi0017_0054	2.4 ± 0.2	1.0 ± 1.2
	ADP-ribosylation	PARP	Nucleus NAD+ ADP-ribosyltransferase activity protein	CL486Contig1	Esi0017_0054	2.4 ± 0.5	1.8 ± 1.0
	ADP-ribosylation	PARP	Nucleus NAD+ ADP-ribosyltransferase activity protein	CL4914Contig1	Esi0083_0049	2.7 ± 0.5	2.2 ± 1.6
	ADP-ribosylation	PARP	Nucleus NAD+ ADP-ribosyltransferase activity protein	LQ0AAB77YI10RM1.SCF	Esi0083_0048	3.0 ± 0.6	2.1 ± 2.0
	ADP-ribosylation	PARP	Nucleus NAD+ ADP-ribosyltransferase activity protein	CL5177Contig1	Esi0016_0104	3.9 ± 0.4	2.6 ± 2.0
	ADP-ribosylation	PARP	Nucleus NAD+ ADP-ribosyltransferase activity protein	CL486Contig3	Esi0003_0139	1.9 ± 0.6	1.9 ± 1.1
	ADP-ribosylation	PARP	Nucleus NAD+ ADP-ribosyltransferase activity protein	CL4861Contig1	Esi0003_0139	1.9 ± 0.9	1.0 ± 0.6
	ADP-ribosylation		ADP-ribosylglycohydrolase	CL525Contig1	Esi0003_0086	1.9 ± 0.3	2.0 ± 1.5
	ADP-ribosylation		ADP-ribose/CDP-alcohol pyrophosphatase	LQ0AAB1YN01RM1.SCF	Esi0177_0014	2.0 ± 0.5	1.3 ± 0.8
	ADP-ribosylation	Arf2B	ADP-ribosylation factor 1	LQ0AAB92YD16FM1.SCF	Esi0030_0124	-1.8 ± 1.1	-3.6 ± 1.6
	Methylation		DNA methylase, N-6 adenine-specific, conserved site	LQ0AAB83YB04FM1.SCF	Esi0571_0002	2.0 ± 0.4	1.1 ± 0.6
	Methylation		DNA methylase, N-6 adenine-specific, conserved site	LQ0AAB13YL16FM1.SCF	Esi0149_0073	-1.3 ± 0.7	-0.7 ± 0.4
	Acetylation	GNAT	Acetyltransferase*	CL2426Contig1	Esi0041_0031	1.3 ± 0.5	1.7 ± 0.4
	Acetylation		Histone deacetylase	LQ0AAB102YK02FM1.SCF	Esi0092_0077	-1.1 ± 0.2	-0.8 ± 0.6
	Acetylation		Histone deacetylase family protein, plastida	CL4452Contig1	Esi0029_0022	-1.1 ± 0.1	-0.2 ± 0.4
	Acetylation	GNAT	Acetyltransferase*	CL2670Contig1	Esi0059_0129	-1.5 ± 0.6	-1.2 ± 0.8
	Chromatin condensation	SNF7	SNF7 - RELATED, chromatin modifiyng enzyme	LQ0ACA11YA13RM1.SCF	Esi0090_0068	1.5 ± 0.4	0.6 ± 0.6
	Chromatin condensation	RCC1	Regulator of chromosome condensation	LQ0AFA3YG14RM1.SCF	Esi0262_0004	1.4 ± 0.5	1.0 ± 0.4
	Chromatin condensation	TOP2	Type II topoisomerase	LQ0AAB32YG07FM1.SCF	Esi0076_0105	1.4 ± 0.3	0.4 ± 0.6
	Chromatin condensation	SWI/SNF_SNF2	DEAD-like helicase*	LQ0AAB6YA20FM1.SCF	Esi0004_0202	0.9 ± 0.4	1.1 ± 0.6
	Chromatin condensation		Regulator of chromosome condensation	CL3290Contig1	Esi0070_0127	2.4 ± 0.4	1.5 ± 0.9
	Chromatin condensation	NAP	Nucleosome assembly protein (NAP)	CL7151Contig1	Esi0032_0118	-0.8 ± 0.4	-1.1 ± 0.6
	RNA polymerase	SSU72	RNA polymerase II subunit A C-terminal domain phosphatase SSU72	CL5900Contig1	Esi0081_0091	1.9 ± 0.3	0.5 ± 0.5
	RNA polymerase	SSU72	RNA polymerase II subunit A C-terminal domain phosphatase SSU72	CL6575Contig1	Esi0081_0091	1.1 ± 0.3	0.5 ± 0.3
	RNA polymerase		RNA polymerase	LQ0AAB94YN04RM1.SCF	Esi0006_0192	2.5 ± 0.7	1.0 ± 1.2
	RNA polymerase		RNA polymerase Rpc34	CL4917Contig1	Esi0081_0053	-1.2 ± 0.5	-0.5 ± 0.3
Ion transport	Ion transport		Metal ion transport, Zinc/iron permease	CL5745Contig1	Esi0161_0055	2.3 ± 0.6	2.6 ± 1.8
	Ion transport		Metal ion transport, Zinc/iron permease	LQ0AAB14YG13FM1.SCF	Esi0161_0055	3.4 ± 0.4	2.9 ± 1.9
	Ion transport		Ferric chelate reductase	CL6178Contig1	Esi0058_0142	-1.9 ± 0.7	-0.5 ± 0.7
	Ion transport	SufD	FeS assembly protein SufD	CL4728Contig1	Esi0038_0073	-0.7 ± 0.4	-1.1 ± 0.6
	Ion transport		Chromate transporter region	LQ0AAB7YM14FM1.SCF	Esi0163_0024	-1.5 ± 0.4	-0.6 ± 0.5
	Ion transport		Sodium symporter family	CL5375Contig1	Esi0353_0023	-2.1 ± 1.3	-2.9 ± 1.5
	Ion transport		Voltage and ligand potassium channel	LQ0AAB85YN21FM1.SCF	Esi0155_0068	-3.8 ± 0.5	-2.9 ± 1.6
	Ion transport		triosephosphate/phosphate translocator	LQ0AAB58YA06RM1.SCF	Esi0030_0130	-1.3 ± 0.3	-0.7 ± 0.5
	Ion transport		High affinity phosphate transporter	CL2820Contig1	Esi0026_0160	-1.3 ± 0.7	-1.5 ± 0.7
Stress detoxification proteins	Oxidative stress	Fe SOD	Fe Super Oxide Dismutase	CL595Contig1	Esi0201_0013	2.2 ± 0.7	0.3 ± 0.3
	Oxidative stress	MSR	Peptide methionine sulfoxide reductase family	CL1044Contig1	Esi0027_0013	1.9 ± 0.3	1.4 ± 1.2
	Oxidative stress	TRX	Thioredoxin family protein	LQ0AAB87YK20RM1.SCF	Esi0030_0031	1.0 ± 0.3	0.5 ± 0.3
	Oxidative stress	LHCP18	Light Harvesting Chlorophyll-binding Protein 18	CL1Contig32	Esi0085_0049	1.6 ± 0.5	1.1 ± 0.9
	Oxidative stress	LHCP43	Light Harvesting Chlorophyll-binding Protein 42	LQ0AEA6YH12RM1.SCF	Esi0458_0016	1.8 ± 0.5	0.5 ± 0.5
	Oxidative stress		Leghemoglobin-related	LQ0AAA2YE02FM1.SCF	Esi0341_0029	3.3 ± 1.3	2.4 ± 1.5
	Oxidative stress	TRX	Thioredoxin family protein	LQ0AAB97YC16FM1.SCF	Esi0073_0068	-1.8 ± 0.9	-0.8 ± 0.5
	DNA repair	Rad50	DNA double-strand break repair rad50 ATPase	CL2728Contig1	Esi0002_0198	2.1 ± 0.4	1.6 ± 1.3
	DNA repair	PARP	Similar to poly (ADP-ribose) polymerase family, member 14	CL1876Contig1	Esi0003_0139	1.5 ± 0.6	1.0 ± 0.5
	Cell death	HIR	Hypersensitive-induced reaction protein 3**	CL69Contig2	Esi0126_0019	1.1 ± 0.2	0.9 ± 0.4
	Cell death		Programmed cell death 4	CL6152Contig1	Esi0431_0004	1.5 ± 0.7	1.0 ± 0.6
	Cell death		Non sense-mediated MRNA decay protein 3	LQ0AAB21YP07FM1.SCF	Esi0457_0014	1.5 ± 0.3	0.8 ± 0.4
	Osmotic stress		Osmotic avoidance protein	CL1047Contig1	Esi0044_0076	1.7 ± 0.5	1.2 ± 1.0
	Protein transporters	GRX	Glutaredoxin/malate transporter fusion protein, arsenate reductase	CL517Contig1	Esi0050_0061	1.7 ± 0.8	1.5 ± 1.0
	MATE transporters	MATE	Multidrug and toxic compound extrusion	LQ0AAA3YO19FM1.SCF	Esi0018_0099	1.1 ± 0.4	0.4 ± 0.4
	MFS transporters	MFS	Major facilitator superfamily MFS-1	LQ0ACA24YC06RM1.SCF	Esi0445_0011	1.4 ± 0.5	1.1 ± 0.8
	ABC transporters	ABCA	ABC A transporter	CL6277Contig1	Esi0154_0007	1.2 ± 0.2	1.1 ± 0.7
	ABC transporters	ABCA	ABC A transporter	CL555Contig1	Esi0359_0018	1.8 ± 0.3	1.5 ± 0.9
	ABC transporters	ABCB	ABC B transporter	LQ0AAB97YF13RM1.SCF	Esi0109_0024	1.5 ± 0.4	1.9 ± 0.8
	ABC transporters	ABCC	ABC C transporter	LQ0AAB90YN18FM1.SCF	Esi0077_0044	1.3 ± 0.4	0.7 ± 0.4
	ABC transporters	ABC	ABC transporter-like	LQ0AAA2YC12RM1.SCF	Esi0202_0033	1.6 ± 0.5	1.4 ± 0.9
	ABC transporters	ABCF	ABC F transporter	CL1256Contig1	Esi0042_0065	2.9 ± 0.8	2.3 ± 1.6
	ABC transporters	ABC PK	Possible ABC-like protein kinase	CL5327Contig1	Esi0008_0042	-1.6 ± 0.5	-0.6 ± 0.3
	ABC transporters	ABC	predicted ATPase of the ABC class	LQ0AAB2YK16FM1.SCF	Esi0280_0006	-0.8 ± 0.3	-1.4 ± 0.8
Protein turnover & folding	Protein chaperones	HSP70	Heat shock protein 70	LQ0AAB27YJ11FM1.SCF	Esi0159_0053	1.2 ± 0.3	0.7 ± 0.5
	Protein chaperones	HSP70	Heat shock protein 70	LQ0AAB103YN24RM1.SCF	Esi0355_0025	3.7 ± 1.0	3.4 ± 2.6
	Protein chaperones	HSP70	Heat shock protein 70**	CL77Contig4	Esi0379_0027	1.3 ± 0.1	0.9 ± 0.3
	Protein chaperones	HSP90	Heat shock protein 90	LQ0AAB39YC06FM1.SCF	Esi0292_0013	1.2 ± 0.4	0.9 ± 0.7
	Protein chaperones	Cpn10	Chaperonin Cpn10	CL4175Contig1	Esi0183_0043	1.5 ± 0.4	1.4 ± 0.8
	Protein chaperones	FKBP-8	FKBP-type peptidyl-prolyl cis-trans isomerase 8	LQ0AAB41YO01FM1.SCF	Esi0136_0040	2.5 ± 0.6	0.8 ± 0.9
	Protein chaperones		20S proteasome assembly chaperone 2	LQ0AAB1YF08RM1.SCF	Esi0010_0086	2.0 ± 0.5	1.8 ± 1.4
	Protein chaperones	HSP40	Heat shock protein 40 like protein	CL437Contig2	Esi0018_0164	-3.4 ± 1.2	-1.3 ± 1.2
	Protein chaperones	HSP40	Heat shock protein 40 like protein	LQ0AAB70YM18FM1.SCF	Esi0018_0164	-2.8 ± 1.4	-1.7 ± 1.1
	Protein chaperones	HSP40	Heat shock protein 40 like protein	CL437Contig1	Esi0018_0164	-1.2 ± 0.3	-0.7 ± 0.7
	Protein chaperones	FKBP-type	FK506-binding protein 2 precursor	CL4812Contig1	Esi0059_0047	-1.2 ± 0.5	-1.3 ± 0.5
	Protein chaperones	FKBP-type	FKBP-type peptidyl-prolyl cis-trans isomerase 2	LQ0ADA9YP13RM1.SCF	Esi0187_0002	-2.0 ± 0.9	-2.4 ± 1.3
	Proteolysis		Aspartyl protease	CL2074Contig1	Esi0018_0069	4.6 ± 0.7	2.5 ± 1.6
	Proteolysis		Aspartyl protease	CL6975Contig1	Esi0018_0069	3.3 ± 0.8	2.0 ± 1.3
	Proteolysis		Aspartyl protease	CL1747Contig1	Esi0366_0008	3.8 ± 0.6	2.5 ± 1.1
	Protein chaperones		beta-hydroxylase, aspartyl/asparaginyl family	CL2587Contig1	Esi0019_0096	1.2 ± 0.6	1.0 ± 0.6
	Proteasomal degradation		Proteasome subunit alpha type 7	LQ0AAB32YL21FM1.SCF	Esi0010_0201	2.0 ± 0.2	1.2 ± 0.5
	Proteasomal degradation	26S	26S Protease regulatory subunit	CL541Contig1	Esi0079_0040	1.4 ± 0.4	0.8 ± 0.6
	Proteasomal degradation	26S	26S Proteasome regulatory subunit	CL830Contig1	Esi0047_0017	1.3 ± 0.1	1.1 ± 0.7
	Proteasomal degradation	26S	26S Proteasome regulatory subunit	CL946Contig1	Esi0289_0008	1.1 ± 0.4	0.9 ± 0.6
	Proteasomal degradation	26S	26S Proteasome regulatory subunit	LQ0AAA14YD09FM1.SCF	Esi0289_0008	2.6 ± 0.6	1.2 ± 1.0
	Proteasomal degradation	26S	26S proteasome beta type 7 subunit	CL363Contig1	Esi0232_0007	1.6 ± 0.5	1.9 ± 1.2
	Proteasomal degradation		proteasome activator complex	CL2810Contig1	Esi0638_0004	2.3 ± 0.6	2.0 ± 1.2
	Proteasomal degradation		proteasome activator complex	LQ0AEA5YP13RM1.SCF	Esi0638_0004	3.5 ± 0.7	2.8 ± 1.6
	Proteasomal degradation		Proteasome core complex (sensu Eukaryota)	LQ0ACA23YI20RM1.SCF	Esi0188_0013	1.3 ± 0.3	1.2 ± 0.8
	Proteasomal degradation	26S	26S PROTEASOME SUBUNIT S9	LQ0AAB53YN14FM1.SCF	Esi0044_0049	-1.0 ± 0.1	-0.6 ± 0.4
	Ubiquitin related protein	UFD1	ubiquitin-dependent protein catabolic process	LQ0AAB1YK07RM1.SCF	Esi0009_0093	1.1 ± 0.4	0.7 ± 0.6
	Ubiquitin related protein	EF1B	Ubiquitin-associated/translation elongation factor EF1B	LQ0AAB42YA09FM1.SCF	Esi0012_0100	1.1 ± 0.3	1.3 ± 0.7
	Ubiquitin related protein	EF1B	Ubiquitin-associated/translation elongation factor EF1B	CL621Contig1	Esi0149_0005	2.3 ± 0.3	1.6 ± 1.0
	Ubiquitin related protein	PFU	PLAA family ubiquitin binding, PFU	LQ0ABA1YO06FM1.SCF	Esi0088_0027	1.6 ± 0.2	0.9 ± 0.8
	Ubiquitin related protein	PFU	PLAA family ubiquitin binding, PFU	LQ0AAB40YK24FM1.SCF	Esi0088_0027	1.8 ± 0.3	1.1 ± 0.8
	Ubiquitin related protein		Ubiquitin family protein, expressed	LQ0ADA9YD10RM1.SCF	Esi0211_0010	1.7 ± 0.3	0.8 ± 0.7
	Ubiquitin related protein		Ubiquitin related, conserved unknown protein	LQ0AAB69YC11RM1.SCF	Esi0245_0033	1.5 ± 0.3	1.1 ± 0.9
	Ubiquitin related protein		Ubiquitin related, conserved unknown protein	LQ0AAA18YH21FM1.SCF	Esi0245_0033	2.4 ± 0.5	1.7 ± 1.4
	Ubiquitin related protein		ubiquitin-dependent protein catabolic process	LQ0AAB24YM18FM1.SCF	Esi0246_0005	2.8 ± 0.3	1.4 ± 1.1
	Ubiquitin related protein	E3-RING	Putative E3-ligase, RING-type	CL4916Contig1	Esi0075_0084	1.8 ± 0.3	1.6 ± 1.1
	Ubiquitin related protein	E3-RING	Putative E3-ligase, RING-type	CL6608Contig1	Esi0075_0084	2.5 ± 0.5	1.8 ± 1.5
	Ubiquitin related protein	E3-RING	Putative E3-ligase, RING-type	LQ0AAB94YC19RM1.SCF	Esi0219_0030	2.4 ± 0.5	2.0 ± 1.4
	Ubiquitin related protein	E3-RING	Putative E3-ligase, RING-type, similar to deltex 3-like	CL492Contig1	Esi0222_0006	1.6 ± 0.4	1.0 ± 0.6
	Ubiquitin related protein	E3-RING	Putative E3-ligase, RING-type	CL2757Contig1	Esi0031_0073	1.0 ± 0.3	0.9 ± 0.6
	Ubiquitin related protein	E3-RING	Putative E3-ligase, RING-type	CL3720Contig1	Esi0130_0017	1.3 ± 0.4	0.5 ± 0.5
Amino acid metabolism	Primary amino acid synthesis	GR	Glutathione reductase	LQ0AAB61YK20RM1.SCF	Esi0019_0176	1.5 ± 0.2	1.1 ± 0.7
	Primary amino acid synthesis	ALARS	Alanine-tRNA ligase	CL7464Contig1	Esi0195_0017	2.5 ± 0.3	0.9 ± 1.1
	Primary amino acid synthesis	Amt1;11	Ammonium transporter	CL5488Contig1	Esi0540_0006	2.4 ± 0.6	1.3 ± 1.0
	Primary amino acid synthesis		Glutamate dehydrogenase 1 (EC 1.4.1.4)	CL1656Contig1	Esi0028_0164	-3.0 ± 0.5	-1.5 ± 0.8
	Primary amino acid synthesis		Glutamate dehydrogenase 1 (NADP-dependent)	CL2561Contig1	Esi0028_0164	-1.1 ± 0.2	-1.3 ± 0.9
	Primary amino acid synthesis	GS	Glutamate synthase (NADH/NADPH) (EC 1.4.1.14/13)	CL6370Contig1	Esi0029_0131	-1.7 ± 0.3	-1.5 ± 1.0
	Primary amino acid synthesis	GS	Glutamate synthase (NADH/NADPH) (EC 1.4.1.14/13)	LQ0AEA1YH04FM1.SCF	Esi0029_0131	-0.6 ± 0.2	-1.1 ± 0.6
	Primary amino acid synthesis	Nrt2;3	Nitrate high affinity transporter; pseudogene	CL116Contig1	Esi0278_0030	-2.3 ± 0.5	-2.0 ± 1.6
	Primary amino acid synthesis	NPR2	Nitrogen permease regulator 2	LQ0AAB25YG15FM1.SCF	Esi0096_0017	-1.2 ± 0.4	-0.5 ± 0.3
	Primary amino acid synthesis		Ammonium transporter	CL2765Contig1	Esi0526_0006	-3.1 ± 0.6	-2.9 ± 2.3
	Primary amino acid synthesis		Nitrite reductase (NAD(P)H) (EC 1.7.1.4)	CL2999Contig1	Esi0249_0028	-2.1 ± 0.7	-1.9 ± 1.4
	Primary amino acid synthesis		Nitrite reductase (ferredoxin) (EC 1.7.7.1)	CL5351Contig1	Esi0003_0129	-1.6 ± 0.4	-1.0 ± 0.9
	Primary amino acid synthesis		Nitrite reductase (ferredoxin) (EC 1.7.7.1)	CL3736Contig1	Esi0003_0129	-1.1 ± 0.1	-0.7 ± 0.6
	Primary amino acid synthesis		hypothetical protein	CL6863Contig1	Esi1024_0001	-1.0 ± 0.3	-1.3 ± 0.5
	Urea cycle, GABA & Proline	ARGRS	Arginyl-tRNA Synthetase	CL7349Contig1	Esi0003_0287	2.6 ± 1.0	2.7 ± 1.7
	Urea cycle, GABA & Proline	AOX	Amine oxydase	LQ0AAB102YN08FM1.SCF	Esi0014_0196	2.4 ± 0.7	0.3 ± 0.4
	Urea cycle, GABA & Proline		Prolyl-tRNA synthetase	CL5561Contig1	Esi0274_0019	-1.7 ± 0.7	-1.2 ± 0.6
	Urea cycle, GABA & Proline		Urea/Na+ high-affinity symporter	CL1053Contig1	Esi0104_0047	-1.8 ± 0.1	-1.8 ± 1.2
	Urea cycle, GABA & Proline		Agmatinase	LQ0AAB73YC03FM1.SCF	Esi0039_0062	-1.7 ± 0.4	-1.3 ± 1.1
	Urea cycle, GABA & Proline		Amine oxidase	LQ0AAB51YG07FM1.SCF	Esi0158_0040	-2.8 ± 0.7	-0.7 ± 0.6
	Urea cycle, GABA & Proline	SMS	Spermine synthase (EC:2.5.1.22)	LQ0AAB16YE14FM3.SCF	Esi0000_0445	-1.2 ± 0.4	-0.6 ± 0.5
	Histidine	ATP-PRT	Phosphoribosyl-ATP diphosphorylase (EC 2.4.2.17)	CL7716Contig1	Esi0022_0128	-1.0 ± 0.3	-0.9 ± 0.7
	Cysteine and Methionine	SATase	Serine O-acetyltransferase (EC 2.3.1.30)	CL5341Contig1	Esi0112_0027	1.1 ± 0.3	0.9 ± 0.5
	Cysteine and Methionine		Putative methionine-tRNA ligase	CL2517Contig1	Esi0092_0047	-1.4 ± 0.4	-1.5 ± 0.8
	Cysteine and Methionine	CYS	Cysteine synthase (EC 2.5.1.47)	CL5790Contig1	Esi0008_0039	-1.1 ± 0.4	-0.6 ± 0.4
Secondary metabolites	Opines		Possible NAD/NADP octopine/nopaline dehydrogenase	LQ0AAB42YE14FM1.SCF	Esi0168_0037	1.5 ± 0.2	1.3 ± 0.7
	Terpenoids		Terpenoid synthase	LQ0AAB66YP24RM1.SCF	Esi0264_0024	1.9 ± 0.3	1.2 ± 0.7
	Terpenoids	UBIG/COQ3	3-demethylubiquinone-9 3-methyltransferase	LQ0AAB91YE22FM1.SCF	Esi0041_0012	1.4 ± 0.4	0.8 ± 0.8
	Terpenoids		Dihydroflavonol-4-reductase/ terpene cyclase	LQ0AAB22YG20FM1.SCF	Esi0017_0193	-0.6 ± 0.4	-1.2 ± 0.5
	Terpenoids	HMGS1	Hydroxymethylglutaryl-CoA synthase	CL6014Contig1	Esi0131_0082	-1.0 ± 0.2	-0.6 ± 0.4
	Terpenoids		Tocopherol phytyltransferase	LQ0AAB46YJ03FM1.SCF	Esi0025_0048	-1.3 ± 0.2	-0.2 ± 0.5
	Terpenoids		Naphthoate synthase, partial	LQ0AAB91YI19RM1.SCF	Esi0109_0084	-0.9 ± 0.2	-1.1 ± 0.8
	Terpenoids	VDL1	Violaxanthin de-epoxidase-like protein	CL1324Contig1	Esi0238_0012	-2.3 ± 0.8	-1.9 ± 0.9
	Terpenoids	VDL1	Violaxanthin de-epoxidase-like protein	CL3800Contig1	Esi0238_0012	-1.0 ± 0.4	-1.2 ± 0.6
	Terpenoids		3-oxo-5-alpha-steroid 4-dehydrogenase	CL1618Contig1	Esi0113_0076	-0.8 ± 0.3	-1.1 ± 0.5
	Phenolic compounds		Folate/biopterin transporter	LQ0AAB39YK13FM1.SCF	Esi0201_0008	1.1 ± 0.5	1.0 ± 0.5
	Phenolic compounds		Anthranilate synthase	CL1564Contig1	Esi0344_0036	1.0 ± 0.3	0.8 ± 0.5
	Phenolic compounds	ICS, mxcD	Isochorismate synthase	LQ0AFA4YD19RM1.SCF	Esi0004_0152	-1.3 ± 0.3	-0.9 ± 0.4
	Phenolic compounds	DHQ-SDH	Shikimate dehydrogenase (EC:1.1.1.25)	CL1162Contig1	Esi0082_0083	-1.1 ± 0.3	-0.6 ± 0.5
	Phenolic compounds	TYR	Tyrosinase, Monophenol Monooxygenase	CL416Contig1	Esi0010_0167	-2.6 ± 1.1	-1.5 ± 0.8
	Phenolic compounds	TYR	Tyrosinase, Monophenol Monooxygenase	CL4815Contig1	Esi0130_0065	-2.2 ± 0.5	-0.9 ± 1.0
	Organic acids		Isocitrate/Isopropylmalate dehydrogenase-like	CL790Contig1	Esi0048_0101	-1.0 ± 0.3	-1.2 ± 0.4
	Alkaloids	OsNAAT1	Nicotianamide aminotransferase A	LQ0AAB88YI07RM1.SCF	Esi0049_0056	-0.7 ± 0.3	-1.3 ± 0.3
	Alkaloids		Tropinone reductase, putative	LQ0AAB34YI11FM1.SCF	Esi0154_0065	-1.7 ± 0.5	-1.0 ± 0.5
Fatty acid metabolism	FA biosynthesis		Putative fatty acid hydoxylase	CL2971Contig1	Esi0638_0003	3.6 ± 0.7	1.8 ± 1.3
	FA biosynthesis		Peroxisomal enoyl-coenzyme A hydratase	CL4938Contig1	Esi0000_0579	-1.9 ± 0.6	-1.3 ± 1.0
	FA biosynthesis		Malonyl-CoA:ACP transacylase	CL6735Contig1	Esi0043_0063	-1.3 ± 0.4	-1.5 ± 0.9
	FA biosynthesis		Monooxygenase, FAD-binding	CL3735Contig1	Esi0037_0080	-1.3 ± 0.2	-1.1 ± 0.8
	FA biosynthesis		Carnitine/acylcarnitine carrier protein	CL2887Contig1	Esi0126_0043	-1.8 ± 0.5	-2.1 ± 0.8
Sugar metabolism	Polysaccharide modifying enzymes	MEP7	Mannuronan C-5-epimerase	CL466Contig1	Esi0326_0043	1.0 ± 0.4	0.6 ± 0.3
	Polysaccharide modifying enzymes	MEP6	Mannuronan C-5-epimerase	CL1214Contig1	Esi0495_0003	1.7 ± 0.3	1.2 ± 1.0
	Polysaccharide modifying enzymes	MEP6	Mannuronan C-5-epimerase	LQ0AEA5YO08RM1.SCF	Esi0495_0003	5.0 ± 0.8	3.6 ± 3.0
	Polysaccharide modifying enzymes	GH47	Mannosyl-oligosaccharide 1,2-alpha-mannosidase, family GH47	LQ0AAB78YM03RM1.SCF	Esi0168_0067	1.3 ± 0.2	0.6 ± 0.4
	Polysaccharide modifying enzymes	GT47	Glycosyltransferase, family GT47	CL122Contig1	Esi0005_0179	1.7 ± 0.3	0.2 ± 0.3
	Polysaccharide modifying enzymes	GT47	Glycosyltransferase, family GT47	CL6755Contig1	Esi0005_0179	2.6 ± 0.7	1.4 ± 1.4
	Polysaccharide modifying enzymes	GT49	Glycosyltransferase, family GT49	LQ0AAB68YD22FM1.SCF	Esi0005_0179	2.1 ± 0.6	1.3 ± 0.7
	Polysaccharide modifying enzymes	Beta-(1,2)-xylosyltransferase	Beta-(1,2)-xylosyltransferase	CL6062Contig1	Esi0061_0094	1.1 ± 0.5	1.1 ± 0.7
	Polysaccharide modifying enzymes		Putative fusion enzyme	CL4985Contig1	Esi0252_0029	2.5 ± 0.5	1.3 ± 0.8
	Polysaccharide modifying enzymes	GT2	Cellulose synthase (UDP-forming), family GT2	LQ0AAB26YP10FM1.SCF	Esi0097_0024	-1.2 ± 0.3	-0.3 ± 0.5
	Polysaccharide modifying enzymes	GT28	Monogalactosyldiacylglycerol synthase, family GT28	CL2543Contig1	Esi0104_0036	-1.7 ± 0.2	-1.5 ± 0.9
	Polysaccharide modifying enzymes	GT4	Glycosyltransferase, family GT4	LQ0AAB42YC04FM1.SCF	Esi0558_0002	-1.0 ± 0.2	-0.1 ± 0.4
	Sugar transport		Sugar transporter	CL1280Contig2	Esi0015_0064	1.1 ± 0.2	1.0 ± 0.7
	Sugar transport		Sugar transporter	CL7001Contig1	Esi0015_0064	1.9 ± 0.4	0.5 ± 0.8
	Sugar transport		Sugar transporter	CL6235Contig1	Esi0227_0040	1.7 ± 0.5	1.2 ± 1.0
	Sugar transport		L-rhamnose-proton symport protein	LQ0AAB5YF07FM1.SCF	Esi0144_0048	-1.3 ± 0.3	-0.7 ± 0.4
	Sugar transport		Major facilitator sugar transporter	LQ0AAB39YC02FM1.SCF	Esi0286_0029	-2.1 ± 0.8	-0.3 ± 0.4
	Primary sugar biosynthesis		Glucose sorbosone dehydrogenase	CL7212Contig1	Esi0096_0043	5.8 ± 0.9	2.4 ± 1.8
	Primary sugar biosynthesis		trehalose-6-phosphate phosphatase, fragment (C-terminal end)	CL6945Contig1	Esi0010_0099	-0.7 ± 0.4	-1.1 ± 0.6
	Primary sugar biosynthesis		Mannitol-1-phosphate 5-dehydrogenase	CL2843Contig1	Esi0020_0181	-2.8 ± 0.6	-0.7 ± 0.7
	Primary sugar biosynthesis		Sorbitol dehydrogenase	LQ0AAB42YJ02FM1.SCF	Esi0139_0050	-5.0 ± 0.9	-1.4 ± 0.7
	Carbohydrate-binding proteins		Carbohydrate-binding WSC	CL6181Contig1	Esi0127_0047	-1.1 ± 0.7	-1.6 ± 0.9
	Carbohydrate-binding proteins		WSC domain containing protein	LQ0AAB101YH10FM1.SCF	Esi0647_0001	-2.9 ± 1.7	-2.2 ± 0.8
	Carbohydrate-binding proteins	G6PI	Cytosolic glucose-6-phosphate isomerase	CL4146Contig1	Esi0626_0005	-1.4 ± 0.7	-0.6 ± 0.4
	Carbohydrate-binding proteins		PR1-like metalloprotease, contains WSC domain	CL3599Contig1	Esi0013_0168	-2.3 ± 1.0	-0.8 ± 0.7
Cell cycle & Development	Cell cycle	EIF3i	Eukaryotic initiation factor eIF3 i subunit p36	CL1525Contig1	Esi0210_0039	1.0 ± 0.3	1.1 ± 0.3
	Cell cycle	CDC48	CDC-ATPase, Upregulated**	LQ0AAA22YM21FM1.SCF	Esi0010_0010	1.4 ± 0.6	1.3 ± 0.4
	Development		Similar to neural precursor cell expressed	LQ0AAB3YJ17FM1.SCF	Esi0004_0230	2.3 ± 0.6	1.4 ± 0.8
	Development		Similar to neural precursor cell expressed	CL3231Contig1	Esi0004_0234	1.1 ± 0.3	0.3 ± 0.4
	Development		Similar to neural precursor cell expressed	CL6105Contig1	Esi0004_0230	1.6 ± 0.4	0.9 ± 0.5
	Development		cupin-like protein	LQ0AAA11YG05FM1.SCF	Esi0128_0002	1.1 ± 0.4	1.3 ± 0.4
	Development		Flagellar associated protein	CL3595Contig1	Esi0320_0030	1.2 ± 0.5	0.7 ± 0.3
	Development		Auxin efflux carrier	CL6236Contig1	Esi0003_0194	1.4 ± 0.4	1.3 ± 1.0
	Cell adhesion		Integrin alpha chain	CL8Contig14	Esi0623_0002	1.0 ± 0.3	0.6 ± 0.6
	Cell structure		Myosin D	CL2981Contig1	Esi0009_0126	1.6 ± 0.4	1.1 ± 0.9
	Cell structure		Dynein heavy chain DYHC6	CL7Contig11	Esi0035_0079	1.2 ± 0.6	0.7 ± 0.4
Others	Translation	GTPBP1	EF1alpha-like GTPase	CL7272Contig1	Esi0122_0107	3.0 ± 1.0	1.6 ± 1.1
	Translation	TrmE	Organellal GTPase involved in tRNA modification	CL4967Contig1	Esi0157_0044	-1.3 ± 0.3	-0.8 ± 0.6
	Solute transporter		Mitochondrial substrate/solute carrier	LQ0AAB27YJ16FM1.SCF	Esi0088_0045	1.2 ± 0.5	0.7 ± 0.4
	Es viral related proteins	EsV-1-163	hypothetical protein	LQ0AFA3YI09RM1.SCF	Esi0057_0097	1.4 ± 0.4	1.2 ± 0.6
	Es viral related proteins	EsV-1-7	hypothetical protein	LQ0AAB61YI04RM1.SCF	Esi0017_0177	1.4 ± 0.5	0.4 ± 0.4
	Es viral related proteins	EsV-1-7	hypothetical protein	CL4587Contig1	Esi0039_0087	1.7 ± 0.4	1.1 ± 0.3
	Es viral related proteins	EsV-1-7	EsV-1-7	LQ0AAB25YG05FM1.SCF	Esi0007_0018	-4.4 ± 1.5	-1.7 ± 1.3
	Carbon uptake	CA	Carbonic anhydrase alpha type	CL126Contig1	Esi0000_0144	-1.0 ± 0.5	-1.5 ± 0.7
			Deoxycytidylate deaminase	LQ0AAB8YA05FM1.SCF	Esi0384_0025	-0.8 ± 0.3	-1.1 ± 0.6
		IDW11	IDW11	LQ0AAB10YK08FM1.SCF	Esi0000_0457	-1.3 ± 0.7	-1.0 ± 0.3
		MHflX	MHflX, mitochondrial HflX GTPase	CL5513Contig1	Esi0115_0018	-1.5 ± 0.5	-0.6 ± 0.5
			Mitochondrial energy transfer protein	LQ0AAB10YG10FM1.SCF	Esi0312_0025	-1.8 ± 0.4	-0.5 ± 0.5
		PAP	PAP fibrillin	CL6998Contig1	Esi0133_0022	-2.3 ± 0.2	-0.4 ± 0.8
		PRF3	Plastid translation release factor RF3	CL2104Contig1	Esi0100_0021	-0.9 ± 0.3	-1.0 ± 0.3
			Pyrophosphate-dependent phosphofructose kinase	LQ0AAB13YA01FM1.SCF	Esi0437_0013	-2.8 ± 1.2	-1.3 ± 0.3
			Short-chain dehydrogenase/reductase (SDR)	CL7174Contig1	Esi0015_0037	-1.5 ± 0.7	-1.0 ± 0.7
			ADP-ATP translocase	LQ0AAB48YH17FM1.SCF	Esi0073_0037	-1.9 ± 0.7	-0.7 ± 0.7
			Mitochondrial carrier protein, putative	LQ0AAB44YL01FM1.SCF	Esi0023_0186	-2.4 ± 0.6	-0.7 ± 1.0
			Similar to neurobeachin like 1	CL5547Contig1	Esi0314_0011	-1.2 ± 0.6	-0.4 ± 0.1
Conserved unknown proteins			AAA ATPase domain-containing protein	LQ0AAA10YM14FM1.SCF	Esi0016_0105	1.8 ± 0.3	1.6 ± 1.3
			AAA ATPase domain-containing protein	CL952Contig2	Esi0002_0195	1.3 ± 0.6	1.2 ± 0.7
			ALPHA/BETA HYDROLASE RELATED	CL2424Contig1	Esi0176_0002	1.2 ± 0.6	1.2 ± 0.4
	Protein-protein interaction		Ankyrin repeat-containing domain	CL6500Contig1	Esi0170_0040	-5.5 ± 0.6	-1.9 ± 1.9
	Protein-protein interaction		Ankyrin repeat-containing domain, conserved unknown protein	LQ0AAB14YJ10FM1.SCF	Esi0105_0028	1.3 ± 0.3	0.2 ± 0.4
	Protein-protein interaction		Ankyrin repeat-containing domain, conserved unknown protein	CL1746Contig1	Esi0007_0237	1.2 ± 0.3	0.9 ± 0.5
	Protein-protein interaction		Ankyrin repeat-containing domain, conserved unknown protein	CL1746Contig2	Esi0007_0237	2.3 ± 0.7	0.9 ± 0.9
	Protein-protein interaction		Ankyrin repeat-containing domain, conserved unknown protein	CL1258Contig1	Esi0165_0055	1.9 ± 0.5	1.2 ± 0.7
	Protein-protein interaction		Ankyrin repeat-containing domain, conserved unknown protein	LQ0AAB44YM20FM1.SCF	Esi0004_0144	1.6 ± 0.7	0.6 ± 0.3
	Protein-protein interaction		Ankyrin repeat-containing domain, conserved unknown protein	LQ0AAB46YM02FM1.SCF	Esi0006_0204	1.8 ± 0.4	1.5 ± 1.1
	Protein-protein interaction		Ankyrin repeat-containing domain, conserved unknown protein	LQ0AAB16YN02FM3.SCF	Esi0007_0237	1.1 ± 0.2	1.0 ± 0.2
	Protein-protein interaction		Ankyrin repeat-containing domain, conserved unknown protein	CL2269Contig1	Esi0178_0023	1.3 ± 0.4	1.7 ± 1.0
	Protein-protein interaction		Conserved unknown protein, PHD finger protein-related	CL4783Contig1	Esi0070_0123	1.5 ± 0.6	0.5 ± 0.5
			Conserved unknown protein, putative bcs1 aaa-type ATPase	LQ0AAB57YG07RM1.SCF	Esi0002_0194	2.6 ± 0.6	1.6 ± 1.2
			Conserved unknown protein, similar also to spherulin	CL5250Contig1	Esi0118_0001	1.8 ± 0.6	1.9 ± 0.9
			Diphthamide synthesis	LQ0AAB32YI17FM1.SCF	Esi0034_0065	1.5 ± 0.3	0.8 ± 0.7
			Di-trans-poly-cis-decaprenylcistransferase-like	CL6060Contig1	Esi0004_0181	1.1 ± 0.6	0.6 ± 0.2
			Endoplasmic reticulum oxidoreductin 1	CL4717Contig1	Esi0367_0011	0.8 ± 0.3	1.1 ± 0.7
			FLOTILLIN-RELATED	CL344Contig1	Esi0045_0066	1.4 ± 0.4	1.2 ± 0.4
			G patch domain containing protein	LQ0AAB88YD15RM1.SCF	Esi0013_0091	1.7 ± 0.6	1.3 ± 0.7
			Guanylate kinase activity	CL6441Contig1	Esi0113_0021	1.8 ± 0.5	1.9 ± 1.0
			hydrolase activity	LQ0AAB9YF14FM1.SCF	Esi0005_0195	2.0 ± 0.6	1.5 ± 0.9
			Integral membrane domain	LQ0AAB53YN16RM1.SCF	Esi0006_0147	2.2 ± 0.3	1.5 ± 1.0
			Integral membrane domain	LQ0AAB66YJ13FM1.SCF	Esi0064_0036	1.9 ± 0.4	1.6 ± 1.4
	TPR		Tetratricopeptide repeat	LQ0AAB38YA06FM1.SCF	Esi0007_0094	1.2 ± 0.3	0.8 ± 0.6
	TPR		Tetratricopeptide repeat	CL6267Contig1	Esi0018_0086	1.3 ± 0.4	0.5 ± 0.4
	TPR		Tetratricopeptide repeat	CL1113Contig1	Esi0039_0097	2.5 ± 0.3	2.6 ± 2.0
	TPR		Tetratricopeptide repeat	LQ0AAB99YG22FM1.SCF	Esi0107_0063	1.2 ± 0.2	1.1 ± 0.5
	TPR		Tetratricopeptide repeat	CL2310Contig1	Esi0328_0006	0.9 ± 0.2	1.1 ± 0.5
	TPR		Tetratricopeptide repeat	LQ0AAB39YK21FM1.SCF	Esi0167_0062	-1.7 ± 1.0	-1.3 ± 0.8
	TPR		Tetratricopeptide repeat	LQ0AAB46YD24FM1.SCF	Esi0334_0007	-2.0 ± 0.4	-0.7 ± 0.4
	TPR		Tetratricopeptide repeat	LQ0AAB32YM07FM1.SCF	Esi0178_0040	-2.6 ± 0.4	-2.7 ± 1.8
	TPR		Tetratricopeptide repeat	LQ0AAB14YN23FM1.SCF	Esi0115_0009	-2.3 ± 0.9	-0.4 ± 0.5
	TPR		Tetratricopeptide repeat	LQ0AAA14YA18FM1.SCF	Esi0006_0111	-1.3 ± 0.3	-0.4 ± 0.3
	TPR		Tetratricopeptide repeat	LQ0ADA9YM22RM1.SCF	Esi0043_0135	-1.7 ± 0.5	-1.4 ± 1.1
			OVARIAN CARCINOMA ANTIGEN CA125-RELATED	CL80Contig9	Esi0243_0031	1.3 ± 0.3	0.6 ± 0.7
			OVARIAN CARCINOMA ANTIGEN CA125-RELATED	LQ0AAB54YB12FM1.SCF	Esi0243_0031	0.2 ± 0.5	1.9 ± 0.7
			Protein of unknown function DUF179	CL739Contig1	Esi0303_0020	2.0 ± 0.2	1.5 ± 1.0
			Protein of unknown function DUF580	LQ0AAB34YJ05FM1.SCF	Esi0109_0069	2.2 ± 1.0	2.7 ± 1.4
			Protein of unknown function DUF726	CL4723Contig1	Esi0187_0015	1.1 ± 0.2	0.5 ± 0.4
			Protein of unknown function DUF775	LQ0ABA1YJ19FM1.SCF	Esi0172_0012	1.3 ± 0.6	0.8 ± 0.3
			RAR1-like	CL6531Contig1	Esi0023_0145	1.5 ± 0.6	1.2 ± 0.8
			RNA binding	LQ0AAB89YA19RM1.SCF	Esi0019_0075	1.1 ± 0.5	0.8 ± 0.6
			Thioesterase/thiol ester dehydrase-isomerase	LQ0AAB34YI14FM1.SCF	Esi0242_0044	2.5 ± 0.9	1.0 ± 0.6
			VHS DOMAIN CONTAINING PROTEIN FAMILY	CL1818Contig1	Esi0063_0116	1.2 ± 0.3	1.1 ± 0.9
			von Willebrand domain protein	CL7023Contig1	Esi0076_0111	3.6 ± 1.2	2.4 ± 1.8
			von Willebrand domain protein	CL558Contig1	Esi0109_0089	3.1 ± 1.2	2.6 ± 1.9
			Hemolysin-type calcium-binding region	CL768Contig1	Esi0080_0041	1.7 ± 0.3	0.9 ± 0.6
			metallophosphoesterase	LQ0AAB52YN09FM1.SCF	Esi0009_0006	2.8 ± 0.5	1.4 ± 1.1
	Methyl transferases		S-adenosyl-L-methionine-dependent methyltransferases	CL3409Contig1	Esi0161_0005	3.0 ± 0.4	2.5 ± 2.1
	Methyl transferases		S-adenosyl-L-methionine-dependent methyltransferases	CL2531Contig1	Esi0017_0197	1.0 ± 0.3	0.6 ± 0.5
	Methyl transferases		Arginine N-methyltransferase	CL6601Contig1	Esi0165_0056	1.0 ± 0.3	0.8 ± 0.5
	Methyl transferases		Putative methyltransferase	LQ0AAA14YP08FM1.SCF	Esi0062_0124	1.0 ± 0.3	0.8 ± 0.3
	Methyl transferases		Putative methyltransferase	CL6596Contig1	Esi0233_0010	1.0 ± 0.3	0.2 ± 0.4
	Methyl transferases		O-methyltransferase, N-terminal	LQ0AAB66YP21RM1.SCF	Esi0181_0013	-1.2 ± 0.3	-2.2 ± 1.3
	Methyl transferases		Methyltransferase like	LQ0AAB15YH08FM1.SCF	Esi0035_0111	-0.8 ± 0.5	-1.4 ± 0.6
	Methyl transferases		Methyltransferase like	CL7292Contig1	Esi0166_0064	-0.7 ± 0.5	-1.9 ± 1.0
	Methyl transferases		Methyltransferase like	CL714Contig1	Esi0181_0049	-1.1 ± 0.4	-0.8 ± 0.7
	Halogentation		HAD-like protein	CL1888Contig1	Esi0019_0077	1.4 ± 0.4	2.5 ± 1.5
	Halogentation		HAD-like protein	LQ0AAB41YP23FM1.SCF	Esi0019_0077	2.3 ± 0.7	2.6 ± 1.8
				LQ0AAB76YN07FM1.SCF	Esi0000_0419	1.7 ± 0.6	0.7 ± 0.3
				CL2077Contig1	Esi0063_0060	2.6 ± 0.4	1.6 ± 1.5
				CL482Contig1	Esi0262_0036	1.2 ± 0.3	1.0 ± 0.7
				CL7564Contig1	Esi0000_0419	1.8 ± 0.7	0.9 ± 0.7
				CL2358Contig1	Esi0055_0110	1.6 ± 0.2	1.1 ± 1.0
				LQ0AAB66YJ15FM1.SCF	Esi0244_0019	1.6 ± 0.6	0.7 ± 0.4
				CL225Contig1	Esi0028_0109	1.6 ± 0.5	1.4 ± 0.8
				LQ0AAA21YC03FM1.SCF	Esi0095_0041	1.5 ± 0.4	0.8 ± 0.7
				CL4257Contig1	Esi0023_0048	1.5 ± 0.4	2.0 ± 1.3
				CL6652Contig1	Esi0004_0276	1.5 ± 0.4	1.5 ± 1.0
				LQ0AAB95YM24RM1.SCF	Esi0000_0088	1.4 ± 0.6	0.4 ± 0.4
				CL6525Contig1	Esi0157_0054	1.3 ± 0.3	0.6 ± 0.5
				CL481Contig1	Esi0217_0020	1.3 ± 0.5	1.6 ± 1.0
				CL75Contig1	Esi0172_0012	2.1 ± 0.3	0.9 ± 0.3
				CL3218Contig1	Esi0059_0099	1.3 ± 0.3	1.0 ± 0.3
				LQ0ACA26YA05RM1.SCF	Esi0059_0099	2.6 ± 0.4	1.7 ± 1.7
				LQ0AAB74YK15RM1.SCF	Esi0002_0195	1.6 ± 0.3	1.3 ± 0.8
				CL1600Contig1	Esi0009_0072	1.3 ± 0.4	1.1 ± 0.7
				CL4905Contig1	Esi0186_0027	1.2 ± 0.2	1.0 ± 0.4
				CL7Contig6	Esi0264_0027	1.2 ± 0.2	0.9 ± 0.5
				CL80Contig1	Esi0044_0104	1.2 ± 0.2	1.2 ± 0.7
				CL1898Contig1	Esi0002_0041	1.2 ± 0.3	0.8 ± 0.6
				CL333Contig1	Esi0133_0037	1.1 ± 0.3	0.6 ± 0.5
				LQ0ADA6YB06RM1.SCF	Esi0004_0181	1.6 ± 0.3	0.4 ± 0.6
				CL4204Contig1	Esi0110_0003	1.1 ± 0.4	0.5 ± 0.5
				CL3564Contig1	Esi0003_0341	1.1 ± 0.4	0.7 ± 0.5
				LQ0AAB90YJ21RM1.SCF	Esi0331_0010	1.0 ± 0.4	0.7 ± 0.3
				CL6087Contig1	Esi0016_0020	1.0 ± 0.3	0.7 ± 0.5
				CL2745Contig1	Esi0137_0095	1.0 ± 0.3	0.8 ± 0.6
				CL4Contig5	Esi0022_0120	4.5 ± 0.9	3.5 ± 2.8
				CL647Contig1	Esi0361_0004	1.5 ± 0.5	1.3 ± 0.7
				CL7241Contig1	Esi0342_0018	3.7 ± 0.3	3.2 ± 2.2
				CL7525Contig1	Esi0180_0031	1.3 ± 0.3	0.9 ± 0.8
				CL7546Contig1	Esi0086_0073	0.7 ± 0.3	1.1 ± 0.5
				LQ0AAB64YG01RM1.SCF	Esi0113_0080	1.0 ± 0.4	0.3 ± 0.3
				LQ0AAB65YN11RM1.SCF	Esi0012_0039	1.2 ± 0.4	0.8 ± 0.7
				CL6664Contig1	Esi0457_0014	1.6 ± 0.5	0.7 ± 0.5
				CL7389Contig1	Esi0019_0012	1.3 ± 0.4	0.7 ± 0.3
				CL7619Contig1	Esi0019_0012	2.3 ± 0.7	0.6 ± 0.8
				LQ0AAA2YI05FM1.SCF	Esi0392_0021	1.5 ± 0.5	1.1 ± 0.8
				CL1581Contig1	Esi0029_0032	3.1 ± 0.9	1.8 ± 1.4
				LQ0AEA3YP02RM1.SCF	Esi0020_0105	2.9 ± 1.4	2.5 ± 1.6
				LQ0AAB43YD01FM1.SCF	Esi0060_0080	2.8 ± 0.6	1.8 ± 1.5
				LQ0AAB88YA23RM1.SCF	Esi0623_0001	2.7 ± 0.6	1.5 ± 1.1
				LQ0AAA8YG10FM1.SCF	Esi0053_0032	2.5 ± 0.5	1.1 ± 0.9
				LQ0AAA21YJ11FM1.SCF	Esi0017_0056	2.5 ± 0.6	2.0 ± 1.6
				CL255Contig1	Esi0017_0056	2.6 ± 0.5	2.1 ± 1.4
				LQ0AAB77YE24FM1.SCF	Esi0242_0044	2.9 ± 0.9	1.7 ± 1.4
				CL5448Contig1	Esi0150_0069	2.4 ± 0.5	2.4 ± 1.8
				LQ0AAB30YL24FM1.SCF	Esi0168_0065	2.2 ± 0.8	0.9 ± 0.9
				CL5614Contig1	Esi0006_0147	2.5 ± 0.4	1.9 ± 1.7
				CL5073Contig1	Esi0123_0012	2.1 ± 0.6	0.9 ± 0.8
				LQ0ACA21YD07RM1.SCF	Esi0261_0010	2.0 ± 0.9	1.8 ± 0.8
				LQ0ADA2YF03RM1.SCF	Esi0064_0036	2.8 ± 0.4	2.2 ± 1.5
				CL767Contig1	Esi0061_0077	1.9 ± 0.1	1.4 ± 0.9
				CL2145Contig1	Esi0058_0065	1.9 ± 0.5	1.0 ± 1.0
				CL260Contig1	Esi0055_0025	1.9 ± 0.4	1.2 ± 0.6
				CL4597Contig1	Esi0064_0058	1.8 ± 0.3	0.5 ± 0.7
				CL3197Contig1	Esi0110_0074	1.8 ± 0.4	1.5 ± 1.0
			Adenylate-kinase	LQ0AAB76YN09RM1.SCF	Esi0006_0071	-0.9 ± 0.1	-1.3 ± 0.7
			Rieske (2Fe-2S) domain-containing protein	CL122Contig7	Esi0120_0020	-1.2 ± 0.3	-1.6 ± 0.9
			APRATAXIN-RELATED	CL3486Contig1	Esi0309_0029	-1.4 ± 0.4	-0.9 ± 0.5
			aspartic-type endopeptidase activity	LQ0AAB56YE06RM1.SCF	Esi0023_0042	-1.2 ± 0.5	-1.0 ± 0.5
			Intra-Golgi vesicle-mediated transport	CL5106Contig1	Esi0010_0207	-0.9 ± 0.6	-1.1 ± 0.4
			Metalloendopeptidase activity	LQ0AAA7YP15FM1.SCF	Esi0004_0121	-1.1 ± 0.5	-0.4 ± 0.1
			NAD-dependent epimerase/dehydratase	LQ0ADA8YJ11RM1.SCF	Esi0120_0054	-1.1 ± 0.7	-2.1 ± 1.0
			Phosphohexomutase family member	LQ0AAB16YP15FM3.SCF	Esi0002_0301	-1.0 ± 0.3	-1.1 ± 0.8
			Protein of unknown function DUF1222	CL3775Contig1	Esi0047_0065	-1.5 ± 0.5	-0.6 ± 0.4
			Protein of unknown function DUF1350	LQ0AAB14YM15FM1.SCF	Esi0080_0098	-0.9 ± 0.3	-1.1 ± 0.5
			Protein of unknown function DUF155	LQ0AAB40YM05FM1.SCF	Esi0090_0050	-1.8 ± 0.5	-1.0 ± 0.5
			Protein of unknown function DUF92, transmembrane	CL2147Contig1	Esi0067_0103	-1.5 ± 0.2	-1.1 ± 0.9
			Protein phosphatase 2C containing protein	CL3361Contig1	Esi0115_0013	-1.3 ± 0.5	-1.4 ± 1.0
			Ribonuclease P/MRP, subunit POP1	CL4678Contig1	Esi0179_0042	-1.3 ± 0.3	-0.8 ± 0.7
			selR domain-containing protein, putative	LQ0AEA4YN03RM1.SCF	Esi0000_0071	-2.5 ± 0.7	-1.1 ± 0.8
			Sphingomyelin synthetase	CL4543Contig1	Esi0383_0007	-1.5 ± 0.3	0.1 ± 0.5
			TBC1 DOMAIN FAMILY MEMBER GTPASE-ACTIVATING PROTEIN	CL6581Contig1	Esi0286_0020	-1.2 ± 0.6	-0.7 ± 0.3
			Twin arginine translocation signal, Tat	CL4697Contig1	Esi0098_0050	-1.2 ± 0.5	-1.7 ± 1.0
			Zinc finger, MYND-type	CL1866Contig1	Esi0033_0140	-2.0 ± 0.8	-1.7 ± 1.1
				CL6163Contig1	Esi0076_0057	-1.9 ± 0.6	-0.6 ± 0.4
				CL3479Contig1	Esi0431_0007	-1.7 ± 0.5	-0.6 ± 0.7
				CL5564Contig1	Esi0041_0124	-1.4 ± 0.5	-1.3 ± 0.4
				CL7386Contig1	Esi0353_0019	-3.0 ± 0.8	-3.5 ± 1.7
				CL7609Contig1	Esi0287_0013	-1.5 ± 0.6	-0.6 ± 0.5
				LQ0AAA2YG24RM1.SCF	Esi0160_0038	-1.5 ± 0.5	-0.9 ± 0.8
				LQ0AAB22YI16FM1.SCF	Esi0217_0028	-2.8 ± 0.5	-0.7 ± 0.4
				LQ0AAB23YP20FM1.SCF	Esi0108_0072	-1.7 ± 0.5	-0.9 ± 0.8
				LQ0AAB30YH22FM1.SCF	Esi0115_0028	-3.1 ± 1.3	-0.9 ± 0.5
				LQ0AAB40YC01FM1.SCF	Esi0188_0058	-1.8 ± 0.4	-0.8 ± 0.3
				LQ0AAB91YH21RM1.SCF	Esi0306_0010	-2.0 ± 0.4	-1.0 ± 0.3
				LQ0ADA16YH20RM1.SCF	Esi0112_0044	-1.6 ± 0.5	-0.7 ± 0.6
				LQ0AAB10YF21FM1.SCF	Esi0207_0041	-1.3 ± 0.4	-0.8 ± 0.7
				CL6245Contig1	Esi0051_0056	-1.3 ± 0.1	-0.5 ± 0.5
				LQ0AAB83YL18RM1.SCF	Esi0141_0070	-1.2 ± 0.5	-0.8 ± 0.6
				CL2682Contig1	Esi0149_0011	-1.2 ± 0.2	-0.3 ± 0.4
				CL6794Contig1	Esi0040_0083	-1.2 ± 0.3	-0.9 ± 0.6
				LQ0AAB42YC22FM1.SCF	Esi0007_0077	-1.2 ± 0.4	-0.3 ± 0.4
				CL1326Contig1	Esi0104_0077	-1.2 ± 0.3	-0.7 ± 0.6
				LQ0AAB34YC11FM1.SCF	Esi0120_0054	-1.1 ± 0.2	-2.0 ± 1.2
				CL756Contig1	Esi0076_0050	-1.1 ± 0.3	-0.1 ± 0.2
				LQ0AAB47YM08FM1.SCF	Esi0084_0014	-1.1 ± 0.5	-0.9 ± 0.6
				CL7781Contig1	Esi0059_0061	-1.0 ± 0.1	-0.5 ± 0.6
				CL6667Contig1	Esi0454_0010	-1.0 ± 0.4	-1.1 ± 0.5
				CL2748Contig1	Esi0473_0014	-0.9 ± 0.5	-1.3 ± 0.7
				CL3665Contig1	Esi0380_0006	-0.6 ± 0.3	-1.1 ± 0.6
				CL3323Contig1	Esi0327_0003	-1.3 ± 0.1	-0.7 ± 0.5
				CL7067Contig1	Esi0011_0215	-2.2 ± 0.8	-0.4 ± 0.6
Unknown proteins				LQ0AAB60YG14FM1.SCF	Esi0043_0144	4.3 ± 1.0	3.1 ± 2.0
				LQ0AAB99YI01FM1.SCF	Esi0294_0033	2.5 ± 0.5	1.9 ± 1.0
				CL376Contig2	Esi0017_0140	1.7 ± 0.6	1.7 ± 1.2
				LQ0AFA5YD17RM1.SCF	Esi0025_0121	4.0 ± 1.0	2.3 ± 2.0
				LQ0AAB12YH19FM1.SCF	Esi0032_0026	3.3 ± 1.4	3.2 ± 2.1
				LQ0AAB70YM05FM1.SCF	Esi0013_0136	3.2 ± 0.9	2.4 ± 1.2
				CL2271Contig1	Esi0013_0134	3.0 ± 0.6	2.9 ± 2.2
				CL718Contig1	Esi0293_0014	3.0 ± 0.5	2.0 ± 1.5
				CL4773Contig1	Esi0252_0035	2.9 ± 0.3	1.8 ± 1.5
				LQ0AAB2YI12FM1.SCF	Esi0156_0019	2.7 ± 1.2	0.9 ± 0.6
				LQ0AAB53YL22FM1.SCF	Esi0072_0097	2.6 ± 1.1	1.2 ± 0.8
				CL4743Contig1	Esi0167_0016	2.2 ± 0.4	1.5 ± 1.2
				LQ0AAB44YD11FM1.SCF	Esi0239_0021	2.0 ± 0.9	2.4 ± 1.5
				CL1726Contig1	Esi0152_0051	1.5 ± 0.6	1.1 ± 0.9
				CL3399Contig1	Esi0152_0051	2.2 ± 0.6	1.4 ± 0.8
				CL1847Contig1	Esi0193_0061	1.4 ± 0.1	1.3 ± 0.9
				CL3981Contig1	Esi0021_0167	1.4 ± 0.7	0.8 ± 0.6
				CL7532Contig1	Esi0386_0022	1.4 ± 0.5	0.8 ± 0.5
				LQ0AAB49YA21FM1.SCF	Esi0032_0113	1.0 ± 0.1	0.6 ± 0.4
				LQ0AAB71YH07FM1.SCF	Esi0313_0028	0.6 ± 0.4	1.0 ± 0.4
				CL4760Contig1	Esi0294_0033	1.2 ± 0.5	1.3 ± 0.7
				CL22Contig1	Esi0238_0001	1.1 ± 0.2	0.7 ± 0.5
				CL2754Contig1	Esi0010_0119	-1.2 ± 0.2	-0.3 ± 0.4
				LQ0AAB85YN21RM1.SCF	Esi0155_0068	-1.9 ± 0.2	-3.1 ± 2.0
				CL3968Contig1	Esi0078_0068	-2.3 ± 0.8	-0.9 ± 0.9
				CL3908Contig1	Esi0036_0141	-1.8 ± 0.6	-1.0 ± 0.8
				LQ0AAA17YO12FM1.SCF	Esi0057_0100	-1.5 ± 0.5	-1.1 ± 0.8
				CL1709Contig1	Esi0105_0025	-1.4 ± 0.5	-0.7 ± 0.6
				LQ0ADA22YG20RM1.SCF	Esi0033_0104	-1.4 ± 0.4	-0.9 ± 0.6
				CL5906Contig1	Esi0563_0006	-1.1 ± 0.3	-0.7 ± 0.5
				LQ0AAB24YD22FM1.SCF	Esi0270_0004	-1.0 ± 0.3	-0.7 ± 0.4
			Polymorphic membrane protein, Chlamydia	LQ0AAB6YJ03FM1.SCF	Esi0067_0044	-0.7 ± 0.4	-1.4 ± 0.7
				CL1509Contig1	Esi0085_0005	4.7 ± 0.6	3.8 ± 2.9
				CL4079Contig1	Esi0024_0079	1.3 ± 0.2	0.8 ± 0.5
				LQ0AAB35YL10FM1.SCF	Esi0152_0022	1.7 ± 0.5	0.8 ± 0.9
				LQ0AAB58YH09RM1.SCF	Esi0402_0002	4.5 ± 1.2	2.4 ± 1.8
				LQ0AAB17YB06FM1.SCF	Esi0163_0008	3.7 ± 0.3	2.8 ± 1.8
				CL849Contig1	Esi0315_0025	3.5 ± 0.6	3.3 ± 2.6
				LQ0AAB65YK14FM1.SCF	Esi0143_0016	3.4 ± 0.5	2.1 ± 1.6
				LQ0AAB7YC15FM1.SCF	Esi0143_0013	3.3 ± 1.5	2.6 ± 1.6
				CL1075Contig1	Esi0162_0029	3.3 ± 0.6	2.5 ± 1.9
				CL693Contig1	Esi0398_0020	3.2 ± 0.4	2.8 ± 2.2
				CL5095Contig1	Esi0266_0006	3.1 ± 0.8	2.9 ± 2.0
				LQ0AEA7YJ02RM1.SCF	Esi0266_0006	3.2 ± 0.6	2.4 ± 1.7
				CL6337Contig1	Esi0016_0115	3.1 ± 1.1	1.5 ± 1.2
				LQ0AAB98YH11FM1.SCF	Esi0043_0114	2.7 ± 0.9	2.6 ± 1.8
				CL6293Contig1	Esi0115_0068	2.7 ± 0.6	2.1 ± 1.7
				CL6639Contig1	Esi0110_0060	2.7 ± 0.3	2.2 ± 1.8
				CL5971Contig1	Esi0032_0037	2.6 ± 0.6	2.4 ± 1.7
				LQ0AAB96YJ01RM1.SCF	Esi0002_0102	2.5 ± 0.6	1.4 ± 0.8
				CL5531Contig1	Esi0341_0016	2.5 ± 0.5	3.2 ± 2.2
				CL6563Contig1	Esi0056_0091	2.4 ± 0.5	1.4 ± 1.3
				CL1626Contig2	Esi0251_0018	2.4 ± 0.6	1.4 ± 0.9
				LQ0AAB17YH20FM1.SCF	Esi0173_0038	2.3 ± 0.9	0.2 ± 0.5
				CL486Contig2	Esi0179_0011	2.3 ± 0.7	2.0 ± 0.7
				CL1843Contig1	Esi0179_0011	3.0 ± 0.6	1.8 ± 1.5
				LQ0AAB28YP23FM1.SCF	Esi0179_0011	3.1 ± 1.7	2.2 ± 1.2
				CL432Contig1	Esi0006_0190	2.3 ± 0.6	1.4 ± 1.2
				CL3271Contig1	Esi0143_0013	2.2 ± 0.6	1.7 ± 1.4
				LQ0ACA17YM13RM1.SCF	Esi0044_0031	2.1 ± 0.3	1.3 ± 1.1
				LQ0AAB9YG11FM1.SCF	Esi0263_0028	2.1 ± 0.8	0.6 ± 0.7
				CL5362Contig1	Esi0408_0004	2.1 ± 0.4	1.0 ± 0.9
				CL3995Contig1	Esi0211_0030	2.0 ± 0.5	1.4 ± 0.8
				CL6193Contig1	Esi0151_0027	2.0 ± 0.6	1.1 ± 1.0
				LQ0AAB1YF10RM1.SCF	Esi0019_0134	1.9 ± 0.3	1.4 ± 1.1
				CL4911Contig1	Esi0019_0134	2.8 ± 0.6	2.0 ± 1.8
				LQ0AAB9YI12FM1.SCF	Esi0019_0153	1.8 ± 0.6	2.0 ± 0.9
				CL806Contig1	Esi0180_0041	1.8 ± 0.4	1.0 ± 0.8
				LQ0AAB44YF16FM1.SCF	Esi0180_0041	1.8 ± 0.5	0.7 ± 0.8
				LQ0AAB36YJ20FM1.SCF	Esi0653_0006	1.8 ± 0.2	1.2 ± 0.9
				CL97Contig1	Esi0044_0144	1.8 ± 0.5	1.4 ± 1.0
				LQ0AAB14YI23FM1.SCF	Esi0348_0005	1.7 ± 0.3	1.6 ± 1.0
				CL1871Contig1	Esi0348_0005	2.4 ± 0.6	2.5 ± 1.9
				LQ0AAB96YO07RM1.SCF	Esi0239_0033	1.7 ± 0.2	0.9 ± 0.7
				LQ0AAB16YJ11FM3.SCF	Esi0074_0048	1.6 ± 0.4	0.8 ± 0.8
				CL104Contig1	Esi0036_0140	1.5 ± 0.5	1.4 ± 0.8
				CL3012Contig1	Esi0036_0140	2.1 ± 0.4	1.6 ± 0.7
				CL3628Contig1	Esi0216_0032	1.5 ± 0.5	0.7 ± 0.4
				CL1864Contig1	Esi0050_0019	1.5 ± 0.5	1.4 ± 0.7
				LQ0AEA11YE02RM1.SCF	Esi0182_0002	1.5 ± 0.5	0.8 ± 0.7
				LQ0AAB24YI08FM1.SCF	Esi0165_0034	1.4 ± 0.5	0.9 ± 0.3
				LQ0ACA15YD21RM1.SCF	Esi0169_0024	1.4 ± 0.5	1.3 ± 0.7
				LQ0AAB68YG03FM1.SCF	Esi0036_0067	1.3 ± 0.4	1.7 ± 0.9
				CL5075Contig1	Esi0000_0537	1.3 ± 0.3	0.4 ± 0.4
				CL5487Contig1	Esi0025_0042	1.3 ± 0.5	0.9 ± 0.6
				CL5267Contig1	Esi0110_0022	1.3 ± 0.2	0.0 ± 0.2
				LQ0AAB88YC01FM1.SCF	Esi0387_0002	1.3 ± 0.7	0.8 ± 0.5
				LQ0AAB1YB10RM1.SCF	Esi0091_0035	1.3 ± 0.4	0.3 ± 0.4
				CL5361Contig1	Esi0254_0017	1.3 ± 0.4	0.2 ± 0.4
				CL2146Contig1	Esi0030_0057	1.2 ± 0.4	1.4 ± 0.8
				LQ0AAB57YB14FM1.SCF	Esi0004_0250	1.2 ± 0.0	1.2 ± 0.6
				CL362Contig1	Esi0004_0250	2.0 ± 0.4	2.1 ± 1.5
				LQ0AAB13YK16FM1.SCF	Esi0910_0001	1.2 ± 0.2	0.9 ± 0.6
				CL234Contig1	Esi0040_0070	1.2 ± 0.2	0.8 ± 0.5
				CL2079Contig1	Esi0040_0070	1.6 ± 0.2	0.8 ± 0.9
				CL589Contig1	Esi0033_0068	1.2 ± 0.2	0.8 ± 0.6
				CL3805Contig1	Esi0021_0137	1.2 ± 0.3	0.8 ± 0.7
				LQ0ADA7YC01RM1.SCF	Esi0206_0015	1.2 ± 0.5	0.8 ± 0.4
				LQ0AAB39YI09FM1.SCF	Esi0238_0040	1.2 ± 0.2	0.6 ± 0.4
				CL4187Contig1	Esi0017_0042	1.1 ± 0.1	1.1 ± 0.9
				CL5795Contig1	Esi0017_0042	1.5 ± 0.8	1.5 ± 0.7
				CL7815Contig1	Esi0169_0022	1.1 ± 0.6	1.1 ± 0.6
				LQ0AEA4YI16RM1.SCF	Esi0169_0022	1.5 ± 0.7	1.2 ± 0.5
				CL947Contig1	Esi0533_0012	0.9 ± 0.3	1.0 ± 0.7
				CL5183Contig1	Esi0169_0058	3.0 ± 0.4	1.3 ± 1.0
				LQ0AAB8YF12FM1.SCF	Esi0078_0086	3.4 ± 1.2	3.2 ± 2.2
				CL1721Contig1	Esi0044_0113	1.6 ± 0.9	2.0 ± 1.1
				CL6953Contig1	Esi0075_0059	-4.2 ± 1.3	-2.8 ± 1.5
				LQ0AAB1YM10FM1.SCF	Esi0093_0048	-2.9 ± 1.0	-0.5 ± 0.9
				CL4804Contig1	Esi0185_0046	-2.8 ± 0.5	-0.9 ± 1.1
				CL5806Contig1	Esi0430_0010	-2.7 ± 0.7	-2.3 ± 1.4
				CL3530Contig1	Esi0008_0219	-2.7 ± 0.8	-2.0 ± 1.5
				CL858Contig1	Esi0014_0108	-2.7 ± 1.1	-1.5 ± 1.2
				LQ0AAB96YE22RM1.SCF	Esi0014_0108	-1.3 ± 0.4	-0.9 ± 0.7
				CL5828Contig1	Esi0078_0050	-2.6 ± 0.7	-0.8 ± 0.8
				CL1553Contig1	Esi0034_0081	-2.6 ± 1.6	-2.2 ± 1.1
				CL5625Contig1	Esi0155_0038	-2.6 ± 0.8	-0.7 ± 0.8
				CL3491Contig1	Esi0069_0028	-2.5 ± 0.6	-0.4 ± 0.5
				CL6656Contig1	Esi0093_0059	-2.4 ± 1.0	-1.8 ± 1.0
				CL1438Contig1	Esi0144_0021	-2.3 ± 0.9	-0.3 ± 0.2
				LQ0AAB101YH14RM1.SCF	Esi0144_0021	-1.3 ± 0.5	-0.4 ± 0.4
				CL3334Contig1	Esi0008_0007	-2.3 ± 0.4	-1.4 ± 0.9
				LQ0ADA22YI01RM1.SCF	Esi0111_0082	-2.1 ± 0.9	-3.0 ± 1.9
				LQ0ACA20YM10RM1.SCF	Esi0453_0014	-2.0 ± 0.4	-0.8 ± 0.7
				LQ0AAB14YN12FM1.SCF	Esi0055_0046	-2.0 ± 0.5	-0.7 ± 0.8
				CL2317Contig2	Esi0096_0089	-2.0 ± 0.9	-1.6 ± 1.0
				LQ0AAB46YC06FM1.SCF	Esi0075_0023	-1.9 ± 0.2	-1.1 ± 0.6
				CL7732Contig1	Esi0172_0021	-1.8 ± 0.5	-1.0 ± 0.9
				LQ0AAA1YK22RM1.SCF	Esi0474_0003	-1.8 ± 0.3	-1.1 ± 0.7
				LQ0AAB44YM14FM1.SCF	Esi0046_0073	-1.7 ± 0.5	-2.5 ± 1.6
				CL979Contig1	Esi1738_0001	-1.7 ± 0.6	-1.5 ± 0.7
				LQ0AAB27YP05FM1.SCF	Esi0066_0103	-1.7 ± 1.1	-2.1 ± 0.5
				CL1901Contig1	Esi0041_0155	-1.7 ± 0.5	-0.8 ± 0.6
				LQ0AAB17YL18FM1.SCF	Esi0041_0155	-1.0 ± 0.3	-0.9 ± 0.7
				CL3770Contig1	Esi0252_0013	-1.7 ± 0.8	-1.2 ± 0.2
				CL765Contig1	Esi0173_0018	-1.6 ± 0.5	-0.8 ± 0.8
				LQ0AAB97YO12FM1.SCF	Esi0182_0024	-1.5 ± 0.7	-0.3 ± 0.3
				CL86Contig1	Esi0317_0029	-1.5 ± 0.4	-1.1 ± 0.8
				CL7106Contig1	Esi0093_0060	-1.5 ± 0.2	-1.7 ± 1.0
				CL2783Contig1	Esi0019_0089	-1.4 ± 0.4	-0.9 ± 0.8
				CL371Contig1	Esi0110_0067	-1.4 ± 0.4	-1.1 ± 0.9
				CL273Contig1	Esi0066_0071	-1.4 ± 0.6	-1.6 ± 0.9
				LQ0AAB36YJ05FM1.SCF	Esi0012_0115	-1.4 ± 0.5	-0.7 ± 0.4
				LQ0AEA9YE01RM1.SCF	Esi0393_0023	-1.3 ± 0.5	-0.5 ± 0.5
				CL6180Contig1	Esi0124_0008	-1.3 ± 0.6	-1.5 ± 0.8
				CL7142Contig1	Esi0270_0013	-1.3 ± 0.8	-1.7 ± 0.8
				LQ0AAB97YG03FM1.SCF	Esi0403_0022	-1.3 ± 0.3	-1.1 ± 0.8
				LQ0AAB23YB21FM1.SCF	Esi0252_0010	-1.3 ± 0.2	-1.1 ± 0.5
				CL1660Contig1	Esi0163_0021	-1.2 ± 0.2	-0.4 ± 0.4
				CL3522Contig1	Esi0326_0028	-1.2 ± 0.1	-1.1 ± 0.7
				CL3342Contig1	Esi0039_0133	-1.2 ± 0.7	-0.8 ± 0.4
				CL5011Contig1	Esi0010_0189	-1.2 ± 0.3	-0.9 ± 0.6
				CL6887Contig1	Esi1007_0001	-1.2 ± 0.3	-0.4 ± 0.3
				CL7420Contig1	Esi0534_0005	-1.2 ± 0.3	-0.9 ± 0.6
				CL5001Contig1	Esi0037_0112	-1.1 ± 0.4	-1.0 ± 0.4
				CL642Contig1	Esi0086_0047	-1.1 ± 0.4	-1.0 ± 0.6
				LQ0AAB7YA13FM1.SCF	Esi0037_0078	-1.1 ± 0.3	0.1 ± 0.3
				CL7422Contig1	Esi0020_0045	-1.1 ± 0.6	-0.7 ± 0.3
				CL732Contig1	Esi0011_0194	-1.1 ± 0.2	-1.0 ± 0.6
				LQ0AAB61YD03RM1.SCF	Esi0004_0225	-1.0 ± 0.2	-1.2 ± 0.5
				CL919Contig1	Esi0186_0017	-1.0 ± 0.4	-0.6 ± 0.3
				CL2588Contig1	Esi0175_0016	-1.0 ± 0.4	-0.8 ± 0.4
				CL3546Contig1	Esi0127_0021	-1.0 ± 0.2	-0.8 ± 0.6
				CL3951Contig1	Esi0265_0041	-0.9 ± 0.3	-1.5 ± 0.8
				CL1156Contig1	Esi0259_0036	-0.8 ± 0.3	-1.1 ± 0.6
				LQ0AAB80YN05RM1.SCF	Esi0457_0018	-0.5 ± 0.4	-1.3 ± 0.6
				CL7728Contig1	Esi0099_0042	-0.5 ± 0.5	-1.4 ± 0.6
				CL2247Contig1	Esi0079_0025	-0.3 ± 0.2	-1.0 ± 0.3
				LQ0AAB103YK04RM1.SCF	Esi0290_0010	-1.6 ± 0.4	-1.0 ± 0.6
				CL5599Contig1	Esi0051_0064	-2.2 ± 0.9	-1.0 ± 0.6
				LQ0AFA7YA19RM1.SCF	Esi0127_0062	-1.2 ± 0.4	-1.3 ± 0.9
			No correspondance in the genome	LQ0AAB64YL06RM1.SCF		-1.8 ± 0.1	-1.1 ± 1.1
			* In TAP genome analysis
			** In Proteomic analysis
