# Supplementary material for: Transcriptomic and metabolomic analysis of copper stress acclimation in Ectocarpus siliculosus highlights signaling and tolerance mechanisms in brown algae
Source: BMC Plant Biol. 2014 May 1;14:116. doi: 10.1186/1471-2229-14-116 (PMC4108028; doi:10.1186/1471-2229-14-116)
Supplement: Additional file 3 — List of contigs/singletons identified as differentially regulated (p < 0.05; fold-change > 2; no FDR correction) under different abiotic stress conditions tested through the meta-analysis. Protein definitions were retrieved from the E. siliculosus genome database in March 2013. [file 1471-2229-14-116-S3.xls]

## Sheet: All conditions up
Additional file 3. List of contigs/singletons identified as differentially regulated (P < 0.05; fold-change > 2; no FDR correction) under different abiotic stress conditions tested through the meta-analysis. Protein definitions were retrieved from the E. siliculosus genome database in March 2013.
Microarray	Locus	Definition	Short name	Predicted subcellular localisation	Interpro Domain(s)
CL6057Contig1	Esi0453_0002	amino acid/peptide transporter		signal peptide	IPR018456:PTR2 family proton/oligopeptide symporter, conserved site; IPR000109:Oligopeptide transporter;
CL1043Contig1	Esi0085_0013	conserved unknown protein		other localisation	IPR018029:C2 membrane targeting protein; IPR008973:C2 calcium/lipid-binding region, CaLB; IPR010734:Copine; IPR000008:C2 calcium-dependent membrane targeting; IPR002035:von Willebrand factor, type A;
LQ0AAB100YI05FM1.SCF	Esi0278_0043	conserved unknown protein		other localisation
CL3290Contig1	Esi0070_0127	conserved unknown protein		other localisation	IPR009091:Regulator of chromosome condensation/beta-lactamase-inhibitor protein II; IPR000408:Regulator of chromosome condensation, RCC1; IPR011333:BTB/POZ fold; IPR000210:BTB/POZ-like;
CL255Contig1	Esi0017_0056	conserved unknown protein		other localisation	IPR012816:Conserved hypothetical protein CHP02464;
CL1926Contig1	Esi0059_0099	conserved unknown protein		other localisation
CL3218Contig1	Esi0059_0099	conserved unknown protein		other localisation
CL481Contig1	Esi0217_0020	conserved unknown protein		other localisation	IPR001841:Zinc finger, RING-type; IPR018957:Zinc finger, C3HC4 RING-type;
LQ0ACA26YA05RM1.SCF	Esi0059_0099	conserved unknown protein		other localisation
CL1600Contig1	Esi0009_0072	conserved unknown protein		signal anchor
CL2424Contig1	Esi0176_0002	conserved unknown protein		other localisation	IPR000073:Alpha/beta hydrolase fold-1;
LQ0AAB58YF08RM1.SCF	Esi0054_0121	conserved unknown protein		other localisation	IPR013027:FAD-dependent pyridine nucleotide-disulphide oxidoreductase; IPR001155:NADH:flavin oxidoreductase/NADH oxidase, N-terminal; IPR013785:Aldolase-type TIM barrel;
CL3385Contig1	Esi0070_0127	conserved unknown protein		other localisation	IPR009091:Regulator of chromosome condensation/beta-lactamase-inhibitor protein II; IPR000408:Regulator of chromosome condensation, RCC1; IPR011333:BTB/POZ fold; IPR000210:BTB/POZ-like;
CL13Contig16	Esi0236_0023	conserved unknown protein		other localisation
CL1898Contig1	Esi0002_0041	conserved unknown protein		other localisation
CL4599Contig1	Esi0000_0552	conserved unknown protein		signal peptide	IPR001251:Cellular retinaldehyde-binding/triple function, C-terminal;
CL5873Contig1	Esi0070_0125	conserved unknown protein		signal peptide
CL7243Contig1	Esi0302_0017	conserved unknown protein		other localisation	IPR009091:Regulator of chromosome condensation/beta-lactamase-inhibitor protein II; IPR000408:Regulator of chromosome condensation, RCC1; IPR000569:HECT;
CL7509Contig1	Esi0075_0076	conserved unknown protein		other localisation	IPR006163:Phosphopantetheine-binding; IPR009081:Acyl carrier protein-like; IPR000873:AMP-dependent synthetase/ligase;
LQ0AAB43YB11FM1.SCF	Esi0071_0081	conserved unknown protein		other localisation	IPR001138:Fungal transcriptional regulatory protein, N-terminal;
LQ0AAB56YL20RM1.SCF	Esi0086_0053	conserved unknown protein		other localisation	IPR003593:ATPase, AAA+ type, core; IPR003439:ABC transporter-like; IPR017871:ABC transporter, conserved site;
LQ0AEA1YF21FM1.SCF	Esi0045_0069	conserved unknown protein		other localisation	IPR019782:WD40 repeat 2; IPR019775:WD40 repeat, conserved site; IPR001680:WD40 repeat; IPR020472:G-protein beta WD-40 repeat, region; IPR011046:WD40 repeat-like-containing domain; IPR017986:WD40-repeat-containing domain; IPR015943:WD40/YVTN repeat-like-containing domain; IPR019781:WD40 repeat, subgroup;
CL4308Contig1	Esi0245_0029	E3 ubiquitin-protein ligase Nedd-4, putative		other localisation	IPR000306:Zinc finger, FYVE-type; IPR017455:Zinc finger, FYVE-related; IPR001202:WW/Rsp5/WWP; IPR016024:Armadillo-type fold; IPR011011:Zinc finger, FYVE/PHD-type;
LQ0AFA3YI09RM1.SCF	Esi0057_0097	EsV-1-163		other localisation
LQ0AAB65YK14FM1.SCF	Esi0143_0016	expressed unknown protein		other localisation
CL1047Contig1	Esi0105_0008	expressed unknown protein		no signal peptide or anchor
CL1672Contig1	Esi0200_0016	expressed unknown protein		other localisation
CL432Contig1	Esi0006_0190	expressed unknown protein		other localisation
CL6563Contig1	Esi0056_0091	expressed unknown protein		other localisation	IPR006599:CARP motif; IPR017901:C-CAP/cofactor C-like domain;
CL97Contig1	Esi0044_0144	expressed unknown protein		other localisation
CL6193Contig1	Esi0151_0027	expressed unknown protein		signal anchor
CL693Contig1	Esi0398_0020	expressed unknown protein		other localisation
CL796Contig1	Esi0096_0068	expressed unknown protein		signal peptide
LQ0AAB100YJ09RM1.SCF	Esi0105_0049	expressed unknown protein		other localisation
CL141Contig1	Esi0045_0021	expressed unknown protein		other localisation	IPR001202:WW/Rsp5/WWP;
CL1378Contig1	Esi0043_0112	expressed unknown protein		other localisation	IPR000270:Octicosapeptide/Phox/Bem1p;
CL459Contig1	Esi0012_0064	expressed unknown protein		no signal peptide or anchor
LQ0AAB98YN10RM1.SCF	Esi0051_0122	expressed unknown protein		other localisation
CL1930Contig1	Esi0266_0005	expressed unknown protein		other localisation
CL3805Contig1	Esi0021_0137	expressed unknown protein		other localisation
CL5487Contig1	Esi0025_0042	expressed unknown protein		other localisation
CL5789Contig1	Esi0007_0174	expressed unknown protein		mitochondrion
CL6621Contig1	Esi0039_0023	expressed unknown protein		signal anchor
CL806Contig1	Esi0180_0041	expressed unknown protein		other localisation
LQ0AAB24YI08FM1.SCF	Esi0165_0034	expressed unknown protein		other localisation
LQ0AAB44YF16FM1.SCF	Esi0180_0041	expressed unknown protein		other localisation
LQ0AAB59YJ19RM1.SCF	Esi0036_0145	expressed unknown protein		other localisation
LQ0ABA2YL09FM1.SCF	Esi0195_0005	expressed unknown protein		other localisation
LQ0AEA11YE02RM1.SCF	Esi0182_0002	expressed unknown protein		other localisation
CL739Contig1	Esi0303_0038	expressed unknown protein		no N-terminal target peptide
CL4773Contig1	Esi0252_0035	expressed unknown protein		other localisation
LQ0AFA5YD17RM1.SCF	Esi0025_0121	expressed unknown protein		signal peptide
CL1843Contig1	Esi0179_0066	expressed unknown protein		no N-terminal target peptide
CL531Contig1	Esi0210_0047	expressed unknown protein		no N-terminal target peptide 0.1223;0.0356;0;0.2659;	IPR007087:Zinc finger, C2H2-type;
CL5529Contig1	Esi0072_0097	expressed unknown protein		other localisation	IPR018886:Uncharacterised protein family UPF0547;
LQ0AAA1YC03FM1.SCF	Esi0332_0036	expressed unknown protein		no N-terminal target peptide 0.0706;0.0277;0;0.1502;
LQ0AAA6YA11FM1.SCF	Esi0072_0097	expressed unknown protein		other localisation	IPR018886:Uncharacterised protein family UPF0547;
LQ0AAB30YH24FM1.SCF	Esi0005_0241	expressed unknown protein		other localisation	IPR017923:TFIIS N-terminal; IPR010990:Transcription elongation factor, TFIIS/elongin A/CRSP70, N-terminal;
LQ0AAB73YP05RM1.SCF	Esi0538_0008	expressed unknown protein		other localisation	IPR001683:Phox-like;
LQ0AAB79YN05FM1.SCF	Esi0100_0011	expressed unknown protein		signal anchor
LQ0ACA1YD07RM1.SCF	Esi0154_0047	hydroxyacyl-Coenzyme A dehydrogenase		mitochondrion	IPR013328:Dehydrogenase, multihelical; IPR008927:6-phosphogluconate dehydrogenase, C-terminal-like; IPR016040:NAD(P)-binding domain; IPR006176:3-hydroxyacyl-CoA dehydrogenase, NAD binding; IPR006108:3-hydroxyacyl-CoA dehydrogenase, C-terminal;
CL1096Contig1	Esi0488_0007	Microtubule-associated anchor protein involved in autophagy and membrane trafficking	Atg8	other localisation	IPR004241:Light chain 3 (LC3);
CL435Contig1	Esi0488_0007	Microtubule-associated anchor protein involved in autophagy and membrane trafficking	Atg8	other localisation	IPR004241:Light chain 3 (LC3);
CL77Contig4	Esi0379_0027	Molecular chaperones HSP70/HSC70, HSP70 superfamily	HSP	other localisation	IPR018181:Heat shock protein 70, conserved site; IPR001023:Heat shock protein Hsp70; IPR013126:Heat shock protein 70;
LQ0AFA6YK20RM1.SCF	Esi0322_0010	mono-or diacylglycerol acyltransferase type 2		signal anchor	IPR007130:Diacylglycerol acyltransferase;
LQ0ABA1YH01FM1.SCF	Esi0061_0122	Mtg1, mitochondrial YlqF-like GTPase	Mtg1	mitochondrion	IPR003593:ATPase, AAA+ type, core; IPR006073:GTP1/OBG; IPR002917:GTP-binding protein, HSR1-related;
CL3738Contig1	Esi0008_0157	NB-ARC and TPR repeat-containing protein		other localisation	IPR001440:Tetratricopeptide TPR-1; IPR011990:Tetratricopeptide-like helical; IPR002182:NB-ARC; IPR002151:Kinesin light chain; IPR007259:Spc97/Spc98; IPR013026:Tetratricopeptide region; IPR019734:Tetratricopeptide repeat;
CL1312Contig1	Esi0144_0041	peptide n-glycanase, putative		other localisation	IPR012335:Thioredoxin fold; IPR001229:Mannose-binding lectin; IPR013766:Thioredoxin domain; IPR017937:Thioredoxin, conserved site; IPR002931:Transglutaminase-like; IPR018997:PUB domain; IPR017936:Thioredoxin-like; IPR012336:Thioredoxin-like fold;
LQ0AAB98YA21FM1.SCF	Esi0182_0011	Rieske (2Fe-2S) domain protein		other localisation	IPR017941:Rieske [2Fe-2S] iron-sulphur domain; IPR006843:PAP fibrillin;
LQ0AAB94YN04RM1.SCF	Esi0006_0192	RNA polymerase		signal peptide	IPR011991:Winged helix repressor DNA-binding; IPR013325:RNA polymerase sigma factor, region 2; IPR007624:RNA polymerase sigma-70 region 3; IPR014284:RNA polymerase sigma-70; IPR013324:RNA polymerase sigma factor, region 3/4; IPR009042:RNA polymerase sigma-70 region 1.2; IPR000943:RNA polymerase sigma-70 factor; IPR007627:RNA polymerase sigma-70 region 2; IPR007630:RNA polymerase sigma-70 region 4;
LQ0AAB83YJ24FM1.SCF	Esi0113_0047	SAM-dependent methyltransferases		chloroplast	IPR013216:Methyltransferase type 11;
CL7546Contig1	Esi0086_0074	Similar to 2-Epi-5-Epi-Valiolone Synthase (Sedoheptulose 7-Phosphate Cyclase)		other localisation	IPR002658:3-dehydroquinate synthase AroB;
CL58Contig1	Esi0077_0075	similar to intersectin 2		other localisation	IPR018247:EF-Hand 1, calcium-binding site; IPR018249:EF-HAND 2; IPR000261:EPS15 homology (EH); IPR011992:EF-Hand type; IPR001683:Phox-like;
CL1876Contig1	Esi0003_0139	similar to poly (ADP-ribose) polymerase family, member 14		other localisation	IPR004170:WWE domain; IPR012317:Poly(ADP-ribose) polymerase, catalytic region;
CL438Contig2	Esi0007_0087	TIC 20 plastid import protein	TIC 20	chloroplast	IPR018247:EF-Hand 1, calcium-binding site; IPR018249:EF-HAND 2; IPR011992:EF-Hand type; IPR002048:Calcium-binding EF-hand;

## Sheet: All conditions down
Microarray	Locus	Definition	Short name	Predicted subcellular localisation	Interpro Domain(s)
LQ0AAB48YB22FM1.SCF	Esi0019_0029	acetylglutamate kinase	ARGB	signal peptide	IPR001057:Glutamate 5-kinase; IPR011148:N-acetylglutamate kinase; IPR004662:Acetylglutamate kinase; IPR001048:Aspartate/glutamate/uridylate kinase;
CL2765Contig1	Esi0526_0006	Ammonium transporter	Amt1;4	other localisation	IPR001905:Ammonium transporter; IPR018047:Ammonium transporter, conserved site;
CL7716Contig1	Esi0022_0128	ATP phosphoribosyltransferase	ATP-PRT	other localisation	IPR001348:Histidine biosynthesis HisG: ATP phosphoribosyltransferase; IPR018198:ATP phosphoribosyltransferase, conserved site; IPR015867:Nitrogen regulatory protein PII/ATP phosphoribosyltransferase, C-terminal; IPR013820:ATP phosphoribosyltransferase, catalytic region; IPR013115:Histidine biosynthesis HisG, C-terminal; IPR011322:Nitrogen regulatory PII-like, alpha/beta;
LQ0AAB46YP01FM1.SCF	Esi0022_0128	ATP phosphoribosyltransferase	ATP-PRT	other localisation	IPR001348:Histidine biosynthesis HisG: ATP phosphoribosyltransferase; IPR018198:ATP phosphoribosyltransferase, conserved site; IPR015867:Nitrogen regulatory protein PII/ATP phosphoribosyltransferase, C-terminal; IPR013820:ATP phosphoribosyltransferase, catalytic region; IPR013115:Histidine biosynthesis HisG, C-terminal; IPR011322:Nitrogen regulatory PII-like, alpha/beta;
CL1866Contig1	Esi0033_0140	conserved unknown protein		other localisation	IPR002893:Zinc finger, MYND-type;
LQ0AAB52YD12FM1.SCF	Esi0141_0033	conserved unknown protein		other localisation
LQ0AAB29YI07FM1.SCF	Esi0105_0061	conserved unknown protein		signal anchor	IPR013057:Amino acid transporter, transmembrane;
LQ0AAB27YJ13FM1.SCF	Esi0294_0020	conserved unknown protein		other localisation	IPR000571:Zinc finger, CCCH-type; IPR013785:Aldolase-type TIM barrel; IPR001269:tRNA-dihydrouridine synthase; IPR018517:tRNA-dihydrouridine synthase, conserved site;
LQ0ACA6YK24RM1.SCF	Esi0281_0036	conserved unknown protein		other localisation	IPR018962:Domain of unknown function DUF1995;
CL4485Contig1	Esi0098_0081	conserved unknown protein		other localisation	IPR018611:Protein of unknown function DUF2042;
LQ0AAB53YM09RM1.SCF	Esi0099_0038	conserved unknown protein		other localisation	IPR004360:Glyoxalase/bleomycin resistance protein/dioxygenase;
CL1550Contig1	Esi0107_0026	conserved unknown protein		other localisation
CL3537Contig1	Esi0394_0010	conserved unknown protein		signal peptide	IPR001993:Mitochondrial substrate carrier; IPR018108:Mitochondrial substrate/solute carrier; IPR002113:Adenine nucleotide translocator 1;
CL4509Contig1	Esi0021_0093	conserved unknown protein		other localisation	IPR013785:Aldolase-type TIM barrel; IPR004393:Nicotinate-nucleotide pyrophosphorylase; IPR002638:Quinolinate phosphoribosyl transferase;
CL7703Contig1	Esi0002_0242	conserved unknown protein		chloroplast	IPR002197:Helix-turn-helix, Fis-type;
CL790Contig1	Esi0048_0101	conserved unknown protein		mitochondrion	IPR001804:Isocitrate/isopropylmalate dehydrogenase; IPR004790:Isocitrate dehydrogenase NADP-dependent, eukaryotic; IPR019818:Isocitrate/isopropylmalate dehydrogenase, conserved site;
LQ0AAB103YK04FM1.SCF	Esi0290_0010	conserved unknown protein		other localisation	IPR017956:AT hook, DNA-binding motif; IPR003690:Mitochodrial transcription termination factor-related;
LQ0AAB22YF23FM1.SCF	Esi0063_0099	conserved unknown protein		signal peptide	IPR018461:Na+/H+ antiporter NhaC-like;
LQ0AAB29YJ10FM1.SCF	Esi0010_0008	conserved unknown protein		signal peptide	IPR001440:Tetratricopeptide TPR-1; IPR011990:Tetratricopeptide-like helical; IPR013105:Tetratricopeptide TPR2; IPR013026:Tetratricopeptide region; IPR019734:Tetratricopeptide repeat; IPR006597:Sel1-like; IPR013217:Methyltransferase type 12;
LQ0AAB39YP04FM1.SCF	Esi0435_0015	conserved unknown protein		other localisation	IPR001041:Ferredoxin; IPR012675:Beta-grasp fold, ferredoxin-type;
LQ0ACA6YG19RM1.SCF	Esi0038_0109	conserved unknown protein		other localisation	IPR013057:Amino acid transporter, transmembrane;
CL7750Contig1	Esi0030_0108	conserved unknown protein	PUP	other localisation	IPR018249:EF-HAND 2; IPR011992:EF-Hand type; IPR003409:MORN motif;
CL3356Contig1	Esi0063_0068	Cytochrome P450	CYP97F4	other localisation	IPR001128:Cytochrome P450; IPR017973:Cytochrome P450, C-terminal; IPR002401:Cytochrome P450, E-class, group I; IPR017972:Cytochrome P450, conserved site;
LQ0AAB61YD03RM1.SCF	Esi0004_0225	expressed unknown protein		other localisation
CL979Contig1	Esi1738_0001	expressed unknown protein		other localisation
CL4818Contig1	Esi0356_0029	expressed unknown protein		mitochondrion	IPR016177:DNA-binding, integrase-type; IPR001471:Pathogenesis-related transcriptional factor/ERF, DNA-binding;
CL4446Contig1	Esi0207_0043	expressed unknown protein		chloroplast
LQ0AAB15YK10FM1.SCF	Esi0158_0057	expressed unknown protein		signal peptide
LQ0AAB33YD19FM1.SCF	Esi0000_0051	expressed unknown protein		other localisation
CL4804Contig1	Esi0185_0046	expressed unknown protein		other localisation
CL5676Contig1	Esi0212_0038	expressed unknown protein		other localisation
CL5862Contig1	Esi0016_0127	expressed unknown protein		signal peptide
CL6939Contig1	Esi0192_0039	expressed unknown protein		other localisation
CL765Contig1	Esi0173_0018	expressed unknown protein		other localisation
CL7732Contig1	Esi0172_0021	expressed unknown protein		other localisation
LQ0AAA22YP17FM1.SCF	Esi0004_0225	expressed unknown protein		other localisation
LQ0AAB17YJ04FM1.SCF	Esi0171_0030	expressed unknown protein		signal anchor
LQ0ACA20YM10RM1.SCF	Esi0453_0014	expressed unknown protein		other localisation
CL6189Contig1	Esi0105_0044	expressed unknown protein		other localisation	IPR003034:DNA-binding SAP;
LQ0ADA18YA08RM1.SCF	Esi0045_0019	expressed unknown protein		other localisation
LQ0AAB45YB12FM1.SCF	Esi0007_0224	fructosamine 3 kinase related protein		other localisation	IPR016477:Fructosamine/Ketosamine-3-kinase; IPR011009:Protein kinase-like domain;
LQ0AAA1YN05RM1.SCF	Esi0121_0035	glutamyl-tRNA(Gln) amidotransferase, B subunit		signal peptide	IPR017958:Glutamyl-tRNA(Gln) amidotransferase, subunit B, conserved site; IPR006107:Glutamyl-tRNA(Gln) amidotransferase, subunit B/E, central region; IPR004413:Glutamyl-tRNA(Gln) amidotransferase, B subunit; IPR003789:Aspartyl/glutamyl-tRNA amidotransferase subunit B-related; IPR017959:Aspartyl/glutamyl-tRNA(Asn/Gln) amidotransferase, subunit B /E; IPR018027:Asn/Gln amidotransferase; IPR006075:Gl…
LQ0AAB45YC19FM1.SCF	Esi0241_0005	glycosyl transferase, group 2 family protein		other localisation
LQ0ADA21YE15RM1.SCF	Esi0062_0118	Hypothetical acylphosphatase		signal peptide	IPR001792:Acylphosphatase-like;
LQ0AAB26YH05FM1.SCF	Esi0357_0003	inosine triphosphate pyrophosphatase, putative		other localisation	IPR002637:Ham1-like protein; IPR002575:Aminoglycoside phosphotransferase; IPR011009:Protein kinase-like domain;
LQ0AAB80YC06FM1.SCF	Esi0249_0030	inositol 2-dehydrogenase		chloroplast	IPR000683:Oxidoreductase, N-terminal; IPR004104:Oxidoreductase, C-terminal; IPR016040:NAD(P)-binding domain;
CL6735Contig1	Esi0043_0063	malonyl-CoA:ACP transacylase		other localisation	IPR016035:Acyl transferase/acyl hydrolase/lysophospholipase; IPR004410:Malonyl CoA-acyl carrier protein transacylase; IPR014043:Acyl transferase; IPR001227:Acyl transferase region; IPR016036:Malonyl-CoA ACP transacylase, ACP-binding;
LQ0AAB91YI19RM1.SCF	Esi0109_0084	naphthoate synthase, partial		other localisation	IPR001753:Crotonase, core;
CL116Contig2	Esi0278_0026	Nitrate high affinity transporter	Nrt2;5	signal anchor	IPR011701:Major facilitator superfamily MFS-1; IPR016196:Major facilitator superfamily, general substrate transporter;
CL1273Contig1	Esi0278_0026	Nitrate high affinity transporter	Nrt2;5	signal anchor	IPR011701:Major facilitator superfamily MFS-1; IPR016196:Major facilitator superfamily, general substrate transporter;
LQ0AAB28YC09FM1.SCF	Esi0176_0062	PEra, plastid Era GTPase	PEra	signal peptide	IPR004044:K Homology, type 2; IPR009019:K Homology, prokaryotic type; IPR005225:Small GTP-binding protein; IPR005662:GTP-binding protein Era; IPR015946:K homology-like, alpha/beta; IPR002917:GTP-binding protein, HSR1-related;
LQ0AAB2YK16FM1.SCF	Esi0280_0006	predicted ATPase of the ABC class		other localisation	IPR019195:ABC transporter, ATPase, predicted;
CL5561Contig1	Esi0274_0019	Proline--tRNA ligase, central part		other localisation	IPR002314:Aminoacyl-tRNA synthetase, class II (G/ H/ P/ S), conserved region; IPR009068:S15/NS1, RNA-binding; IPR004154:Anticodon-binding; IPR000738:WHEP-TRS; IPR006195:Aminoacyl-tRNA synthetase, class II, conserved region;
LQ0ACA13YP17RM1.SCF	Esi0274_0020	Proline--tRNA ligase, c-terminal part		no signal peptide or anchor	IPR016061:Prolyl-tRNA synthetase, class II, C-terminal; IPR017449:Prolyl-tRNA synthetase, class II;
CL3974Contig1	Esi0133_0055	PTIF2, plastid translation intiation factor 2	PTIF2	signal peptide	IPR005225:Small GTP-binding protein; IPR006847:Translation initiation factor IF-2, N-terminal; IPR004161:Translation elongation factor EFTu/EF1A, domain 2; IPR000178:Initiation factor 2; IPR000795:Protein synthesis factor, GTP-binding; IPR009000:Translation elongation/initiation factor/Ribosomal, beta-barrel;
LQ0AAB92YN15RM1.SCF	Esi0183_0014	putative anion:sodium symporter		other localisation	IPR002657:Bile acid:sodium symporter;
CL7437Contig1	Esi0305_0037	putative methylene tetrahydrofolate dehydrogenase		other localisation	IPR020631:Tetrahydrofolate dehydrogenase/cyclohydrolase, NAD(P)-binding domain; IPR016040:NAD(P)-binding domain; IPR020630:Tetrahydrofolate dehydrogenase/cyclohydrolase, catalytic domain;
CL3470Contig1	Esi0173_0021	Putative NIN-like transcription factor	NIN-like 3	other localisation	IPR003035:Plant regulator RWP-RK;
CL3513Contig1	Esi0149_0013	putative serine rich protein		signal peptide	IPR018805:Protein of unknown function DUF2401, secretory; IPR018807:Protein of unknown function DUF2403, glycine-rich; IPR017853:Glycoside hydrolase, catalytic core;
CL1559Contig1	Esi0066_0075	putative Translation Initiation Inhibitor		mitochondrion	IPR006175:Endoribonuclease L-PSP; IPR013813:Endoribonuclease L-PSP/chorismate mutase-like; IPR001020:Phosphotransferase system, HPr histidine phosphorylation site;
LQ0AAB85YN11RM1.SCF	Esi0294_0018	similar to ankyrin 2,3/unc44, partial		other localisation	IPR020683:Ankyrin repeat-containing domain; IPR002110:Ankyrin repeat;
LQ0AAB97YC16FM1.SCF	Esi0073_0068	thioredoxin		other localisation	IPR012335:Thioredoxin fold; IPR000463:Cytosolic fatty-acid binding; IPR015467:Thioredoxin, core; IPR017936:Thioredoxin-like; IPR013766:Thioredoxin domain; IPR012336:Thioredoxin-like fold;
LQ0AAB46YJ03FM1.SCF	Esi0025_0048	tocopherol phytyltransferase	UbiA	other localisation	IPR000537:UbiA prenyltransferase;
CL2409Contig1	Esi0104_0047	Urea/Na+ high-affinity symporter	Dur3	signal anchor	IPR019900:Sodium/solute symporter, subgroup; IPR001734:Sodium/solute symporter;

## Sheet: Cu only up
Microarray	Locus	Definition	Short name	Predicted subcellular localisation	Interpro Domain(s)
LQ0AAB91YE22FM1.SCF	Esi0041_0012	3-demethylubiquinone-9 3-methyltransferase		mitochondrion	IPR013216:Methyltransferase type 11; IPR010233:Ubiquinone biosynthesis O-methyltransferase;
LQ0AAA10YM14FM1.SCF	Esi0016_0105	AAA ATPase domain-containing protein		other localisation	IPR003959:ATPase, AAA-type, core; IPR003593:ATPase, AAA+ type, core; IPR003960:ATPase, AAA-type, conserved site;
LQ0AAB4YC07FM1.SCF	Esi0091_0087	acetyltransferase		other localisation	IPR000182:GCN5-related N-acetyltransferase; IPR016181:Acyl-CoA N-acyltransferase;
CL3131Contig1	Esi0205_0043	Aconitate hydratase	ACO	other localisation	IPR018136:Aconitase family, 4Fe-4S cluster binding site; IPR006248:Aconitase, mitochondrial-like; IPR001030:Aconitase/3-isopropylmalate dehydratase large subunit, alpha/beta/alpha; IPR000573:Aconitase A/isopropylmalate dehydratase small subunit, swivel; IPR015932:Aconitase/3-isopropylmalate dehydratase large subunit, alpha/beta/alpha, subdomain 2; IPR015937:Aconitase-like core; IPR015928:Aconitas…
CL7Contig11	Esi0205_0043	Aconitate hydratase	ACO	other localisation	IPR018136:Aconitase family, 4Fe-4S cluster binding site; IPR006248:Aconitase, mitochondrial-like; IPR001030:Aconitase/3-isopropylmalate dehydratase large subunit, alpha/beta/alpha; IPR000573:Aconitase A/isopropylmalate dehydratase small subunit, swivel; IPR015932:Aconitase/3-isopropylmalate dehydratase large subunit, alpha/beta/alpha, subdomain 2; IPR015937:Aconitase-like core; IPR015928:Aconitas…
CL7066Contig1	Esi0312_0022	acyl-CoA dehydrogenase		mitochondrion	IPR013764:Acyl-CoA oxidase/dehydrogenase, type1/2, C-terminal; IPR006090:Acyl-CoA oxidase/dehydrogenase, type 1; IPR013786:Acyl-CoA dehydrogenase/oxidase, N-terminal; IPR009100:Acyl-CoA dehydrogenase/oxidase; IPR006091:Acyl-CoA oxidase/dehydrogenase, central region; IPR006089:Acyl-CoA dehydrogenase, conserved site; IPR009075:Acyl-CoA dehydrogenase/oxidase C-terminal; IPR006092:Acyl-CoA dehydrogen…
LQ0AAB1YN01RM1.SCF	Esi0177_0014	ADP-ribose/CDP-alcohol pyrophosphatase		other localisation	IPR004843:Metallophosphoesterase;
LQ0AAB65YJ18FM1.SCF	Esi0257_0008	aldo/keto reductase		other localisation	IPR001395:Aldo/keto reductase;
LQ0AAB17YA03FM1.SCF	Esi0081_0031	alpha/beta hydrolase domain-containing protein		signal anchor
CL3556Contig1	Esi0120_0064	Ankyrin		other localisation	IPR020683:Ankyrin repeat-containing domain; IPR002110:Ankyrin repeat;
CL7536Contig1	Esi0120_0064	Ankyrin		other localisation	IPR020683:Ankyrin repeat-containing domain; IPR002110:Ankyrin repeat;
LQ0AAB46YM02FM1.SCF	Esi0006_0204	ankyrin repeat protein		other localisation	IPR020683:Ankyrin repeat-containing domain; IPR002110:Ankyrin repeat;
LQ0AAB44YM20FM1.SCF	Esi0004_0144	ankyrin repeat protein		other localisation	IPR020683:Ankyrin repeat-containing domain; IPR002110:Ankyrin repeat;
CL6078Contig1	Esi0003_0287	Arginyl-tRNA Synthetase	ARGRS	other localisation	IPR001412:Aminoacyl-tRNA synthetase, class I, conserved site; IPR008909:DALR anticodon binding; IPR015945:Arginyl-tRNA synthetase, class Ic, core; IPR005148:Arginyl tRNA synthetase, class Ic, N-terminal; IPR017933:Glutathione S-transferase/chloride channel, C-terminal; IPR000738:WHEP-TRS; IPR001278:Arginyl-tRNA synthetase, class Ic; IPR009080:Aminoacyl-tRNA synthetase, class 1a, anticodon-binding…
CL3527Contig1	Esi0425_0014	asn/thr-rich large protein family protein		other localisation	IPR011050:Pectin lyase fold/virulence factor; IPR003368:Polymorphic membrane protein, Chlamydia;
LQ0AAB1YH05RM1.SCF	Esi0425_0014	asn/thr-rich large protein family protein		other localisation	IPR011050:Pectin lyase fold/virulence factor; IPR003368:Polymorphic membrane protein, Chlamydia;
LQ0AAB97YK14FM1.SCF	Esi0246_0016	Aspartyl-tRNA Synthetase	ASPRS	other localisation	IPR004523:Aspartyl-tRNA synthetase, class IIb, archea/euk type; IPR012340:Nucleic acid-binding, OB-fold; IPR020719:RNA 3'-terminal phosphate cyclase-like, conserved site; IPR004365:Nucleic acid binding, OB-fold, tRNA/helicase-type; IPR000738:WHEP-TRS; IPR002312:Aspartyl-tRNA synthetase, class IIb; IPR006195:Aminoacyl-tRNA synthetase, class II, conserved region; IPR004364:Aminoacyl-tRNA synthetase…
CL555Contig1	Esi0359_0018	ATP-binding Cassette (ABC) Superfamily		signal anchor	IPR003593:ATPase, AAA+ type, core; IPR000152:EGF-type aspartate/asparagine hydroxylation site; IPR003439:ABC transporter-like; IPR017871:ABC transporter, conserved site;
CL4757Contig1	Esi0175_0014	atp-citrate synthase		other localisation	IPR017866:Succinyl-CoA synthetase, beta subunit, conserved site; IPR016143:Citrate synthase-like, small alpha subdomain; IPR014608:ATP-citrate synthase; IPR005810:Succinyl-CoA ligase, alpha subunit; IPR005811:ATP-citrate lyase/succinyl-CoA ligase; IPR016040:NAD(P)-binding domain; IPR013816:ATP-grasp fold, subdomain 2; IPR017440:ATP-citrate lyase/succinyl-CoA ligase, active site; IPR003781:CoA-bin…
LQ0AAB86YC10FM1.SCF	Esi0061_0094	Beta-(1,2)-xylosyltransferase	XylT	signal anchor
LQ0AAB91YD06FM1.SCF	Esi0081_0028	Branched chain amino acid aminotransferase	BCAT3	signal peptide	IPR001544:Aminotransferase, class IV; IPR018300:Aminotransferase, class IV, conserved site; IPR005786:Branched-chain amino acid aminotransferase II;
LQ0AAB43YF24FM1.SCF	Esi0081_0029	Branched chain amino acid aminotransferase	BCAT3	other localisation	IPR001544:Aminotransferase, class IV;
LQ0AFA4YB20RM1.SCF	Esi0038_0129	carboxylase		other localisation	IPR020582:Acetyl-CoA carboxylase, alpha subunit, conserved region; IPR011762:Acetyl-coenzyme A carboxyltransferase, N-terminal; IPR013785:Aldolase-type TIM barrel; IPR011053:Single hybrid motif; IPR001095:Acetyl-CoA carboxylase, alpha subunit; IPR000089:Biotin/lipoyl attachment; IPR000891:Pyruvate carboxyltransferase; IPR001882:Biotin-binding site; IPR003379:Conserved carboxylase region; IPR01176…
LQ0AAA11YC17FM1.SCF	Esi0276_0027	carotenoid isomerase-like protein	CRTISO-like1 C-t	other localisation
CL1746Contig1	Esi0007_0237	Chain A, Crystal Structure Of A Designed Full Consensus Ankyrin		other localisation	IPR020683:Ankyrin repeat-containing domain; IPR002110:Ankyrin repeat;
CL1746Contig2	Esi0007_0237	Chain A, Crystal Structure Of A Designed Full Consensus Ankyrin		other localisation	IPR020683:Ankyrin repeat-containing domain; IPR002110:Ankyrin repeat;
LQ0AAB16YN02FM3.SCF	Esi0007_0237	Chain A, Crystal Structure Of A Designed Full Consensus Ankyrin		other localisation	IPR020683:Ankyrin repeat-containing domain; IPR002110:Ankyrin repeat;
LQ0AAB61YG22FM1.SCF	Esi0053_0030	Clathrin assembly complex, small subunit	APS3	other localisation	IPR018247:EF-Hand 1, calcium-binding site; IPR016635:Adaptor protein complex, sigma subunit; IPR000804:Clathrin adaptor, sigma subunit/coatomer, zeta subunit; IPR011012:Longin-like;
CL850Contig1	Esi0051_0089	conserved C2H2 zinc finger protein		other localisation	IPR015880:Zinc finger, C2H2-like; IPR007087:Zinc finger, C2H2-type;
CL601Contig1	Esi0133_0031	conserved unknown protein		other localisation	IPR000719:Protein kinase, catalytic domain; IPR017442:Serine/threonine-protein kinase-like domain; IPR011009:Protein kinase-like domain; IPR008271:Serine/threonine-protein kinase, active site;
LQ0AAB53YN24RM1.SCF	Esi0145_0007	conserved unknown protein		signal anchor	IPR017441:Protein kinase, ATP binding site; IPR000719:Protein kinase, catalytic domain; IPR002290:Serine/threonine-protein kinase domain; IPR017442:Serine/threonine-protein kinase-like domain; IPR008271:Serine/threonine-protein kinase, active site; IPR011009:Protein kinase-like domain;
LQ0AAB3YM18FM1.SCF	Esi0268_0028	conserved unknown protein		other localisation	IPR000719:Protein kinase, catalytic domain; IPR002290:Serine/threonine-protein kinase domain; IPR017442:Serine/threonine-protein kinase-like domain; IPR011009:Protein kinase-like domain; IPR008271:Serine/threonine-protein kinase, active site;
LQ0AAB79YG16FM1.SCF	Esi0414_0003	conserved unknown protein		other localisation	IPR000719:Protein kinase, catalytic domain; IPR008266:Tyrosine-protein kinase, active site; IPR017442:Serine/threonine-protein kinase-like domain; IPR011009:Protein kinase-like domain;
LQ0AAB95YM24RM1.SCF	Esi0000_0088	conserved unknown protein		other localisation	IPR020683:Ankyrin repeat-containing domain; IPR002110:Ankyrin repeat;
CL2269Contig1	Esi0178_0023	conserved unknown protein		other localisation	IPR020683:Ankyrin repeat-containing domain; IPR002110:Ankyrin repeat;
LQ0AAB63YH04FM1.SCF	Esi0269_0044	conserved unknown protein		other localisation	IPR001611:Leucine-rich repeat;
LQ0AAB30YF10FM1.SCF	Esi0109_0024	conserved unknown protein		other localisation	IPR003439:ABC transporter-like; IPR001140:ABC transporter, transmembrane region; IPR003593:ATPase, AAA+ type, core; IPR000914:Bacterial extracellular solute-binding protein, family 5; IPR011527:ABC transporter, transmembrane region, type 1; IPR017940:ABC transporter integral membrane type 1; IPR017871:ABC transporter, conserved site;
CL6277Contig1	Esi0154_0007	conserved unknown protein		other localisation	IPR003593:ATPase, AAA+ type, core; IPR003439:ABC transporter-like; IPR017871:ABC transporter, conserved site;
LQ0AAA22YM21FM1.SCF	Esi0010_0010	conserved unknown protein		other localisation	IPR003959:ATPase, AAA-type, core; IPR003960:ATPase, AAA-type, conserved site; IPR004201:Cell division protein 48, CDC48, domain 2; IPR003593:ATPase, AAA+ type, core; IPR009010:Aspartate decarboxylase-like fold; IPR003338:ATPase, AAA-type, VAT, N-terminal; IPR005938:ATPase, AAA-type, CDC48;
LQ0AAB67YC24FM1.SCF	Esi0031_0072	conserved unknown protein		other localisation	IPR003593:ATPase, AAA+ type, core; IPR003959:ATPase, AAA-type, core; IPR003960:ATPase, AAA-type, conserved site; IPR005937:26S proteasome subunit P45;
CL1698Contig1	Esi0453_0018	conserved unknown protein		other localisation	IPR003593:ATPase, AAA+ type, core; IPR003959:ATPase, AAA-type, core; IPR003960:ATPase, AAA-type, conserved site; IPR005937:26S proteasome subunit P45;
LQ0AAB69YF09FM1.SCF	Esi0078_0087	conserved unknown protein		other localisation	IPR004010:Cache; IPR002035:von Willebrand factor, type A;
LQ0AAA10YA13FM1.SCF	Esi0315_0004	conserved unknown protein		signal anchor	IPR004010:Cache; IPR002035:von Willebrand factor, type A;
LQ0AAB39YK04FM1.SCF	Esi0007_0052	conserved unknown protein		other localisation	IPR016135:Ubiquitin-conjugating enzyme/RWD-like; IPR000608:Ubiquitin-conjugating enzyme, E2;
CL3763Contig1	Esi0092_0089	conserved unknown protein		other localisation	IPR016135:Ubiquitin-conjugating enzyme/RWD-like; IPR000608:Ubiquitin-conjugating enzyme, E2;
CL5632Contig1	Esi0096_0018	conserved unknown protein		other localisation	IPR016135:Ubiquitin-conjugating enzyme/RWD-like; IPR000608:Ubiquitin-conjugating enzyme, E2;
CL7162Contig1	Esi0071_0081	conserved unknown protein		other localisation	IPR001138:Fungal transcriptional regulatory protein, N-terminal;
CL2454Contig1	Esi0022_0046	conserved unknown protein		other localisation	IPR016040:NAD(P)-binding domain; IPR002347:Glucose/ribitol dehydrogenase; IPR002198:Short-chain dehydrogenase/reductase SDR;
CL6890Contig1	Esi0022_0047	conserved unknown protein		signal peptide	IPR016040:NAD(P)-binding domain; IPR002347:Glucose/ribitol dehydrogenase; IPR002198:Short-chain dehydrogenase/reductase SDR;
CL4466Contig1	Esi0023_0089	conserved unknown protein		other localisation	IPR010456:Ribosomal L11 methyltransferase;
CL6601Contig1	Esi0165_0056	conserved unknown protein		other localisation	IPR013216:Methyltransferase type 11;
LQ0ADA11YN10RM1.SCF	Esi0005_0095	conserved unknown protein		other localisation	IPR003689:Zinc/iron permease;
LQ0AAB14YG13FM1.SCF	Esi0161_0055	conserved unknown protein		signal peptide	IPR003689:Zinc/iron permease;
CL5745Contig1	Esi0161_0055	conserved unknown protein		signal peptide	IPR003689:Zinc/iron permease;
LQ0AAB6YA20FM1.SCF	Esi0004_0202	conserved unknown protein		other localisation	IPR014001:DEAD-like helicase, N-terminal; IPR001650:DNA/RNA helicase, C-terminal; IPR014021:Helicase, superfamily 1/2, ATP-binding domain; IPR000330:SNF2-related;
LQ0AAB60YA22FM1.SCF	Esi0122_0100	conserved unknown protein		other localisation	IPR014001:DEAD-like helicase, N-terminal; IPR001650:DNA/RNA helicase, C-terminal; IPR014021:Helicase, superfamily 1/2, ATP-binding domain; IPR000330:SNF2-related;
LQ0AAB28YP23FM1.SCF	Esi0109_0069	conserved unknown protein		signal anchor	IPR007603:Protein of unknown function DUF580;
CL880Contig2	Esi0109_0069	conserved unknown protein		signal anchor	IPR007603:Protein of unknown function DUF580;
LQ0AGA1YA21RM1.SCF	Esi0109_0069	conserved unknown protein		signal anchor	IPR007603:Protein of unknown function DUF580;
CL880Contig1	Esi0109_0072	conserved unknown protein		other localisation	IPR007603:Protein of unknown function DUF580;
CL1581Contig1	Esi0029_0032	conserved unknown protein		signal peptide	IPR003368:Polymorphic membrane protein, Chlamydia; IPR000800:Notch region; IPR006626:Parallel beta-helix repeat;
CL1525Contig1	Esi0210_0036	conserved unknown protein		other localisation	IPR010402:CCT domain;
LQ0AAB101YH01FM1.SCF	Esi0210_0036	conserved unknown protein		other localisation	IPR010402:CCT domain;
CL4614Contig1	Esi0000_0020	conserved unknown protein		other localisation	IPR005024:Snf7;
CL80Contig1	Esi0000_0133	conserved unknown protein		other localisation	IPR008973:C2 calcium/lipid-binding region, CaLB; IPR001192:Phospholipase C, phosphoinositol-specific, C-terminal (PLC); IPR001711:Phospholipase C, phosphatidylinositol-specific, Y domain; IPR017946:PLC-like phosphodiesterase, TIM beta/alpha-barrel domain; IPR018029:C2 membrane targeting protein; IPR020477:C2 region; IPR000008:C2 calcium-dependent membrane targeting;
CL7564Contig1	Esi0000_0419	conserved unknown protein		other localisation
LQ0AAB76YN07FM1.SCF	Esi0000_0419	conserved unknown protein		other localisation
CL6271Contig1	Esi0002_0014	conserved unknown protein		other localisation	IPR018200:Peptidase C19, ubiquitin carboxyl-terminal hydrolase 2, conserved site; IPR020845:AMP-binding, conserved site; IPR001394:Peptidase C19, ubiquitin carboxyl-terminal hydrolase 2; IPR000626:Ubiquitin; IPR019955:Ubiquitin supergroup;
CL5440Contig1	Esi0002_0014	conserved unknown protein		other localisation	IPR018200:Peptidase C19, ubiquitin carboxyl-terminal hydrolase 2, conserved site; IPR020845:AMP-binding, conserved site; IPR001394:Peptidase C19, ubiquitin carboxyl-terminal hydrolase 2; IPR000626:Ubiquitin; IPR019955:Ubiquitin supergroup;
LQ0AAB97YO24FM1.SCF	Esi0002_0015	conserved unknown protein		other localisation	IPR000058:Zinc finger, AN1-type;
CL6236Contig1	Esi0003_0194	conserved unknown protein		signal peptide	IPR004776:Auxin efflux carrier;
LQ0AAB36YN19FM1.SCF	Esi0004_0143	conserved unknown protein		other localisation	IPR020683:Ankyrin repeat-containing domain; IPR002110:Ankyrin repeat;
CL6060Contig1	Esi0004_0181	conserved unknown protein		other localisation	IPR001441:Di-trans-poly-cis-decaprenylcistransferase-like;
CL6652Contig1	Esi0004_0276	conserved unknown protein		other localisation
LQ0AAB38YA06FM1.SCF	Esi0007_0094	conserved unknown protein		signal peptide	IPR001440:Tetratricopeptide TPR-1; IPR011990:Tetratricopeptide-like helical; IPR013026:Tetratricopeptide region; IPR019734:Tetratricopeptide repeat;
CL2350Contig1	Esi0007_0176	conserved unknown protein		other localisation	IPR005024:Snf7;
LQ0AAB1YK07RM1.SCF	Esi0009_0093	conserved unknown protein		other localisation	IPR004854:Ubiquitin fusion degradation protein UFD1;
CL3559Contig1	Esi0010_0063	conserved unknown protein		signal anchor	IPR019396:Transmembrane Fragile-X-F-associated protein;
CL3478Contig1	Esi0010_0078	conserved unknown protein		other localisation	IPR000209:Peptidase S8/S53, subtilisin/kexin/sedolisin; IPR015500:Peptidase S8, subtilisin-related;
LQ0AAB82YF24FM1.SCF	Esi0011_0013	conserved unknown protein		other localisation	IPR016027:Nucleic acid-binding, OB-fold-like; IPR003750:Protein of unknown function DUF171;
CL517Contig1	Esi0011_0122	conserved unknown protein		other localisation
LQ0AAB13YI18FM1.SCF	Esi0013_0081	conserved unknown protein		other localisation	IPR001214:SET;
CL2365Contig1	Esi0013_0142	conserved unknown protein		other localisation	IPR011991:Winged helix repressor DNA-binding; IPR000717:Proteasome component region PCI;
LQ0AAA9YM23FM1.SCF	Esi0014_0173	conserved unknown protein		other localisation	IPR016050:Proteasome, beta-type subunit, conserved site; IPR001353:Proteasome, subunit alpha/beta;
CL1717Contig1	Esi0014_0179	conserved unknown protein		mitochondrion
CL1280Contig2	Esi0015_0064	conserved unknown protein		other localisation	IPR005829:Sugar transporter, conserved site; IPR011701:Major facilitator superfamily MFS-1; IPR016196:Major facilitator superfamily, general substrate transporter;
LQ0AAB46YH11FM1.SCF	Esi0015_0064	conserved unknown protein		other localisation	IPR005829:Sugar transporter, conserved site; IPR011701:Major facilitator superfamily MFS-1; IPR016196:Major facilitator superfamily, general substrate transporter;
CL7001Contig1	Esi0015_0064	conserved unknown protein		other localisation	IPR005829:Sugar transporter, conserved site; IPR011701:Major facilitator superfamily MFS-1; IPR016196:Major facilitator superfamily, general substrate transporter;
LQ0AAA21YJ11FM1.SCF	Esi0017_0056	conserved unknown protein		other localisation	IPR012816:Conserved hypothetical protein CHP02464;
CL1395Contig1	Esi0017_0058	conserved unknown protein		other localisation	IPR012317:Poly(ADP-ribose) polymerase, catalytic region;
LQ0AAA3YO19FM1.SCF	Esi0018_0099	conserved unknown protein		other localisation	IPR002528:Multi antimicrobial extrusion protein MatE;
LQ0AAB65YP19FM1.SCF	Esi0018_0107	conserved unknown protein		other localisation	IPR006886:Sin-like protein, conserved region;
LQ0AAB65YG24FM1.SCF	Esi0021_0005	conserved unknown protein		other localisation	IPR004087:K Homology;
LQ0AAB33YG18FM1.SCF	Esi0021_0057	conserved unknown protein		other localisation	IPR008580:Protein of unknown function DUF862, eukaryotic; IPR013535:PUL;
LQ0AAB49YG24FM1.SCF	Esi0023_0054	conserved unknown protein		other localisation	IPR006121:Heavy metal transport/detoxification protein; IPR006403:ATPase, P type, cation/copper-transporter; IPR008250:ATPase, P-type, ATPase-associated region; IPR005834:Haloacid dehalogenase-like hydrolase; IPR000695:ATPase, P-type, H+ transporting proton pump; IPR001757:ATPase, P-type, K/Mg/Cd/Cu/Zn/Na/Ca/Na/H-transporter; IPR006416:ATPase, P-type, heavy metal translocating; IPR018303:ATPase, …
LQ0AAB42YC01FM1.SCF	Esi0024_0025	conserved unknown protein		other localisation	IPR020467:Potassium channel, voltage dependent, Kv1.4; IPR013216:Methyltransferase type 11;
CL2642Contig1	Esi0028_0139	conserved unknown protein		other localisation	IPR001431:Peptidase M16, zinc-binding site; IPR007863:Peptidase M16, C-terminal; IPR011765:Peptidase M16, N-terminal; IPR011249:Metalloenzyme, LuxS/M16 peptidase-like, metal-binding; IPR011237:Peptidase M16, core;
LQ0AAB41YD19FM1.SCF	Esi0029_0031	conserved unknown protein		other localisation
LQ0AAB7YP20FM1.SCF	Esi0031_0073	conserved unknown protein		other localisation	IPR011046:WD40 repeat-like-containing domain; IPR001841:Zinc finger, RING-type; IPR018957:Zinc finger, C3HC4 RING-type; IPR015943:WD40/YVTN repeat-like-containing domain; IPR001680:WD40 repeat;
LQ0AAB102YD16RM1.SCF	Esi0031_0123	conserved unknown protein		other localisation	IPR020708:DNA-directed RNA polymerase, 14-18kDa subunit, conserved site; IPR012293:RNA polymerase subunit, RPB6/omega; IPR006110:RNA polymerase Rpb6; IPR006111:DNA-directed RNA polymerase, 14-18kDa subunit;
LQ0AAB30YA22FM1.SCF	Esi0033_0025	conserved unknown protein		other localisation	IPR008930:Terpenoid cylases/protein prenyltransferase alpha-alpha toroid; IPR001330:Prenyltransferase/squalene oxidase;
CL4047Contig1	Esi0036_0062	conserved unknown protein		other localisation	IPR005151:Peptidase S41; IPR001478:PDZ/DHR/GLGF;
LQ0AAA21YP16FM1.SCF	Esi0040_0137	conserved unknown protein		other localisation	IPR011989:Armadillo-like helical; IPR016024:Armadillo-type fold;
CL6244Contig1	Esi0041_0010	conserved unknown protein		signal anchor	IPR011037:Pyruvate kinase, beta-barrel-like; IPR005303:MOSC, N-terminal beta barrel; IPR005302:Molybdenum cofactor sulfurase, C-terminal;
CL2426Contig1	Esi0041_0031	conserved unknown protein		other localisation	IPR000182:GCN5-related N-acetyltransferase; IPR016181:Acyl-CoA N-acyltransferase;
CL290Contig1	Esi0041_0163	conserved unknown protein			IPR006461:Protein of unknown function Cys-rich;
LQ0AAB16YG07FM3.SCF	Esi0042_0065	conserved unknown protein		other localisation	IPR003593:ATPase, AAA+ type, core; IPR003439:ABC transporter-like; IPR017871:ABC transporter, conserved site;
LQ0AAB59YL03FM1.SCF	Esi0042_0115	conserved unknown protein		signal peptide	IPR003774:Protein of unknown function DUF179;
LQ0AAB3YL03FM1.SCF	Esi0045_0070	conserved unknown protein		other localisation	IPR007205:Uncharacterised protein family UPF0507; IPR007206:Uncharacterised protein family UPF0507, C-terminal; IPR016024:Armadillo-type fold;
LQ0ADA10YA22RM1.SCF	Esi0046_0126	conserved unknown protein		other localisation	IPR008580:Protein of unknown function DUF862, eukaryotic;
CL830Contig1	Esi0047_0017	conserved unknown protein		other localisation	IPR000717:Proteasome component region PCI; IPR013143:PCI/PINT associated module; IPR013586:26S proteasome regulatory subunit, C-terminal;
LQ0AAB40YN09FM1.SCF	Esi0047_0064	conserved unknown protein		other localisation	IPR014898:Zinc finger, C2H2, LYAR-type;
CL260Contig1	Esi0055_0025	conserved unknown protein		other localisation	IPR000915:Ribosomal protein L6E;
CL260Contig3	Esi0055_0025	conserved unknown protein		other localisation	IPR000915:Ribosomal protein L6E;
CL4816Contig1	Esi0058_0049	conserved unknown protein		other localisation
LQ0AAB47YD11FM1.SCF	Esi0061_0077	conserved unknown protein		other localisation
LQ0AAB75YJ06FM1.SCF	Esi0062_0114	conserved unknown protein		other localisation	IPR000449:Ubiquitin-associated/translation elongation factor EF1B, N-terminal; IPR015940:Ubiquitin-associated/translation elongation factor EF1B, N-terminal, eukaryote; IPR000626:Ubiquitin; IPR019955:Ubiquitin supergroup; IPR009060:UBA-like;
LQ0AAA14YP08FM1.SCF	Esi0062_0124	conserved unknown protein		other localisation	IPR001214:SET;
CL4511Contig1	Esi0063_0116	conserved unknown protein		other localisation	IPR002014:VHS; IPR008942:ENTH/VHS;
LQ0ADA2YF03RM1.SCF	Esi0064_0036	conserved unknown protein		other localisation	IPR007593:Interferon-induced transmembrane protein;
LQ0AAB66YJ13FM1.SCF	Esi0064_0036	conserved unknown protein		other localisation	IPR007593:Interferon-induced transmembrane protein;
CL6416Contig1	Esi0064_0036	conserved unknown protein		other localisation	IPR007593:Interferon-induced transmembrane protein;
LQ0AAB30YM15FM1.SCF	Esi0064_0036	conserved unknown protein		other localisation	IPR007593:Interferon-induced transmembrane protein;
LQ0AAB24YE05FM1.SCF	Esi0066_0085	conserved unknown protein		signal peptide	IPR001958:Tetracycline resistance protein, TetA; IPR011701:Major facilitator superfamily MFS-1; IPR016196:Major facilitator superfamily, general substrate transporter;
CL5788Contig1	Esi0070_0115	conserved unknown protein		other localisation	IPR002579:Methionine sulphoxide reductase B; IPR011057:Mss4-like;
CL1066Contig1	Esi0070_0117	conserved unknown protein		other localisation	IPR007717:NPL4;
CL4470Contig1	Esi0070_0139	conserved unknown protein		other localisation	IPR005097:Saccharopine dehydrogenase; IPR016040:NAD(P)-binding domain;
CL1124Contig1	Esi0071_0111	conserved unknown protein		other localisation	IPR010422:Protein of unknown function DUF1014;
LQ0AAB22YK15FM1.SCF	Esi0082_0032	conserved unknown protein		other localisation	IPR000926:GTP cyclohydrolase II;
CL6561Contig1	Esi0082_0115	conserved unknown protein		other localisation	IPR004344:Tubulin-tyrosine ligase;
LQ0AAB13YL08FM1.SCF	Esi0085_0013	conserved unknown protein		other localisation	IPR018029:C2 membrane targeting protein; IPR008973:C2 calcium/lipid-binding region, CaLB; IPR010734:Copine; IPR000008:C2 calcium-dependent membrane targeting; IPR002035:von Willebrand factor, type A;
LQ0AAB86YI21FM1.SCF	Esi0085_0110	conserved unknown protein		other localisation	IPR011011:Zinc finger, FYVE/PHD-type;
CL4883Contig1	Esi0094_0041	conserved unknown protein		mitochondrion	IPR004327:Phosphotyrosyl phosphatase activator, PTPA;
LQ0AAA21YC03FM1.SCF	Esi0095_0041	conserved unknown protein		other localisation	IPR016135:Ubiquitin-conjugating enzyme/RWD-like; IPR008883:Tumour susceptibility gene 101; IPR017916:Steadiness box;
LQ0AAB99YG22FM1.SCF	Esi0107_0063	conserved unknown protein		signal peptide
CL5088Contig1	Esi0107_0063	conserved unknown protein		signal peptide
CL4204Contig1	Esi0110_0003	conserved unknown protein		other localisation	IPR001313:Pumilio RNA-binding region; IPR011989:Armadillo-like helical; IPR016024:Armadillo-type fold;
LQ0AAB41YL14FM1.SCF	Esi0110_0074	conserved unknown protein		other localisation
LQ0AAB48YG13FM1.SCF	Esi0117_0011	conserved unknown protein		other localisation
LQ0AAB86YC07RM1.SCF	Esi0118_0050	conserved unknown protein		other localisation	IPR000571:Zinc finger, CCCH-type; IPR006055:Exonuclease; IPR012337:Polynucleotidyl transferase, ribonuclease H fold; IPR013520:Exonuclease, RNase T/DNA polymerase III;
LQ0AAB34YE18FM1.SCF	Esi0130_0063	conserved unknown protein		other localisation
CL2745Contig1	Esi0137_0095	conserved unknown protein		other localisation	IPR001412:Aminoacyl-tRNA synthetase, class I, conserved site; IPR000994:Peptidase M24, structural domain;
LQ0AAB36YP05FM1.SCF	Esi0142_0040	conserved unknown protein		other localisation	IPR002539:MaoC-like dehydratase;
CL4537Contig1	Esi0153_0026	conserved unknown protein		signal anchor	IPR012936:Protein of unknown function DUF1692;
LQ0AAB90YP06RM1.SCF	Esi0153_0026	conserved unknown protein		signal anchor	IPR012936:Protein of unknown function DUF1692;
CL7261Contig1	Esi0159_0031	conserved unknown protein		other localisation	IPR011993:Pleckstrin homology-type; IPR001849:Pleckstrin homology;
LQ0AAB57YI13FM1.SCF	Esi0164_0015	conserved unknown protein		signal anchor	IPR019184:Protein of unknown function, transmembrane-17;
LQ0AAB10YF17FM1.SCF	Esi0167_0013	conserved unknown protein		other localisation	IPR012901:N2227-like;
CL4175Contig1	Esi0183_0043	conserved unknown protein		other localisation	IPR020818:Chaperonin Cpn10; IPR011032:GroES-like; IPR001476:Chaperonin Cpn10, subgroup;
LQ0AAB48YJ07FM1.SCF	Esi0185_0039	conserved unknown protein		other localisation	IPR000504:RNA recognition motif, RNP-1; IPR012677:Nucleotide-binding, alpha-beta plait;
CL2633Contig1	Esi0192_0019	conserved unknown protein		other localisation	IPR011993:Pleckstrin homology-type; IPR000169:Peptidase, cysteine peptidase active site; IPR001849:Pleckstrin homology;
CL1205Contig1	Esi0199_0045	conserved unknown protein		other localisation
LQ0AAB16YI19FM3.SCF	Esi0202_0035	conserved unknown protein		other localisation	IPR001251:Cellular retinaldehyde-binding/triple function, C-terminal; IPR009769:Protein of unknown function DUF1336; IPR008273:Cellular retinaldehyde-binding/triple function, N-terminal; IPR001683:Phox-like; IPR011074:Phosphatidylinositol transfer protein-like, N-terminal;
CL6596Contig1	Esi0233_0010	conserved unknown protein		other localisation	IPR012920:Spb1, C-terminal; IPR015507:Ribosomal RNA methyltransferase J; IPR002877:Ribosomal RNA methyltransferase RrmJ/FtsJ;
LQ0AAB65YJ06FM1.SCF	Esi0233_0010	conserved unknown protein		other localisation	IPR012920:Spb1, C-terminal; IPR015507:Ribosomal RNA methyltransferase J; IPR002877:Ribosomal RNA methyltransferase RrmJ/FtsJ;
LQ0AAB54YB12FM1.SCF	Esi0243_0031	conserved unknown protein		other localisation
LQ0AAB69YC11RM1.SCF	Esi0245_0033	conserved unknown protein		other localisation	IPR018997:PUB domain;
LQ0AFA4YP10RM1.SCF	Esi0260_0036	conserved unknown protein		other localisation
CL482Contig1	Esi0262_0036	conserved unknown protein		other localisation	IPR004328:BRO1;
CL2869Contig1	Esi0274_0036	conserved unknown protein		other localisation	IPR007785:Protein of unknown function DUF689;
LQ0AAA14YD09FM1.SCF	Esi0289_0008	conserved unknown protein		other localisation	IPR011989:Armadillo-like helical; IPR002015:Proteasome/cyclosome, regulatory subunit; IPR016024:Armadillo-type fold; IPR016642:26S proteasome regulatory complex, non-ATPase subcomplex, Rpn2/Psmd1 subunit;
CL946Contig1	Esi0289_0008	conserved unknown protein		other localisation	IPR011989:Armadillo-like helical; IPR002015:Proteasome/cyclosome, regulatory subunit; IPR016024:Armadillo-type fold; IPR016642:26S proteasome regulatory complex, non-ATPase subcomplex, Rpn2/Psmd1 subunit;
CL3636Contig1	Esi0289_0009	conserved unknown protein		other localisation	IPR007109:Brix domain;
LQ0AAB32YH09FM1.SCF	Esi0328_0011	conserved unknown protein		other localisation	IPR005990:IMP dehydrogenase; IPR018529:IMP dehydrogenase related; IPR013785:Aldolase-type TIM barrel; IPR001093:IMP dehydrogenase/GMP reductase; IPR000644:Cystathionine beta-synthase, core; IPR015875:IMP dehydrogenase / GMP reductase, conserved site;
CL233Contig2	Esi0341_0018	conserved unknown protein		other localisation	IPR001395:Aldo/keto reductase;
LQ0AAB24YH15FM1.SCF	Esi0341_0018	conserved unknown protein		other localisation	IPR001395:Aldo/keto reductase;
LQ0AAB48YL04FM1.SCF	Esi0341_0018	conserved unknown protein		other localisation	IPR001395:Aldo/keto reductase;
CL1564Contig1	Esi0344_0036	conserved unknown protein		other localisation	IPR011046:WD40 repeat-like-containing domain; IPR019782:WD40 repeat 2; IPR017986:WD40-repeat-containing domain; IPR015943:WD40/YVTN repeat-like-containing domain; IPR001680:WD40 repeat; IPR019781:WD40 repeat, subgroup;
LQ0AAB13YL10FM1.SCF	Esi0357_0002	conserved unknown protein		other localisation	IPR000988:Ribosomal protein L24e;
LQ0AAB45YI11FM1.SCF	Esi0372_0024	conserved unknown protein		other localisation	IPR020683:Ankyrin repeat-containing domain; IPR002110:Ankyrin repeat;
LQ0AAB28YP20FM1.SCF	Esi0387_0003	conserved unknown protein		other localisation
LQ0AAA2YI05FM1.SCF	Esi0392_0021	conserved unknown protein		other localisation	IPR000357:HEAT; IPR001986:3-phosphoshikimate 1-carboxyvinyltransferase, core; IPR016024:Armadillo-type fold;
LQ0AAB103YB04FM1.SCF	Esi0400_0012	conserved unknown protein		other localisation	IPR001678:Bacterial Fmu (Sun)/eukaryotic nucleolar NOL1/Nop2p; IPR018314:Bacterial Fmu (Sun)/eukaryotic nucleolar NOL1/Nop2p, conserved site; IPR011023:Nop2p;
LQ0AAB103YM23FM1.SCF	Esi0413_0004	conserved unknown protein		other localisation	IPR019434:Protein of unknown function DUF2423;
LQ0ABA2YF13FM1.SCF	Esi0422_0017	conserved unknown protein		other localisation	IPR019782:WD40 repeat 2; IPR011046:WD40 repeat-like-containing domain; IPR017986:WD40-repeat-containing domain; IPR015943:WD40/YVTN repeat-like-containing domain; IPR001680:WD40 repeat; IPR019781:WD40 repeat, subgroup; IPR020472:G-protein beta WD-40 repeat, region;
LQ0ACA24YC06RM1.SCF	Esi0445_0011	conserved unknown protein		other localisation	IPR011701:Major facilitator superfamily MFS-1; IPR016196:Major facilitator superfamily, general substrate transporter;
CL1808Contig1	Esi0445_0011	conserved unknown protein		other localisation	IPR011701:Major facilitator superfamily MFS-1; IPR016196:Major facilitator superfamily, general substrate transporter;
LQ0AAB9YB24FM1.SCF	Esi0516_0011	conserved unknown protein		other localisation	IPR007064:NMD3;
LQ0AAB83YB04FM1.SCF	Esi0571_0002	conserved unknown protein		other localisation	IPR002052:DNA methylase, N-6 adenine-specific, conserved site;
CL2971Contig1	Esi0638_0003	conserved unknown protein		signal peptide	IPR006694:Fatty acid hydroxylase;
LQ0AAB56YE14FM1.SCF	Esi0638_0004	conserved unknown protein		other localisation	IPR003186:Proteasome activator pa28, REG beta subunit; IPR009077:Proteasome activator pa28, REG alpha/beta subunit;
LQ0AAB14YC17FM1.SCF	Esi0638_0004	conserved unknown protein		other localisation	IPR003186:Proteasome activator pa28, REG beta subunit; IPR009077:Proteasome activator pa28, REG alpha/beta subunit;
LQ0ADA1YC12RM1.SCF	Esi0712_0001	conserved unknown protein		other localisation	IPR013216:Methyltransferase type 11;
LQ0AAB39YC06FM1.SCF	Esi0292_0013	CS domain-containing protein		signal peptide	IPR007052:CS domain; IPR008978:HSP20-like chaperone; IPR017447:CS;
CL122Contig5	Esi0193_0035	cytochrome P450	CYP5161A1	other localisation	IPR001128:Cytochrome P450; IPR017973:Cytochrome P450, C-terminal; IPR002401:Cytochrome P450, E-class, group I; IPR017972:Cytochrome P450, conserved site;
CL7196Contig1	Esi0265_0027	DEAD box helicase		other localisation	IPR014014:RNA helicase, DEAD-box type, Q motif; IPR011545:DNA/RNA helicase, DEAD/DEAH box type, N-terminal; IPR000629:RNA helicase, ATP-dependent, DEAD-box, conserved site; IPR014001:DEAD-like helicase, N-terminal; IPR001650:DNA/RNA helicase, C-terminal; IPR014021:Helicase, superfamily 1/2, ATP-binding domain;
CL4837Contig1	Esi0379_0021	DEAD box helicase		other localisation	IPR011545:DNA/RNA helicase, DEAD/DEAH box type, N-terminal; IPR003006:Immunoglobulin/major histocompatibility complex, conserved site; IPR000209:Peptidase S8/S53, subtilisin/kexin/sedolisin; IPR004589:DNA helicase, ATP-dependent, RecQ type; IPR002464:DNA/RNA helicase, ATP-dependent, DEAH-box type, conserved site; IPR018329:DNA helicase, ATP-dependent, RecQ type, N-terminal; IPR014001:DEAD-like he…
CL90Contig1	Esi0219_0002	Destroys Superoxide radical to produce hydrogen peroxide	FeSOD	signal peptide	IPR019831:Manganese/iron superoxide dismutase, N-terminal; IPR001189:Manganese/iron superoxide dismutase; IPR019832:Manganese/iron superoxide dismutase, C-terminal; IPR019833:Manganese/iron superoxide dismutase, binding site;
LQ0AAB52YF02FM1.SCF	Esi0027_0149	Dihydroxy-acid dehydratase, N-termnial part	DAD, n-term	other localisation	IPR020558:Dihydroxy-acid/6-phosphogluconate dehydratase, conserved site; IPR000581:Dihydroxy-acid/6-phosphogluconate dehydratase;
CL4675Contig1	Esi0004_0180	Di-trans-poly-cis-decaprenylcistransferase		other localisation	IPR001441:Di-trans-poly-cis-decaprenylcistransferase-like;
LQ0AAB46YO08FM1.SCF	Esi0019_0051	EsV-1-1		other localisation	IPR020683:Ankyrin repeat-containing domain; IPR002110:Ankyrin repeat;
LQ0AAB61YI04RM1.SCF	Esi0017_0177	EsV-1-7		other localisation
CL4587Contig1	Esi0039_0087	EsV-1-7		other localisation
CL368Contig1	Esi0137_0094	eukaryotic initiation factor	EIF6A	other localisation	IPR002769:Translation initiation factor IF6;
CL3498Contig1	Esi0005_0253	expressed unknown protein		other localisation
CL951Contig1	Esi0005_0254	expressed unknown protein		other localisation
CL2146Contig1	Esi0030_0057	expressed unknown protein		other localisation
CL2568Contig1	Esi0030_0057	expressed unknown protein		other localisation
CL762Contig1	Esi0052_0183	expressed unknown protein		other localisation
LQ0AAB44YD11FM1.SCF	Esi0239_0022	expressed unknown protein		signal peptide
CL3394Contig1	Esi0239_0030	expressed unknown protein		signal peptide
CL234Contig1	Esi0040_0070	expressed unknown protein		other localisation
LQ0ACA21YB10RM1.SCF	Esi0000_0350	expressed unknown protein		other localisation
CL5075Contig1	Esi0000_0537	expressed unknown protein		other localisation
CL4330Contig1	Esi0006_0187	expressed unknown protein		other localisation
LQ0AAA9YC17FM1.SCF	Esi0016_0115	expressed unknown protein		other localisation
LQ0AAB9YI12FM1.SCF	Esi0019_0153	expressed unknown protein		other localisation
CL4079Contig1	Esi0024_0079	expressed unknown protein		other localisation	IPR004330:Transcription factor, FAR1-related;
CL104Contig1	Esi0036_0140	expressed unknown protein		other localisation	IPR001202:WW/Rsp5/WWP;
CL823Contig1	Esi0036_0145	expressed unknown protein		other localisation
LQ0AAB60YG14FM1.SCF	Esi0043_0112	expressed unknown protein		other localisation	IPR000270:Octicosapeptide/Phox/Bem1p;
CL2082Contig1	Esi0056_0091	expressed unknown protein		other localisation	IPR006599:CARP motif; IPR017901:C-CAP/cofactor C-like domain;
LQ0AAB1YO20FM1.SCF	Esi0061_0014	expressed unknown protein		other localisation	IPR000342:Regulator of G protein signalling; IPR016137:Regulator of G protein signalling superfamily;
LQ0ACA9YG08RM1.SCF	Esi0071_0027	expressed unknown protein		other localisation	IPR018211:Alcohol dehydrogenase, iron-type, conserved site;
CL4933Contig1	Esi0079_0069	expressed unknown protein		other localisation
LQ0AAB25YA07FM1.SCF	Esi0082_0011	expressed unknown protein		other localisation
LQ0AAB71YG06RM1.SCF	Esi0083_0069	expressed unknown protein		other localisation
CL694Contig1	Esi0084_0030	expressed unknown protein		other localisation
LQ0AAB1YB10RM1.SCF	Esi0091_0035	expressed unknown protein		other localisation
CL256Contig1	Esi0096_0030	expressed unknown protein		other localisation
CL2950Contig1	Esi0105_0049	expressed unknown protein		other localisation
LQ0AAB3YD18FM1.SCF	Esi0107_0027	expressed unknown protein		other localisation
CL6639Contig1	Esi0110_0060	expressed unknown protein		signal anchor
LQ0AAB64YG05FM1.SCF	Esi0110_0060	expressed unknown protein		signal anchor
LQ0AAB99YF13RM1.SCF	Esi0111_0023	expressed unknown protein		no signal peptide or anchor
LQ0AAB5YM19FM1.SCF	Esi0116_0061	expressed unknown protein		other localisation
LQ0AAB28YH02FM1.SCF	Esi0132_0099	expressed unknown protein		other localisation
CL3780Contig1	Esi0140_0064	expressed unknown protein		other localisation
CL4018Contig1	Esi0152_0040	expressed unknown protein		other localisation
CL5368Contig1	Esi0162_0023	expressed unknown protein		other localisation
LQ0AAB43YJ08FM1.SCF	Esi0163_0068	expressed unknown protein		other localisation	IPR018200:Peptidase C19, ubiquitin carboxyl-terminal hydrolase 2, conserved site; IPR001394:Peptidase C19, ubiquitin carboxyl-terminal hydrolase 2;
LQ0AEA4YI16RM1.SCF	Esi0169_0022	expressed unknown protein		other localisation
CL7815Contig1	Esi0169_0022	expressed unknown protein		other localisation
CL2192Contig1	Esi0169_0058	expressed unknown protein		other localisation	IPR002638:Quinolinate phosphoribosyl transferase;
LQ0AEA5YL23RM1.SCF	Esi0199_0041	expressed unknown protein		chloroplast	IPR000221:Protamine P1;
CL7625Contig1	Esi0200_0016	expressed unknown protein		other localisation
CL604Contig1	Esi0219_0036	expressed unknown protein		signal anchor	IPR002345:Lipocalin;
CL4337Contig1	Esi0237_0030	expressed unknown protein		signal peptide	IPR000800:Notch region;
LQ0AAB39YI09FM1.SCF	Esi0238_0040	expressed unknown protein		other localisation
LQ0AAB96YO07RM1.SCF	Esi0239_0033	expressed unknown protein		other localisation
CL2814Contig1	Esi0242_0035	expressed unknown protein		other localisation
CL1626Contig2	Esi0251_0018	expressed unknown protein		other localisation
CL5361Contig1	Esi0254_0017	expressed unknown protein		signal peptide
LQ0AAB34YI21FM1.SCF	Esi0262_0006	expressed unknown protein		other localisation
LQ0AAB9YG11FM1.SCF	Esi0263_0028	expressed unknown protein		other localisation
CL6789Contig1	Esi0311_0009	expressed unknown protein		signal peptide
CL8Contig1	Esi0318_0010	expressed unknown protein		other localisation
CL8Contig14	Esi0318_0010	expressed unknown protein		other localisation
LQ0AAB14YI23FM1.SCF	Esi0348_0005	expressed unknown protein		signal anchor
CL1871Contig1	Esi0348_0005	expressed unknown protein		signal anchor
LQ0AAB4YG19FM1.SCF	Esi0381_0003	expressed unknown protein		mitochondrion
LQ0AAB97YK10RM1.SCF	Esi0387_0008	expressed unknown protein		other localisation
LQ0AAB36YJ20FM1.SCF	Esi0653_0006	expressed unknown protein		no signal peptide or anchor	IPR013032:EGF-like region, conserved site;
LQ0AAB45YI09FM1.SCF	Esi0104_0080	Flavoprotein Monooxygenase		signal peptide	IPR003042:Aromatic-ring hydroxylase-like; IPR002938:Monooxygenase, FAD-binding; IPR018201:Beta-ketoacyl synthase, active site; IPR000537:UbiA prenyltransferase;
CL344Contig1	Esi0045_0066	Flotillin		other localisation	IPR001107:Band 7 protein;
LQ0AAA14YO04FM1.SCF	Esi0036_0002	Glutaredoxin	GRX	other localisation	IPR012335:Thioredoxin fold; IPR002109:Glutaredoxin; IPR014025:Glutaredoxin subgroup; IPR010488:Zeta toxin; IPR012336:Thioredoxin-like fold;
LQ0AAB65YJ24FM1.SCF	Esi0050_0061	Glutaredoxin glutaredoxin/malate transporter fusion protein	GRX	other localisation	IPR002109:Glutaredoxin; IPR012335:Thioredoxin fold; IPR014025:Glutaredoxin subgroup; IPR004695:C4-dicarboxylate transporter/malic acid transport protein; IPR012336:Thioredoxin-like fold;
CL5974Contig1	Esi0162_0007	glycosyltransferase		other localisation	IPR018247:EF-Hand 1, calcium-binding site; IPR008166:Protein of unknown function DUF23;
LQ0AAB68YD22FM1.SCF	Esi0005_0179	Glycosyltransferase, family GT47		other localisation	IPR004263:Exostosin-like;
CL2542Contig1	Esi0104_0004	G-protein coupled receptor	GCR3	signal peptide	IPR009637:Transmembrane receptor, eukaryota;
LQ0AAB71YC03FM1.SCF	Esi0006_0074	GTR1, Ras superfamily GTPase	GTR1	mitochondrion	IPR006762:Gtr1/RagA G protein;
CL4375Contig1	Esi0090_0060	Heat shock protein 40	Hsp 40	other localisation	IPR015609:Molecular chaperone, heat shock protein, Hsp40, DnaJ; IPR008971:HSP40/DnaJ peptide-binding; IPR002939:Chaperone DnaJ, C-terminal; IPR001623:Heat shock protein DnaJ, N-terminal; IPR003095:Heat shock protein DnaJ; IPR018253:Heat shock protein DnaJ, conserved site;
LQ0AAB4YH12FM1.SCF	Esi0148_0030	Heat shock protein 40 like protein/ DnaJ domain containing protein		other localisation	IPR015609:Molecular chaperone, heat shock protein, Hsp40, DnaJ; IPR001623:Heat shock protein DnaJ, N-terminal; IPR003095:Heat shock protein DnaJ; IPR018253:Heat shock protein DnaJ, conserved site;
CL1058Contig1	Esi0143_0015	Heat shock protein 70	Hsp 70	other localisation	IPR001023:Heat shock protein Hsp70;
LQ0AAB60YI07FM1.SCF	Esi0193_0026	Histidinol-phosphate transaminase	HIS8	signal peptide	IPR004839:Aminotransferase, class I/II; IPR015424:Pyridoxal phosphate-dependent transferase, major region; IPR005861:Histidinol-phosphate aminotransferase; IPR001917:Aminotransferase, class-II, pyridoxal-phosphate binding site; IPR015422:Pyridoxal phosphate-dependent transferase, major region, subdomain 2; IPR015421:Pyridoxal phosphate-dependent transferase, major region, subdomain 1;
LQ0AAB72YN02FM1.SCF	Esi0106_0084	Hypothetical leucine rich repeat protein		other localisation	IPR001611:Leucine-rich repeat;
CL5668Contig1	Esi1615_0001	hypothetical protein		signal peptide
LQ0AAB3YJ17FM1.SCF	Esi0004_0321	hypothetical protein		no N-terminal target peptide 0.4149;0.0902;0;0;
LQ0AAB8YF19FM1.SCF	Esi0014_0235	hypothetical protein		no N-terminal target peptide 0.0658;0.0248;0;0;
CL3585Contig1	Esi0022_0194	hypothetical protein		no N-terminal target peptide 0.1101;0.1766;0;0.1769;
CL7796Contig1	Esi0031_0131	hypothetical protein		other localisation
LQ0AAB49YA21FM1.SCF	Esi0032_0113	hypothetical protein		no signal peptide or anchor
LQ0AAB30YL13FM1.SCF	Esi0037_0037	hypothetical protein		mitochondrion
LQ0AAB41YH14FM1.SCF	Esi0041_0023	hypothetical protein		other localisation	IPR018249:EF-HAND 2; IPR011992:EF-Hand type;
LQ0AAB11YG08FM1.SCF	Esi0081_0070	hypothetical protein		mitochondrion
LQ0AAB53YL24FM1.SCF	Esi0106_0010	hypothetical protein		no signal peptide or anchor
LQ0AAB58YE20RM1.SCF	Esi0108_0095	hypothetical protein		other localisation
CL3646Contig1	Esi0123_0087	hypothetical protein		no N-terminal target peptide 0.0714;0.0254;0;0.4306;
CL592Contig1	Esi0123_0097	hypothetical protein		no N-terminal target peptide 0.3443;0.2565;0;0.3397;
LQ0AAB50YB13FM1.SCF	Esi0136_0038	hypothetical protein		other localisation
CL1726Contig1	Esi0152_0051	hypothetical protein		other localisation	IPR001202:WW/Rsp5/WWP;
LQ0AAB2YI12FM1.SCF	Esi0156_0066	hypothetical protein		no N-terminal target peptide 0.0538;0.022;0;0;
LQ0AAB42YE14FM1.SCF	Esi0168_0079	hypothetical protein		no N-terminal target peptide 0.0568;0.0223;0;0;
CL7202Contig1	Esi0221_0052	hypothetical protein		no N-terminal target peptide 0.141;0.0361;0;0;
LQ0AAB21YO16FM1.SCF	Esi0333_0008	hypothetical protein		other localisation
LQ0AAB54YP05FM1.SCF	Esi0340_0033	hypothetical protein		no N-terminal target peptide 0.071;0.0249;0;0.4588;
LQ0AAB90YL12RM1.SCF	Esi0343_0043	hypothetical protein		signal peptide 0.5324;0.1279;0;0;
LQ0AAB37YE15FM1.SCF	Esi0489_0006	hypothetical protein		other localisation
CL9Contig1	Esi0652_0001	imm upregulated 9		signal peptide
CL1123Contig1	Esi0189_0022	Intraflagellar transpot protein 74	IFT74	other localisation
LQ0AAB67YE15FM1.SCF	Esi0002_0349	Light harvesting complex protein	LHCP2	chloroplast	IPR001344:Chlorophyll A-B binding protein;
CL1Contig12	Esi0085_0016	Light harvesting complex protein	LHCP12	chloroplast	IPR001344:Chlorophyll A-B binding protein;
CL805Contig2	Esi0559_0003	Light harvesting complex protein	LHCP51	chloroplast	IPR001344:Chlorophyll A-B binding protein;
CL4835Contig1	Esi0156_0026	LRR-GTPase of the ROCO family		other localisation	IPR001806:Ras GTPase; IPR001611:Leucine-rich repeat; IPR013684:MIRO-like; IPR002078:RNA polymerase sigma factor 54, interaction;
CL3210Contig1	Esi0164_0034	LRR-GTPase of the ROCO family		other localisation	IPR001806:Ras GTPase; IPR013753:Ras; IPR001611:Leucine-rich repeat;
CL376Contig2	Esi0017_0140	MATE efflux family protein subfamily, putative		signal anchor	IPR002528:Multi antimicrobial extrusion protein MatE;
LQ0AAB35YE05FM1.SCF	Esi0394_0017	Metacaspase		other localisation	IPR011600:Peptidase C14, caspase catalytic;
CL4191Contig1	Esi0153_0013	midasin-like protein		other localisation	IPR003593:ATPase, AAA+ type, core; IPR011704:ATPase associated with various cellular activities, AAA-5; IPR001984:Peptidase S16, Lon protease, C-terminal; IPR002035:von Willebrand factor, type A;
LQ0AAB94YG24FM1.SCF	Esi0098_0070	Mitochondrial Processing Peptidase	MPP	mitochondrion	IPR007863:Peptidase M16, C-terminal; IPR011765:Peptidase M16, N-terminal; IPR011249:Metalloenzyme, LuxS/M16 peptidase-like, metal-binding; IPR011237:Peptidase M16, core;
CL647Contig1	Esi0361_0004	Mucin-1	Muc-1	other localisation	IPR006150:Cysteine-rich repeat;
LQ0AAB90YN18FM1.SCF	Esi0077_0044	multidrug resistance-associated protein-like protein		signal anchor	IPR003593:ATPase, AAA+ type, core; IPR003439:ABC transporter-like; IPR017940:ABC transporter integral membrane type 1; IPR011527:ABC transporter, transmembrane region, type 1; IPR001140:ABC transporter, transmembrane region; IPR017871:ABC transporter, conserved site;
CL7746Contig1	Esi0277_0038	MutS protein homolog 4	MSH4	other localisation	IPR007696:DNA mismatch repair protein MutS, core; IPR000432:DNA mismatch repair protein MutS, C-terminal;
CL7139Contig1	Esi0103_0037	Mx2, Mx-like dynamin-related GTPase	Mx2	other localisation	IPR020850:GTPase effector domain, GED; IPR001478:PDZ/DHR/GLGF; IPR001401:Dynamin, GTPase region; IPR000375:Dynamin central region;
CL5919Contig1	Esi0056_0003	NB-ARC and TPR repeat-containig protein		other localisation	IPR001440:Tetratricopeptide TPR-1; IPR011990:Tetratricopeptide-like helical; IPR002182:NB-ARC; IPR011717:Tetratricopeptide TPR-4; IPR002151:Kinesin light chain; IPR013026:Tetratricopeptide region; IPR019734:Tetratricopeptide repeat;
LQ0AAB21YD06FM1.SCF	Esi0292_0018	nibrin		other localisation	IPR008984:SMAD/FHA domain; IPR000253:Forkhead-associated; IPR001357:BRCT;
LQ0AAB63YN07FM1.SCF	Esi0067_0077	oxidoreductase		other localisation	IPR000172:Glucose-methanol-choline oxidoreductase, N-terminal; IPR013027:FAD-dependent pyridine nucleotide-disulphide oxidoreductase; IPR017896:4Fe-4S ferredoxin, iron-sulpur binding domain; IPR003953:Fumarate reductase/succinate dehydrogenase flavoprotein, N-terminal; IPR007867:Glucose-methanol-choline oxidoreductase, C-terminal;
LQ0AAA1YF15FM1.SCF	Esi0144_0041	peptide n-glycanase, putative		other localisation	IPR012335:Thioredoxin fold; IPR001229:Mannose-binding lectin; IPR013766:Thioredoxin domain; IPR017937:Thioredoxin, conserved site; IPR002931:Transglutaminase-like; IPR018997:PUB domain; IPR017936:Thioredoxin-like; IPR012336:Thioredoxin-like fold;
LQ0AAB43YL22FM1.SCF	Esi0151_0065	plastid phosphoglycerate mutase protein precursor		other localisation	IPR013078:Phosphoglycerate mutase; IPR001345:Phosphoglycerate/bisphosphoglycerate mutase, active site;
CL3149Contig1	Esi0036_0123	PRLI-interacting factor L-like (ISS)		other localisation	IPR011629:Cobalamin (vitamin B12) biosynthesis CobW-like, C-terminal;
LQ0AAB97YF13RM1.SCF	Esi0025_0017	Protein kinase 2	PK	other localisation	IPR017441:Protein kinase, ATP binding site; IPR002290:Serine/threonine-protein kinase domain; IPR017442:Serine/threonine-protein kinase-like domain; IPR001683:Phox-like; IPR017892:Protein kinase, C-terminal; IPR011009:Protein kinase-like domain; IPR000961:AGC-kinase, C-terminal; IPR008271:Serine/threonine-protein kinase, active site; IPR000719:Protein kinase, catalytic domain;
LQ0ACA21YD07RM1.SCF	Esi0025_0017	Protein kinase 2	PK	other localisation	IPR017441:Protein kinase, ATP binding site; IPR002290:Serine/threonine-protein kinase domain; IPR017442:Serine/threonine-protein kinase-like domain; IPR001683:Phox-like; IPR017892:Protein kinase, C-terminal; IPR011009:Protein kinase-like domain; IPR000961:AGC-kinase, C-terminal; IPR008271:Serine/threonine-protein kinase, active site; IPR000719:Protein kinase, catalytic domain;
CL1180Contig1	Esi0025_0061	putative ethylene constitutive triple response protein	PK	other localisation	IPR017441:Protein kinase, ATP binding site; IPR000719:Protein kinase, catalytic domain; IPR001245:Tyrosine-protein kinase, catalytic domain; IPR011009:Protein kinase-like domain;
CL2356Contig1	Esi0002_0065	Putative Glutathione S-transferase	GST	other localisation	IPR016639:Glutathione S-transferase, predicted; IPR010987:Glutathione S-transferase, C-terminal-like; IPR017933:Glutathione S-transferase/chloride channel, C-terminal; IPR012336:Thioredoxin-like fold;
CL5100Contig1	Esi0191_0017	Putative leucine rich repeat protein		other localisation	IPR001611:Leucine-rich repeat;
LQ0AAB67YI24FM1.SCF	Esi0191_0017	Putative leucine rich repeat protein		other localisation	IPR001611:Leucine-rich repeat;
CL5675Contig1	Esi0100_0085	Putative NIN-like transcription factor	NIN-like 4	other localisation	IPR003035:Plant regulator RWP-RK; IPR015865:Riboflavin kinase;
LQ0AAB14YD22FM1.SCF	Esi0226_0031	Putative NIN-like transcription factor	NIN-like 2	other localisation	IPR003035:Plant regulator RWP-RK;
CL4760Contig1	Esi0294_0033	putative transmembrane protein		other localisation	IPR010323:Protein of unknown function DUF924, bacterial;
LQ0AAB32YG07FM1.SCF	Esi0076_0105	putative type II topoisomerase	TOP2	other localisation
LQ0AAB56YP17FM1.SCF	Esi0027_0009	Rrp41	Rrp41	other localisation	IPR015847:Exoribonuclease, phosphorolytic domain 2; IPR001247:Exoribonuclease, phosphorolytic domain 1; IPR020568:Ribosomal protein S5 domain 2-type fold;
CL340Contig1	Esi0073_0115	Serine/threonine protein kinase	CAMK	other localisation	IPR017441:Protein kinase, ATP binding site; IPR002290:Serine/threonine-protein kinase domain; IPR002052:DNA methylase, N-6 adenine-specific, conserved site; IPR017442:Serine/threonine-protein kinase-like domain; IPR011009:Protein kinase-like domain; IPR008271:Serine/threonine-protein kinase, active site; IPR000550:7,8-Dihydro-6-hydroxymethylpterin-pyrophosphokinase, HPPK; IPR000719:Protein kinase…
CL4026Contig1	Esi0183_0042	SH2 domain containing protein		other localisation	IPR003593:ATPase, AAA+ type, core; IPR000980:SH2 motif;
CL6105Contig1	Esi0004_0230	similar to neural precursor cell expressed, developmentally down-regulated 4 isoform 2		other localisation	IPR010916:TonB box, conserved site; IPR001202:WW/Rsp5/WWP;
CL5950Contig1	Esi0000_0131	similar to phospholipase C, delta 4		other localisation	IPR000909:Phospholipase C, phosphatidylinositol-specific , X domain; IPR018247:EF-Hand 1, calcium-binding site; IPR008973:C2 calcium/lipid-binding domain, CaLB; IPR002048:Calcium-binding EF-hand; IPR011992:EF-hand-like domain; IPR001192:Phosphoinositide phospholipase C; IPR001711:Phospholipase C, phosphatidylinositol-specific, Y domain; IPR017946:PLC-like phosphodiesterase, TIM beta/alpha-barrel …
LQ0AAB15YP15FM1.SCF	Esi0000_0131	similar to phospholipase C, delta 4		other localisation	IPR000909:Phospholipase C, phosphatidylinositol-specific , X domain; IPR018247:EF-Hand 1, calcium-binding site; IPR008973:C2 calcium/lipid-binding domain, CaLB; IPR002048:Calcium-binding EF-hand; IPR011992:EF-hand-like domain; IPR001192:Phosphoinositide phospholipase C; IPR001711:Phospholipase C, phosphatidylinositol-specific, Y domain; IPR017946:PLC-like phosphodiesterase, TIM beta/alpha-barrel …
LQ0AAB92YC10FM1.SCF	Esi0008_0238	similar to TAK1 (TGF-beta-activated kinase)	PK	other localisation	IPR000719:Protein kinase, catalytic domain; IPR017442:Serine/threonine-protein kinase-like domain; IPR011009:Protein kinase-like domain;
LQ0AAB12YD22FM1.SCF	Esi0156_0017	SUDD-like protein		other localisation	IPR018934:RIO-like kinase; IPR000687:RIO kinase; IPR008266:Tyrosine-protein kinase, active site; IPR018935:RIO kinase, conserved site; IPR011009:Protein kinase-like domain;
LQ0AAB29YC05FM1.SCF	Esi0000_0402	Timeless related protein		signal peptide	IPR006906:Timeless protein;
CL5957Contig1	Esi0241_0019	TPR Domain containing protein		other localisation	IPR001440:Tetratricopeptide TPR-1; IPR011990:Tetratricopeptide-like helical; IPR013026:Tetratricopeptide region; IPR019734:Tetratricopeptide repeat;
LQ0ADA1YM08RM1.SCF	Esi0005_0248	tRNA (guanine-N(7)-)-methyltransferase trmB		other localisation	IPR003358:tRNA (guanine-N-7) methyltransferase;
LQ0AAB52YI12FM1.SCF	Esi0431_0009	tyrosinase		signal anchor	IPR008922:Di-copper centre-containing; IPR002227:Tyrosinase;
CL6318Contig1	Esi0203_0047	Tyrosine--tRNA ligase		other localisation	IPR014729:Rossmann-like alpha/beta/alpha sandwich fold; IPR002305:Aminoacyl-tRNA synthetase, class Ib;
LQ0AAA19YP08FM1.SCF	Esi0170_0056	U1 zinc finger protein		other localisation	IPR015880:Zinc finger, C2H2-like; IPR007087:Zinc finger, C2H2-type;
CL5985Contig1	Esi0088_0011	UBA/TS-N domain containing protein		other localisation
LQ0AAB73YM02FM1.SCF	Esi0009_0080	vanadium-dependent bromoperoxidase	vBPO	signal peptide	IPR016119:Bromoperoxidase/chloroperoxidase, C-terminal; IPR000326:Phosphatidic acid phosphatase type 2/haloperoxidase;
CL83Contig1	Esi0009_0080	vanadium-dependent bromoperoxidase	vBPO	signal peptide	IPR016119:Bromoperoxidase/chloroperoxidase, C-terminal; IPR000326:Phosphatidic acid phosphatase type 2/haloperoxidase;
LQ0ACA4YN21RM1.SCF	Esi0041_0020	zinc finger, FYVE domain containing 28		other localisation	IPR000306:Zinc finger, FYVE-type; IPR017455:Zinc finger, FYVE-related; IPR011011:Zinc finger, FYVE/PHD-type; IPR018378:C-type lectin, conserved site;
LQ0AAB81YP09FM1.SCF	Esi0078_0085			other localisation	IPR004010:Cache; IPR002035:von Willebrand factor, type A;
LQ0AAA21YH14FM1.SCF	Esi0078_0085			other localisation	IPR004010:Cache; IPR002035:von Willebrand factor, type A;

## Sheet: Cu only down
Microarray	Locus	Definition	Short name	Predicted subcellular localisation	Interpro Domains
CL2668Contig1	Esi0080_0066	1-aminocyclopropane-1-carboxylate synthase	ACC synthase	signal peptide	IPR001176:1-aminocyclopropane-1-carboxylate synthase; IPR004839:Aminotransferase, class I/II; IPR015424:Pyridoxal phosphate-dependent transferase, major region; IPR004838:Aminotransferases, class-I, pyridoxal-phosphate-binding site; IPR015422:Pyridoxal phosphate-dependent transferase, major region, subdomain 2; IPR015421:Pyridoxal phosphate-dependent transferase, major region, subdomain 1;
CL3598Contig1	Esi0102_0032	Acetyltransferase (isoleucine patch superfamily protein)		other localisation
LQ0AAB61YF19FM1.SCF	Esi0306_0042	acid phosphatase/ protein serine/threonine phosphatase		signal peptide	IPR015914:Purple acid phosphatase, N-terminal; IPR004843:Metallophosphoesterase; IPR008963:Purple acid phosphatase-like, N-terminal;
CL1674Contig1	Esi0312_0022	acyl-CoA dehydrogenase		mitochondrion	IPR013764:Acyl-CoA oxidase/dehydrogenase, type1/2, C-terminal; IPR006090:Acyl-CoA oxidase/dehydrogenase, type 1; IPR013786:Acyl-CoA dehydrogenase/oxidase, N-terminal; IPR009100:Acyl-CoA dehydrogenase/oxidase; IPR006091:Acyl-CoA oxidase/dehydrogenase, central region; IPR006089:Acyl-CoA dehydrogenase, conserved site; IPR009075:Acyl-CoA dehydrogenase/oxidase C-terminal; IPR006092:Acyl-CoA dehydrogen…
LQ0AAB14YK13FM1.SCF	Esi0060_0120	acyltransferase		other localisation	IPR002123:Phospholipid/glycerol acyltransferase;
LQ0AAB48YH17FM1.SCF	Esi0073_0037	ADP-ATP translocase		signal anchor	IPR004667:ADP/ATP carrier protein;
LQ0AAB73YC03FM1.SCF	Esi0039_0062	agmatinase		other localisation	IPR006035:Ureohydrolase; IPR005924:Arginase; IPR020855:Ureohydrolase, manganese-binding site; IPR005925:Putative agmatinase;
CL2037Contig2	Esi0039_0062	agmatinase		other localisation	IPR006035:Ureohydrolase; IPR005924:Arginase; IPR020855:Ureohydrolase, manganese-binding site; IPR005925:Putative agmatinase;
CL2037Contig1	Esi0039_0062	agmatinase		other localisation	IPR006035:Ureohydrolase; IPR005924:Arginase; IPR020855:Ureohydrolase, manganese-binding site; IPR005925:Putative agmatinase;
LQ0AAB5YD14FM1.SCF	Esi0353_0017	agmatinase, partial		mitochondrion	IPR006035:Ureohydrolase;
LQ0AAB34YA24FM1.SCF.LQ	Esi0451_0004	Aldehyde dehydrogenase		mitochondrion	IPR016161:Aldehyde/histidinol dehydrogenase; IPR015590:Aldehyde dehydrogenase; IPR016162:Aldehyde dehydrogenase, N-terminal; IPR016160:Aldehyde dehydrogenase, conserved site;
CL3643Contig1	Esi0002_0097	alkaline phosphatase family protein		signal peptide	IPR017849:Alkaline phosphatase-like, alpha/beta/alpha; IPR001952:Alkaline phosphatase; IPR017850:Alkaline-phosphatase-like, core domain;
LQ0AAA10YC15FM1.SCF	Esi0002_0097	alkaline phosphatase family protein		signal peptide	IPR017849:Alkaline phosphatase-like, alpha/beta/alpha; IPR001952:Alkaline phosphatase; IPR017850:Alkaline-phosphatase-like, core domain;
CL6311Contig1	Esi0172_0022	Aminotransferase		chloroplast	IPR015424:Pyridoxal phosphate-dependent transferase, major region; IPR000653:DegT/DnrJ/EryC1/StrS aminotransferase; IPR015421:Pyridoxal phosphate-dependent transferase, major region, subdomain 1;
CL4054Contig1	Esi0038_0108	ankyrin repeat protein		other localisation	IPR020683:Ankyrin repeat-containing domain; IPR002110:Ankyrin repeat;
CL3297Contig1	Esi0255_0025	Ankyrin repeat Transient receptor potential channel		other localisation	IPR005821:Ion transport; IPR020683:Ankyrin repeat-containing domain; IPR002110:Ankyrin repeat;
LQ0AAB28YG22FM1.SCF	Esi0073_0060	arginase	ARI	mitochondrion	IPR014033:Arginase, subgroup; IPR006035:Ureohydrolase; IPR005924:Arginase; IPR020855:Ureohydrolase, manganese-binding site;
CL4200Contig1	Esi0003_0219	aromatic amino acid permease		signal peptide	IPR018227:Tryptophan/tyrosine permease;
LQ0AAB10YB11FM1.SCF	Esi0114_0046	arsenate reductase, glutathione/glutaredoxin type		mitochondrion	IPR014062:Arsenate reductase, glutathione/glutaredoxin type; IPR017867:Protein-tyrosine phosphatase, low molecular weight;
CL5812Contig1	Esi0479_0013	Autophagy-related protein 4	Atg4	other localisation	IPR005078:Peptidase C54;
LQ0AAB46YE23FM1.SCF	Esi0089_0101	calcineurin-like phosphoesterase family protein		signal peptide	IPR004843:Metallophosphoesterase;
CL3520Contig1	Esi0177_0044	Calcium-activated outward-rectifying potassium channel, putative	TPC	other localisation	IPR003280:Potassium channel, two pore-domain; IPR018247:EF-Hand 1, calcium-binding site; IPR018249:EF-HAND 2; IPR011992:EF-Hand type; IPR013099:Ion transport 2;
CL126Contig2	Esi0000_0144	carbonic anhydrase alpha type		signal peptide	IPR001148:Carbonic anhydrase, alpha-class, catalytic domain; IPR018338:Carbonic anhydrase, alpha-class, conserved site;
CL126Contig1	Esi0000_0144	carbonic anhydrase alpha type		signal peptide	IPR001148:Carbonic anhydrase, alpha-class, catalytic domain; IPR018338:Carbonic anhydrase, alpha-class, conserved site;
LQ0AAB56YH09FM1.SCF	Esi0000_0144	carbonic anhydrase alpha type		signal peptide	IPR001148:Carbonic anhydrase, alpha-class, catalytic domain; IPR018338:Carbonic anhydrase, alpha-class, conserved site;
CL5045Contig1	Esi0017_0195	CDP-diacylglycerol-inositol 3-phosphatidyltransferase		other localisation	IPR000462:CDP-alcohol phosphatidyltransferase; IPR014387:CDP-diacylglycerol-inositol 3-phosphatidyltransferase, eukaryote;
LQ0AAB26YP10FM1.SCF	Esi0097_0024	Cellulose synthase (UDP-forming), family GT2		other localisation	IPR001173:Glycosyl transferase, family 2;
LQ0AAB35YB06FM1.SCF	Esi0045_0077	choline/ethanolamine kinase		other localisation	IPR002573:Choline/ethanolamine kinase; IPR011009:Protein kinase-like domain;
LQ0AAB40YE11FM1.SCF	Esi0096_0019	conserved unknown protein		other localisation
LQ0AAB61YB08FM1.SCF	Esi0332_0012	conserved unknown protein		other localisation	IPR007248:Mpv17/PMP22;
CL1305Contig1	Esi0753_0002	conserved unknown protein		chloroplast	IPR007248:Mpv17/PMP22;
CL6299Contig1	Esi0149_0075	conserved unknown protein		other localisation	IPR003347:Transcription factor jumonji/aspartyl beta-hydroxylase;
CL3809Contig1	Esi0519_0002	conserved unknown protein		signal peptide	IPR003347:Transcription factor jumonji/aspartyl beta-hydroxylase; IPR001440:Tetratricopeptide TPR-1; IPR011990:Tetratricopeptide-like helical; IPR013105:Tetratricopeptide TPR2; IPR013026:Tetratricopeptide region; IPR019734:Tetratricopeptide repeat;
LQ0AAB13YM18FM1.SCF	Esi0048_0004	conserved unknown protein		other localisation	IPR013078:Phosphoglycerate mutase; IPR001345:Phosphoglycerate/bisphosphoglycerate mutase, active site; IPR003094:Fructose-2,6-bisphosphatase; IPR013079:6-phosphofructo-2-kinase;
CL2953Contig1	Esi0090_0074	conserved unknown protein		other localisation	IPR000173:Glyceraldehyde 3-phosphate dehydrogenase subfamily; IPR020831:Glyceraldehyde 3-phosphate dehydrogenase family; IPR010916:TonB box, conserved site; IPR006424:Glyceraldehyde-3-phosphate dehydrogenase, type I; IPR020830:Glyceraldehyde 3-phosphate dehydrogenase, active site; IPR020829:Glyceraldehyde 3-phosphate dehydrogenase, catalytic domain; IPR020832:Glyceraldehyde 3-phosphate dehydrogen…
CL5320Contig1	Esi0000_0390	conserved unknown protein		chloroplast	IPR002641:Patatin;
CL2775Contig1	Esi0000_0390	conserved unknown protein		chloroplast	IPR002641:Patatin;
LQ0AAB10YK08FM1.SCF	Esi0000_0457	conserved unknown protein		other localisation	IPR018392:Peptidoglycan-binding lysin domain; IPR002482:Peptidoglycan-binding Lysin subgroup; IPR001478:PDZ/DHR/GLGF;
LQ0AAB102YI05FM1.SCF	Esi0002_0207	conserved unknown protein		other localisation	IPR017867:Protein-tyrosine phosphatase, low molecular weight;
LQ0AAB37YO14FM1.SCF	Esi0004_0028	conserved unknown protein		other localisation
LQ0AAB84YG06FM1.SCF	Esi0004_0086	conserved unknown protein		other localisation	IPR002618:UTP--glucose-1-phosphate uridylyltransferase;
CL997Contig1	Esi0005_0003	conserved unknown protein		signal peptide	IPR012335:Thioredoxin fold; IPR017936:Thioredoxin-like; IPR013766:Thioredoxin domain; IPR012336:Thioredoxin-like fold;
LQ0AAB94YK12FM1.SCF	Esi0005_0014	conserved unknown protein		other localisation	IPR000504:RNA recognition motif, RNP-1; IPR012677:Nucleotide-binding, alpha-beta plait;
LQ0AAB42YP08FM1.SCF	Esi0005_0087	conserved unknown protein		other localisation	IPR012981:Nop17p;
LQ0AAA14YA18FM1.SCF	Esi0006_0111	conserved unknown protein		other localisation	IPR001440:Tetratricopeptide TPR-1; IPR011990:Tetratricopeptide-like helical; IPR013026:Tetratricopeptide region; IPR019734:Tetratricopeptide repeat;
LQ0AAB25YK15FM1.SCF	Esi0006_0111	conserved unknown protein		other localisation	IPR001440:Tetratricopeptide TPR-1; IPR011990:Tetratricopeptide-like helical; IPR013026:Tetratricopeptide region; IPR019734:Tetratricopeptide repeat;
CL1806Contig1	Esi0006_0202	conserved unknown protein		other localisation	IPR001917:Aminotransferase, class-II, pyridoxal-phosphate binding site;
LQ0AAB42YC22FM1.SCF	Esi0007_0077	conserved unknown protein		signal peptide
CL2844Contig1	Esi0007_0189	conserved unknown protein		signal peptide	IPR009729:Galactose-3-O-sulfotransferase;
CL6911Contig1	Esi0008_0144	conserved unknown protein		other localisation
CL3427Contig1	Esi0009_0071	conserved unknown protein		other localisation	IPR019956:Ubiquitin subgroup; IPR000626:Ubiquitin; IPR019955:Ubiquitin supergroup;
CL2578Contig1	Esi0019_0068	conserved unknown protein		signal peptide	IPR000182:GCN5-related N-acetyltransferase; IPR016181:Acyl-CoA N-acyltransferase;
LQ0AAB33YC18FM1.SCF	Esi0023_0042	conserved unknown protein		other localisation	IPR009007:Peptidase aspartic, catalytic;
LQ0AAB56YE06RM1.SCF	Esi0023_0042	conserved unknown protein		other localisation	IPR009007:Peptidase aspartic, catalytic;
LQ0AAB38YG18FM1.SCF	Esi0023_0089	conserved unknown protein		other localisation	IPR010456:Ribosomal L11 methyltransferase;
CL6534Contig1	Esi0023_0146	conserved unknown protein		chloroplast	IPR016040:NAD(P)-binding domain; IPR008030:NmrA-like;
LQ0AAB89YI06FM1.SCF	Esi0023_0178	conserved unknown protein		other localisation	IPR016130:Protein-tyrosine phosphatase, active site; IPR017906:Myotubularin phosphatase; IPR018029:C2 membrane targeting protein; IPR008973:C2 calcium/lipid-binding region, CaLB; IPR010569:Myotubularin-related; IPR000008:C2 calcium-dependent membrane targeting;
LQ0AAB87YJ10FM1.SCF	Esi0026_0052	conserved unknown protein		other localisation	IPR008217:Protein of unknown function DUF125, transmembrane;
CL5246Contig1	Esi0030_0022	conserved unknown protein		other localisation	IPR002889:Carbohydrate-binding WSC; IPR001849:Pleckstrin homology; IPR017932:Glutamine amidotransferase, type II;
LQ0AAB2YC16FM1.SCF	Esi0030_0080	conserved unknown protein		other localisation	IPR015797:NUDIX hydrolase domain-like; IPR020084:NUDIX hydrolase, conserved site; IPR000086:NUDIX hydrolase domain;
CL5016Contig1	Esi0032_0074	conserved unknown protein		other localisation
CL6094Contig1	Esi0039_0075	conserved unknown protein		chloroplast
CL6609Contig1	Esi0040_0014	conserved unknown protein		other localisation	IPR016040:NAD(P)-binding domain; IPR013857:NADH:ubiquinone oxidoreductase intermediate-associated protein 30; IPR008030:NmrA-like;
CL7368Contig1	Esi0041_0013	conserved unknown protein		other localisation	IPR003749:ThiamineS; IPR010034:Molybdopterin converting factor, subunit 1; IPR016155:Molybdopterin synthase/thiamin biosynthesis sulphur carrier, beta-grasp; IPR012675:Beta-grasp fold, ferredoxin-type;
LQ0AAB83YJ05FM1.SCF	Esi0041_0063	conserved unknown protein		other localisation	IPR009053:Prefoldin;
CL2557Contig1	Esi0041_0106	conserved unknown protein		other localisation	IPR020719:RNA 3'-terminal phosphate cyclase-like, conserved site; IPR004182:GRAM;
LQ0AAB77YD17FM1.SCF	Esi0042_0063	conserved unknown protein		other localisation	IPR018247:EF-Hand 1, calcium-binding site; IPR018249:EF-HAND 2; IPR011992:EF-Hand type; IPR002048:Calcium-binding EF-hand; IPR018248:EF-Hand domain;
LQ0AAB53YN14FM1.SCF	Esi0044_0049	conserved unknown protein		other localisation	IPR000717:Proteasome component region PCI; IPR013143:PCI/PINT associated module;
CL4557Contig1	Esi0045_0119	conserved unknown protein		other localisation
CL6984Contig1	Esi0059_0026	conserved unknown protein		signal peptide	IPR011643:High-CO2 inducible periplasmic;
LQ0AAB82YA06FM1.SCF	Esi0059_0026	conserved unknown protein		signal peptide	IPR011643:High-CO2 inducible periplasmic;
LQ0AAB96YG22FM1.SCF	Esi0063_0127	conserved unknown protein		other localisation
LQ0AAB5YE22FM1.SCF	Esi0069_0003	conserved unknown protein		other localisation	IPR001683:Phox-like;
CL6055Contig1	Esi0069_0095	conserved unknown protein		other localisation	IPR010402:CCT domain;
CL3135Contig1	Esi0070_0085	conserved unknown protein		other localisation	IPR000639:Epoxide hydrolase-like; IPR000073:Alpha/beta hydrolase fold-1;
CL2806Contig1	Esi0072_0062	conserved unknown protein		other localisation	IPR000682:Protein-L-isoaspartate(D-aspartate) O-methyltransferase;
CL7720Contig1	Esi0073_0079	conserved unknown protein		other localisation	IPR017907:Zinc finger, RING-type, conserved site; IPR001841:Zinc finger, RING-type; IPR018957:Zinc finger, C3HC4 RING-type; IPR000276:7TM GPCR, rhodopsin-like;
LQ0AAB15YL02FM1.SCF	Esi0074_0040	conserved unknown protein		other localisation	IPR011547:Sulphate transporter;
CL756Contig1	Esi0076_0050	conserved unknown protein		other localisation	IPR006634:TRAM/LAG1/CLN8 homology domain;
CL5215Contig1	Esi0076_0106	conserved unknown protein		signal peptide	IPR001478:PDZ/DHR/GLGF; IPR001179:Peptidyl-prolyl cis-trans isomerase, FKBP-type; IPR019825:Legume lectin, beta chain, Mn/Ca-binding site;
LQ0AAB6YE04FM1.SCF	Esi0077_0086	conserved unknown protein		other localisation	IPR001841:Zinc finger, RING-type; IPR018957:Zinc finger, C3HC4 RING-type;
LQ0AAB6YJ10FM1.SCF	Esi0078_0007	conserved unknown protein		other localisation
LQ0AAB66YM18FM1.SCF	Esi0079_0034	conserved unknown protein		other localisation	IPR003593:ATPase, AAA+ type, core;
CL1162Contig1	Esi0082_0084	conserved unknown protein		other localisation	IPR016040:NAD(P)-binding domain; IPR002347:Glucose/ribitol dehydrogenase; IPR002198:Short-chain dehydrogenase/reductase SDR;
CL1975Contig1	Esi0088_0015	conserved unknown protein		signal peptide	IPR000425:Major intrinsic protein;
CL2133Contig1	Esi0095_0068	conserved unknown protein		other localisation	IPR001005:SANT, DNA-binding; IPR009057:Homeodomain-like; IPR014778:Myb, DNA-binding; IPR017930:Myb-type HTH DNA-binding domain; IPR006447:Myb-like DNA-binding region, SHAQKYF class;
CL2111Contig1	Esi0098_0033	conserved unknown protein		other localisation	IPR017441:Protein kinase, ATP binding site; IPR000719:Protein kinase, catalytic domain; IPR002290:Serine/threonine-protein kinase domain; IPR017442:Serine/threonine-protein kinase-like domain; IPR008271:Serine/threonine-protein kinase, active site; IPR011009:Protein kinase-like domain;
CL6767Contig1	Esi0098_0033	conserved unknown protein		other localisation	IPR017441:Protein kinase, ATP binding site; IPR000719:Protein kinase, catalytic domain; IPR002290:Serine/threonine-protein kinase domain; IPR017442:Serine/threonine-protein kinase-like domain; IPR008271:Serine/threonine-protein kinase, active site; IPR011009:Protein kinase-like domain;
LQ0AFA3YA11RM1.SCF	Esi0098_0033	conserved unknown protein		other localisation	IPR017441:Protein kinase, ATP binding site; IPR000719:Protein kinase, catalytic domain; IPR002290:Serine/threonine-protein kinase domain; IPR017442:Serine/threonine-protein kinase-like domain; IPR008271:Serine/threonine-protein kinase, active site; IPR011009:Protein kinase-like domain;
LQ0AAB67YK13FM1.SCF	Esi0099_0021	conserved unknown protein		other localisation	IPR005113:uDENN; IPR001164:Arf GTPase activating protein; IPR005112:dDENN; IPR001194:DENN; IPR000048:IQ calmodulin-binding region;
CL1326Contig1	Esi0104_0077	conserved unknown protein		signal peptide
CL1894Contig1	Esi0105_0023	conserved unknown protein		other localisation	IPR006166:ERCC4 domain; IPR011335:Restriction endonuclease, type II-like, core; IPR020819:DNA repair nuclease, XPF-type/Helicase;
LQ0AGA1YL18RM1.SCF	Esi0110_0090	conserved unknown protein		other localisation	IPR007941:Protein of unknown function DUF726;
LQ0AAB52YF01FM1.SCF	Esi0113_0064	conserved unknown protein		other localisation	IPR011124:Zinc finger, CW-type;
CL2425Contig1	Esi0115_0023	conserved unknown protein		other localisation
LQ0AAB30YH22FM1.SCF	Esi0115_0028	conserved unknown protein		other localisation	IPR008984:SMAD/FHA domain; IPR000253:Forkhead-associated;
LQ0AAB40YI07FM1.SCF	Esi0116_0026	conserved unknown protein		other localisation	IPR006828:5-AMP-activated protein kinase, beta subunit, complex-interacting region;
CL2320Contig1	Esi0125_0058	conserved unknown protein		other localisation	IPR001997:Calponin; IPR016146:Calponin-homology; IPR001715:Calponin-like actin-binding; IPR003096:SM22/calponin;
LQ0AAB36YK15FM1.SCF	Esi0125_0070	conserved unknown protein		other localisation	IPR001214:SET; IPR007087:Zinc finger, C2H2-type;
LQ0AAB36YK17FM1.SCF	Esi0125_0072	conserved unknown protein		other localisation	IPR012954:BP28, C-terminal; IPR016024:Armadillo-type fold; IPR017871:ABC transporter, conserved site;
LQ0AAB63YD13FM1.SCF	Esi0131_0014	conserved unknown protein		other localisation	IPR011011:Zinc finger, FYVE/PHD-type;
LQ0AAB70YH19FM1.SCF	Esi0137_0056	conserved unknown protein		signal peptide	IPR000800:Notch region;
CL2682Contig1	Esi0149_0011	conserved unknown protein		other localisation	IPR006634:TRAM/LAG1/CLN8 homology domain;
CL6461Contig1	Esi0160_0026	conserved unknown protein		mitochondrion
CL5281Contig1	Esi0160_0041	conserved unknown protein		other localisation	IPR010488:Zeta toxin;
CL7292Contig1	Esi0166_0064	conserved unknown protein		other localisation	IPR013216:Methyltransferase type 11;
CL5756Contig1	Esi0168_0062	conserved unknown protein		other localisation	IPR006032:Ribosomal protein S12/S23;
CL6500Contig1	Esi0170_0040	conserved unknown protein		other localisation	IPR020683:Ankyrin repeat-containing domain;
LQ0AAA2YL16RM1.SCF	Esi0170_0040	conserved unknown protein		other localisation	IPR020683:Ankyrin repeat-containing domain;
LQ0AAB65YJ21FM1.SCF	Esi0172_0029	conserved unknown protein		other localisation	IPR018247:EF-Hand 1, calcium-binding site; IPR018249:EF-HAND 2; IPR011992:EF-Hand type; IPR002048:Calcium-binding EF-hand; IPR018248:EF-Hand domain; IPR011685:LETM1-like;
LQ0AAB48YL14FM1.SCF	Esi0179_0043	conserved unknown protein		other localisation	IPR001763:Rhodanese-like; IPR009036:Molybdenum cofactor biosynthesis, MoeB; IPR000594:UBA/THIF-type NAD/FAD binding fold; IPR016040:NAD(P)-binding domain; IPR007901:MoeZ/MoeB;
LQ0AAB29YB19FM1.SCF	Esi0182_0042	conserved unknown protein			IPR009249:Ferredoxin-dependent bilin reductase;
CL5470Contig1	Esi0186_0021	conserved unknown protein		other localisation	IPR005123:Oxoglutarate/iron-dependent oxygenase;
LQ0AAB40YC01FM1.SCF	Esi0188_0058	conserved unknown protein		other localisation	IPR002160:Proteinase inhibitor I3, Kunitz legume; IPR018247:EF-Hand 1, calcium-binding site; IPR018249:EF-HAND 2; IPR011992:EF-Hand type; IPR002048:Calcium-binding EF-hand; IPR018248:EF-Hand domain;
CL5094Contig1	Esi0207_0023	conserved unknown protein		other localisation	IPR010342:Protein of unknown function DUF938;
LQ0AAA14YI24FM1.SCF	Esi0211_0027	conserved unknown protein		other localisation	IPR004827:Basic-leucine zipper (bZIP) transcription factor; IPR011700:Basic leucine zipper; IPR002173:Carbohydrate/puine kinase, PfkB, conserved site;
CL1935Contig1	Esi0211_0044	conserved unknown protein		other localisation	IPR012335:Thioredoxin fold; IPR015467:Thioredoxin, core; IPR017936:Thioredoxin-like; IPR012336:Thioredoxin-like fold; IPR013766:Thioredoxin domain;
LQ0AAB71YH03RM1.SCF	Esi0214_0021	conserved unknown protein		other localisation	IPR018247:EF-Hand 1, calcium-binding site; IPR018249:EF-HAND 2; IPR002048:Calcium-binding EF-hand;
LQ0AAB76YH13FM1.SCF	Esi0227_0014	conserved unknown protein		other localisation
LQ0AAB4YD01FM1.SCF	Esi0277_0040	conserved unknown protein		other localisation	IPR000571:Zinc finger, CCCH-type; IPR017907:Zinc finger, RING-type, conserved site; IPR001841:Zinc finger, RING-type; IPR018957:Zinc finger, C3HC4 RING-type;
LQ0AAB90YA01FM1.SCF	Esi0281_0040	conserved unknown protein		mitochondrion
CL6581Contig1	Esi0286_0020	conserved unknown protein		other localisation	IPR000195:RabGAP/TBC;
CL7609Contig1	Esi0287_0013	conserved unknown protein		signal peptide
LQ0AAB28YK12FM1.SCF	Esi0287_0025	conserved unknown protein		other localisation	IPR019786:Zinc finger, PHD-type, conserved site; IPR001965:Zinc finger, PHD-type; IPR011011:Zinc finger, FYVE/PHD-type; IPR001487:Bromodomain; IPR019787:Zinc finger, PHD-finger;
LQ0AAB6YK04FM1.SCF	Esi0289_0014	conserved unknown protein		other localisation	IPR020683:Ankyrin repeat-containing domain; IPR002110:Ankyrin repeat;
LQ0AAB5YF19FM1.SCF	Esi0297_0020	conserved unknown protein		other localisation
LQ0AAB44YO10FM1.SCF	Esi0298_0023	conserved unknown protein		other localisation	IPR019821:Kinesin, motor region, conserved site; IPR001752:Kinesin, motor region;
CL6680Contig1	Esi0301_0022	conserved unknown protein		other localisation	IPR000403:Phosphatidylinositol 3-/4-kinase, catalytic; IPR003152:PIK-related kinase, FATC; IPR011009:Protein kinase-like domain;
LQ0AAB34YN24FM1.SCF	Esi0309_0041	conserved unknown protein		other localisation	IPR011021:Arrestin-like, N-terminal; IPR014756:Immunoglobulin E-set;
LQ0AAB83YA04RM1.SCF	Esi0319_0026	conserved unknown protein		chloroplast
LQ0AAB5YF12FM1.SCF	Esi0330_0004	conserved unknown protein		other localisation
LQ0AAB37YK06FM1.SCF	Esi0350_0024	conserved unknown protein		other localisation	IPR009631:Protein of unknown function DUF1230;
CL5751Contig1	Esi0365_0013	conserved unknown protein		other localisation	IPR002345:Lipocalin; IPR019442:Protein of unknown function DUF2428, death-receptor-like; IPR018271:Ribosomal protein S14, conserved site;
CL4165Contig1	Esi0370_0026	conserved unknown protein		other localisation	IPR002498:Phosphatidylinositol-4-phosphate 5-kinase, core;
CL4543Contig1	Esi0383_0007	conserved unknown protein		other localisation
CL6447Contig1	Esi0384_0025	conserved unknown protein		other localisation	IPR016193:Cytidine deaminase-like; IPR002125:CMP/dCMP deaminase, zinc-binding; IPR016160:Aldehyde dehydrogenase, conserved site;
LQ0AAB8YA05FM1.SCF	Esi0384_0025	conserved unknown protein		other localisation	IPR016193:Cytidine deaminase-like; IPR002125:CMP/dCMP deaminase, zinc-binding; IPR016160:Aldehyde dehydrogenase, conserved site;
LQ0AAB42YM08FM1.SCF	Esi0399_0009	conserved unknown protein		other localisation	IPR002073:3'5'-cyclic nucleotide phosphodiesterase; IPR003607:Metal-dependent phosphohydrolase, HD region; IPR003018:GAF;
LQ0AAB15YN14FM1.SCF	Esi0401_0026	conserved unknown protein		other localisation	IPR010920:Like-Sm ribonucleoprotein-related, core;
LQ0AAB13YF14FM1.SCF	Esi0403_0015	conserved unknown protein		signal peptide	IPR003583:Helix-hairpin-helix DNA-binding motif, class 1;
CL3857Contig1	Esi0002_0247	Cysteine proteinase Cathepsin F (ISS)		signal peptide	IPR002657:Bile acid:sodium symporter;
CL5790Contig1	Esi0008_0039	Cysteine synthase	CYS	signal peptide	IPR001926:Pyridoxal phosphate-dependent enzyme, beta subunit;
CL3901Contig1	Esi0007_0206	DEAD box helicase		other localisation	IPR011545:DNA/RNA helicase, DEAD/DEAH box type, N-terminal; IPR014014:RNA helicase, DEAD-box type, Q motif; IPR000629:RNA helicase, ATP-dependent, DEAD-box, conserved site; IPR014001:DEAD-like helicase, N-terminal; IPR001650:DNA/RNA helicase, C-terminal; IPR014021:Helicase, superfamily 1/2, ATP-binding domain;
CL4638Contig1	Esi0166_0029	Dehydrogenase/reductase SDR family member 13 precursor		other localisation	IPR016040:NAD(P)-binding domain; IPR002347:Glucose/ribitol dehydrogenase; IPR002198:Short-chain dehydrogenase/reductase SDR;
LQ0AAB22YG20FM1.SCF	Esi0017_0193	Dihydroflavonol-4-reductase		chloroplast	IPR010916:TonB box, conserved site; IPR005097:Saccharopine dehydrogenase; IPR016040:NAD(P)-binding domain;
CL6533Contig1	Esi0326_0032	dihydrolipoamide acetyltransferase		other localisation	IPR004167:E3 binding; IPR003016:2-oxo acid dehydrogenase, lipoyl-binding site; IPR011053:Single hybrid motif; IPR000089:Biotin/lipoyl attachment;
LQ0AAB72YA01FM1.SCF	Esi0179_0036	Drug/Metabolite transporter superfamily		other localisation
LQ0AAB38YI03FM1.SCF	Esi0079_0045	Dual 3',5'-cyclic-AMP and -GMP phosphodiesterase 11		other localisation	IPR019537:Transmembrane protein 65; IPR003018:GAF;
LQ0AAB100YA09FM1.SCF	Esi0066_0108	dynein heavy chain	DYHC8	other localisation	IPR004273:Dynein heavy chain; IPR011704:ATPase associated with various cellular activities, AAA-5; IPR013602:Dynein heavy chain, N-terminal region-2; IPR018522:DNA topoisomerase, type IIA, conserved site; IPR013594:Dynein heavy chain, N-terminal region-1; IPR000169:Peptidase, cysteine peptidase active site; IPR003593:ATPase, AAA+ type, core;
CL3826Contig1	Esi0278_0040	EF hand family protein		other localisation	IPR018247:EF-Hand 1, calcium-binding site; IPR011989:Armadillo-like helical; IPR002048:Calcium-binding EF-hand; IPR011992:EF-Hand type; IPR018248:EF-Hand domain; IPR018249:EF-HAND 2; IPR016024:Armadillo-type fold;
LQ0AAB26YN03FM1.SCF	Esi0090_0023	ER degradation-enhancing alpha-mannosidase-like 1, family GH47	EDEM1	other localisation	IPR001382:Glycoside hydrolase, family 47;
CL7077Contig1	Esi0009_0066	EsV-1-7		other localisation
LQ0AAB36YA07FM1.SCF	Esi0119_0095	EsV-1-7		other localisation
LQ0AAB68YJ22FM1.SCF	Esi0119_0095	EsV-1-7		other localisation
CL5211Contig1	Esi0270_0044	EsV-1-7		other localisation
CL151Contig1	Esi0000_0008	expressed unknown protein		no signal peptide or anchor
LQ0AAB35YH05FM1.SCF	Esi0000_0391	expressed unknown protein		other localisation
CL409Contig1	Esi0004_0220	expressed unknown protein		other localisation	IPR020683:Ankyrin repeat-containing domain; IPR002110:Ankyrin repeat;
CL4366Contig1	Esi0009_0068	expressed unknown protein		signal peptide
LQ0AAB37YJ22FM1.SCF	Esi0011_0162	expressed unknown protein		other localisation	IPR000048:IQ calmodulin-binding region;
LQ0AAB36YJ05FM1.SCF	Esi0012_0115	expressed unknown protein		other localisation
CL2239Contig1	Esi0013_0035	expressed unknown protein		other localisation
LQ0AAA6YB02FM1.SCF	Esi0026_0069	expressed unknown protein		other localisation
CL367Contig1	Esi0036_0089	expressed unknown protein		other localisation
LQ0AAB7YA13FM1.SCF	Esi0037_0078	expressed unknown protein		other localisation
CL1696Contig1	Esi0054_0100	expressed unknown protein		other localisation
CL4756Contig1	Esi0059_0106	expressed unknown protein		other localisation	IPR008162:Inorganic pyrophosphatase;
CL2086Contig1	Esi0060_0012	expressed unknown protein		chloroplast
LQ0AAB59YD10RM1.SCF	Esi0060_0024	expressed unknown protein		other localisation
LQ0AAB1YO04FM1.SCF	Esi0061_0098	expressed unknown protein		signal peptide	IPR000800:Notch region;
LQ0AAB91YF01FM1.SCF	Esi0063_0006	expressed unknown protein		signal peptide	IPR013830:Esterase, SGNH hydrolase-type;
LQ0AAB6YP16FM1.SCF	Esi0074_0009	expressed unknown protein		other localisation
CL6953Contig1	Esi0075_0059	expressed unknown protein		other localisation
CL7621Contig1	Esi0075_0059	expressed unknown protein		other localisation
LQ0AAB2YK24FM1.SCF	Esi0077_0015	expressed unknown protein		other localisation	IPR000918:Isocitrate lyase and phosphorylmutase;
LQ0AAB90YK21RM1.SCF	Esi0079_0051	expressed unknown protein		no signal peptide or anchor
CL6234Contig1	Esi0079_0051	expressed unknown protein		no signal peptide or anchor
LQ0AAA10YC01FM1.SCF	Esi0083_0034	expressed unknown protein		other localisation
CL642Contig1	Esi0086_0047	expressed unknown protein		other localisation
CL2912Contig1	Esi0093_0060	expressed unknown protein		other localisation
LQ0AAB26YP03FM1.SCF	Esi0101_0017	expressed unknown protein		other localisation
CL5819Contig1	Esi0105_0039	expressed unknown protein		other localisation
LQ0AAA1YK15FM1.SCF	Esi0110_0066	expressed unknown protein		other localisation
CL371Contig1	Esi0110_0067	expressed unknown protein		other localisation
LQ0AAB63YP04RM1.SCF	Esi0137_0072	expressed unknown protein		other localisation
CL1502Contig1	Esi0141_0040	expressed unknown protein		signal peptide
LQ0AAB30YD06FM1.SCF	Esi0152_0043	expressed unknown protein		other localisation
CL1436Contig1	Esi0152_0044	expressed unknown protein		other localisation
LQ0AAB6YD24FM1.SCF	Esi0156_0064	expressed unknown protein		other localisation
CL1660Contig1	Esi0163_0021	expressed unknown protein		other localisation
CL7599Contig1	Esi0166_0054	expressed unknown protein		other localisation
LQ0AAB2YP08FM1.SCF	Esi0172_0021	expressed unknown protein		other localisation
LQ0AAB97YO12FM1.SCF	Esi0182_0024	expressed unknown protein		signal peptide
CL456Contig1	Esi0209_0036	expressed unknown protein		signal peptide	IPR007014:FUN14;
LQ0AAB18YM10FM1.SCF	Esi0229_0004	expressed unknown protein		other localisation
LQ0AAB23YB21FM1.SCF	Esi0252_0010	expressed unknown protein		signal peptide	IPR000873:AMP-dependent synthetase and ligase;
CL3770Contig1	Esi0252_0013	expressed unknown protein		other localisation	IPR003368:Polymorphic membrane protein, Chlamydia; IPR019825:Legume lectin, beta chain, Mn/Ca-binding site;
LQ0AAB21YK15FM1.SCF	Esi0253_0038	expressed unknown protein		other localisation
LQ0AAB26YL12FM1.SCF	Esi0253_0038	expressed unknown protein		other localisation
CL1156Contig1	Esi0259_0036	expressed unknown protein		mitochondrion
CL6684Contig1	Esi0286_0041	expressed unknown protein		no signal peptide or anchor
LQ0AAB73YI18FM1.SCF	Esi0287_0039	expressed unknown protein		other localisation
LQ0AAB14YP11FM1.SCF	Esi0310_0010	expressed unknown protein		other localisation
LQ0AAB8YA07FM1.SCF	Esi0317_0006	expressed unknown protein		other localisation	IPR002110:Ankyrin;
LQ0AAB28YL19FM1.SCF	Esi0393_0009	expressed unknown protein		other localisation
LQ0AAB43YP17FM1.SCF	Esi0393_0009	expressed unknown protein		other localisation
LQ0AEA9YE01RM1.SCF	Esi0393_0023	expressed unknown protein		other localisation
LQ0AAB25YP05FM1.SCF	Esi0463_0010	expressed unknown protein		other localisation
LQ0AAB37YF02FM1.SCF	Esi0463_0010	expressed unknown protein		other localisation
CL6445Contig1	Esi0595_0008	expressed unknown protein		other localisation	IPR016024:Armadillo-type fold;
LQ0AAB42YJ16FM1.SCF	Esi0630_0006	expressed unknown protein		other localisation
CL6214Contig1	Esi0794_0004	expressed unknown protein		other localisation
LQ0AAB32YA07FM1.SCF	Esi0895_0001	expressed unknown protein		other localisation
LQ0AAB26YM19FM1.SCF	Esi1788_0001	expressed unknown protein		other localisation
LQ0AAB28YM14FM1.SCF	Esi0134_0011	Fimbrin	FIM2-1 FIM2-2	other localisation	IPR016146:Calponin-homology; IPR001715:Calponin-like actin-binding; IPR000048:IQ calmodulin-binding region;
CL6215Contig1	Esi0144_0007	FKBP-type peptidyl-prolyl cis-trans isomerase 3	FKB3	other localisation	IPR001179:Peptidyl-prolyl cis-trans isomerase, FKBP-type;
LQ0AAB83YM09RM1.SCF	Esi0160_0043	Formylglycine-dependent sulfatase		signal peptide	IPR017849:Alkaline phosphatase-like, alpha/beta/alpha; IPR017850:Alkaline-phosphatase-like, core domain; IPR000917:Sulfatase;
LQ0AAB77YB10RM1.SCF	Esi0002_0064	fructose-1,6-bisphosphate aldolase	FBA1	chloroplast	IPR013785:Aldolase-type TIM barrel; IPR000741:Fructose-bisphosphate aldolase, class-I;
LQ0AAB15YC07FM1.SCF	Esi0099_0076	fructose-2,6-bisphosphate 2-phosphatase		mitochondrion	IPR013078:Phosphoglycerate mutase; IPR001345:Phosphoglycerate/bisphosphoglycerate mutase, active site; IPR003094:Fructose-2,6-bisphosphatase; IPR013079:6-phosphofructo-2-kinase;
CL5303Contig1	Esi0029_0131	Glutamate synthase (NADH/NADPH-dependent)	GOGAT	mitochondrion	IPR013027:FAD-dependent pyridine nucleotide-disulphide oxidoreductase; IPR012285:Fumarate reductase, C-terminal; IPR006005:Glutamate synthase, NADH/NADPH, small subunit 1; IPR000759:Adrenodoxin reductase; IPR009051:Alpha-helical ferredoxin;
CL248Contig1	Esi0170_0049	Glyceraldehyde 3-phosphate dehydrogenase	GAP	other localisation	IPR000173:Glyceraldehyde 3-phosphate dehydrogenase subfamily; IPR020831:Glyceraldehyde 3-phosphate dehydrogenase family; IPR006424:Glyceraldehyde-3-phosphate dehydrogenase, type I; IPR020830:Glyceraldehyde 3-phosphate dehydrogenase, active site; IPR020829:Glyceraldehyde 3-phosphate dehydrogenase, catalytic domain; IPR020832:Glyceraldehyde 3-phosphate dehydrogenase, catalytic domain, subgroup; IPR…
LQ0AAB42YO08FM1.SCF	Esi0221_0023	Glycine dehydrogenase (decarboxylating)		mitochondrion	IPR015424:Pyridoxal phosphate-dependent transferase, major region; IPR003437:Glycine cleavage system P-protein; IPR020581:Glycine cleavage system P-protein-like; IPR015421:Pyridoxal phosphate-dependent transferase, major region, subdomain 1; IPR020580:Glycine cleavage system P-protein, N-terminal;
LQ0AAB37YP06FM1.SCF	Esi0061_0059	Glycosyltransferase, family GT47		other localisation	IPR004263:Exostosin-like;
LQ0AAB43YO04FM1.SCF	Esi0314_0025	haloacid dehalogenase-like hydrolase		other localisation
LQ0AAB70YM18FM1.SCF	Esi0018_0164	Heat shock protein 40 like protein		other localisation	IPR015609:Molecular chaperone, heat shock protein, Hsp40, DnaJ; IPR001440:Tetratricopeptide TPR-1; IPR013105:Tetratricopeptide TPR2; IPR011990:Tetratricopeptide-like helical; IPR001623:Heat shock protein DnaJ, N-terminal; IPR013026:Tetratricopeptide region; IPR019734:Tetratricopeptide repeat; IPR018253:Heat shock protein DnaJ, conserved site;
LQ0AAB46YE02FM1.SCF	Esi0279_0021	Heat Shock transcription factor	HSF	other localisation	IPR011991:Winged helix repressor DNA-binding; IPR000232:Heat shock factor (HSF)-type, DNA-binding;
CL2820Contig1	Esi0026_0160	high affinity phosphate transporter		other localisation	IPR001204:Phosphate transporter;
CL4452Contig1	Esi0029_0022	histone deacetylase family protein, plastidal		other localisation	IPR002052:DNA methylase, N-6 adenine-specific, conserved site; IPR000286:Histone deacetylase superfamily;
CL4582Contig1	Esi0059_0039	HPP family protein		other localisation
LQ0AAA12YH12FM1.SCF	Esi0172_0062	Hpt domain protein	HPT	other localisation	IPR008207:Signal transduction histidine kinase, phosphotransfer (Hpt) region;
CL5449Contig1	Esi0000_0593	hypothetical protein		other localisation	IPR001487:Bromodomain;
CL7414Contig1	Esi0002_0063	hypothetical protein		other localisation
LQ0AAB77YB10FM1.SCF	Esi0002_0063	hypothetical protein		other localisation
LQ0AAB42YH01FM1.SCF	Esi0005_0036	hypothetical protein		other localisation
CL3747Contig1	Esi0005_0289	hypothetical protein		no N-terminal target peptide
LQ0AAB46YI09FM1.SCF	Esi0008_0104	hypothetical protein		signal anchor
CL3608Contig1	Esi0011_0209	hypothetical protein		no N-terminal target peptide
LQ0AAA10YL24FM1.SCF	Esi0022_0079	hypothetical protein		other localisation
LQ0AAB1YG08FM1.SCF	Esi0026_0156	hypothetical protein		other localisation
LQ0AAB32YG22FM1.SCF	Esi0027_0082	hypothetical protein		other localisation
LQ0AAB2YP16FM1.SCF	Esi0027_0138	hypothetical protein		other localisation
CL7671Contig1	Esi0039_0129	hypothetical protein		no signal peptide or anchor
LQ0AAB23YO12FM1.SCF	Esi0050_0009	hypothetical protein		other localisation
LQ0AAB21YJ13FM1.SCF	Esi0053_0106	hypothetical protein		no signal peptide or anchor
LQ0AAA17YO12FM1.SCF	Esi0057_0100	hypothetical protein		other localisation	IPR010756:Hepatocellular carcinoma-associated antigen 59;
CL7081Contig1	Esi0105_0025	hypothetical protein		chloroplast	IPR012336:Thioredoxin-like fold;
CL1709Contig1	Esi0105_0025	hypothetical protein		chloroplast	IPR012336:Thioredoxin-like fold;
LQ0AAB11YH05FM1.SCF	Esi0107_0030	hypothetical protein		other localisation
LQ0AAB17YM08FM1.SCF	Esi0116_0011	hypothetical protein		other localisation
CL6507Contig1	Esi0170_0031	hypothetical protein		other localisation
LQ0AAB49YI11FM1.SCF	Esi0214_0015	hypothetical protein		no signal peptide or anchor
LQ0AAB85YA13FM1.SCF	Esi0224_0023	hypothetical protein		other localisation
CL3794Contig1	Esi0266_0036	hypothetical protein		no N-terminal target peptide
LQ0AAB24YD22FM1.SCF	Esi0270_0004	hypothetical protein		other localisation
LQ0AAB45YO08FM1.SCF	Esi0283_0026	hypothetical protein		other localisation	IPR004087:K Homology; IPR018111:K Homology, type 1, subgroup; IPR004088:K Homology, type 1;
LQ0AAB44YN16FM1.SCF	Esi0327_0041	hypothetical protein		no N-terminal target peptide
LQ0AAA9YA01FM1.SCF	Esi0428_0016	hypothetical protein		no signal peptide or anchor
LQ0AAB38YB09FM1.SCF	Esi0710_0008	hypothetical protein		signal peptide
CL5039Contig1	Esi0136_0078	Importin alpha-1 subunit (Karyopherin alpha-1 subunit) (KAP alpha)		other localisation	IPR000357:HEAT; IPR011989:Armadillo-like helical; IPR000225:Armadillo; IPR016024:Armadillo-type fold;
CL6696Contig1	Esi0136_0074	Importin alpha-like protein		other localisation	IPR000357:HEAT; IPR011989:Armadillo-like helical; IPR000225:Armadillo; IPR016024:Armadillo-type fold;
LQ0AAB25YN12FM1.SCF	Esi0013_0057	Leucine rich repeat protein		other localisation	IPR003591:Leucine-rich repeat, typical subtype; IPR001611:Leucine-rich repeat; IPR018106:CAP, conserved site;
CL2030Contig1	Esi0050_0085	Leucine rich repeat protein - likely pseudogene		other localisation	IPR020474:Toll-like receptor, leucine rich repeat; IPR001611:Leucine-rich repeat;
CL1Contig45	Esi0319_0008	Light harvesting complex protein	LHCP53	signal peptide	IPR001344:Chlorophyll A-B binding protein;
CL1594Contig1	Esi0492_0007	Light harvesting complex protein	LHCP48	chloroplast	IPR001344:Chlorophyll A-B binding protein;
CL6788Contig1	Esi0319_0008	Light harvesting complex protein	LHCP51	chloroplast	IPR001344:Chlorophyll A-B binding protein;
CL34Contig1	Esi0287_0008	Light harvesting complex protein	LHCP32	chloroplast	IPR001344:Chlorophyll A-B binding protein;
CL1Contig4	Esi0559_0006	light harvesting protein lhcf6		no N-terminal target peptide	IPR001344:Chlorophyll A-B binding protein;
CL1Contig42	Esi0559_0006	light harvesting protein lhcf6		no N-terminal target peptide	IPR001344:Chlorophyll A-B binding protein;
LQ0AAB47YP09FM1.SCF	Esi0055_0048	Lipase domain protein		signal anchor	IPR002921:Lipase, class 3;
CL4210Contig1	Esi0027_0062	LRR-GTPase of the ROCO family		other localisation	IPR001806:Ras GTPase; IPR001611:Leucine-rich repeat; IPR002078:RNA polymerase sigma factor 54, interaction;
LQ0AAB8YM02FM1.SCF	Esi0112_0060	LRR-GTPase of the ROCO family, putative pseudogene		other localisation	IPR001806:Ras GTPase; IPR020474:Toll-like receptor, leucine rich repeat; IPR001611:Leucine-rich repeat; IPR002078:RNA polymerase sigma factor 54, interaction;
CL5513Contig1	Esi0115_0018	MHflX, mitochondrial HflX GTPase	MHflX	mitochondrion	IPR016496:GTP-binding protein, HflX; IPR002917:GTP-binding protein, HSR1-related;
LQ0AAB10YG10FM1.SCF	Esi0312_0025	mitochondrial energy transfer protein		mitochondrion	IPR001993:Mitochondrial substrate carrier; IPR018108:Mitochondrial substrate/solute carrier;
CL7742Contig1	Esi0026_0054	mono-or diacylglycerol acyltransferase type 2		other localisation	IPR007130:Diacylglycerol acyltransferase;
CL1488Contig1	Esi0350_0023	monooxygenase domain-containing protein		other localisation	IPR000960:Flavin-containing monooxygenase FMO; IPR012143:Dimethylaniline monooxygenase, N-oxide-forming; IPR006076:FAD dependent oxidoreductase;
CL7764Contig1	Esi0134_0023	MORN repeat variant family protein		other localisation	IPR003409:MORN motif;
LQ0AAB50YH05FM1.SCF	Esi0082_0060	myosin IA, putative		signal peptide	IPR001609:Myosin head, motor region; IPR000048:IQ calmodulin-binding region;
CL116Contig3	Esi0278_0027	Nitrate high affinity transporter	Nrt2;4	signal anchor	IPR011701:Major facilitator superfamily MFS-1; IPR016196:Major facilitator superfamily, general substrate transporter;
CL793Contig1	Esi0006_0225	nonribosomal peptide synthetase 10	mxcG	other localisation	IPR006163:Phosphopantetheine-binding; IPR006162:Phosphopantetheine attachment site; IPR000873:AMP-dependent synthetase/ligase; IPR020845:AMP-binding, conserved site; IPR016040:NAD(P)-binding domain; IPR009081:Acyl carrier protein-like; IPR010080:Thioester reductase; IPR013120:Male sterility, NAD-binding;
LQ0AAB17YF02FM1.SCF	Esi0320_0010	Nucleoside diphosphate kinase		signal peptide	IPR001564:Nucleoside diphosphate kinase, core;
LQ0AAA17YN22FM1.SCF	Esi0048_0049	peptidase S16 lon domain protein		mitochondrion	IPR003111:Peptidase S16, lon N-terminal;
LQ0AAB98YK12FM1.SCF	Esi0014_0076	Phosphoglycerate kinase	PGK	signal peptide	IPR015824:Phosphoglycerate kinase, N-terminal; IPR001576:Phosphoglycerate kinase; IPR015901:Phosphoglycerate kinase, C-terminal; IPR015911:Phosphoglycerate kinase, conserved site;
LQ0AAB15YI21FM1.SCF	Esi0015_0164	pleiotropic drug resistance transporter		other localisation	IPR003593:ATPase, AAA+ type, core; IPR003439:ABC transporter-like; IPR013525:ABC-2 type transporter; IPR017871:ABC transporter, conserved site;
LQ0AAB32YI01FM1.SCF	Esi0041_0002	pol1-like DNA polymerase		other localisation	IPR003034:DNA-binding SAP; IPR001098:DNA-directed DNA polymerase, family A, palm domain; IPR012337:Polynucleotidyl transferase, ribonuclease H fold; IPR002298:DNA polymerase A domain; IPR002562:3'-5' exonuclease;
CL5327Contig1	Esi0008_0042	possible ABC-like PK		other localisation	IPR004147:ABC-1; IPR000719:Protein kinase, catalytic domain; IPR011009:Protein kinase-like domain;
LQ0AAB48YA08FM1.SCF	Esi0195_0012	protein kinase		other localisation	IPR017441:Protein kinase, ATP binding site; IPR000719:Protein kinase, catalytic domain; IPR002290:Serine/threonine-protein kinase domain; IPR017442:Serine/threonine-protein kinase-like domain; IPR008271:Serine/threonine-protein kinase, active site; IPR011009:Protein kinase-like domain;
LQ0AAB60YB16FM1.SCF	Esi0058_0099	protein kinase C, beta 1, like		other localisation	IPR018029:C2 membrane targeting protein; IPR008973:C2 calcium/lipid-binding region, CaLB; IPR000008:C2 calcium-dependent membrane targeting;
LQ0ADA9YP13RM1.SCF	Esi0187_0002	putative FKBP-type peptidyl-prolyl cis-trans isomerase 2		chloroplast	IPR001179:Peptidyl-prolyl cis-trans isomerase, FKBP-type;
CL3143Contig1	Esi0216_0030	pyrophosphate-dependent phosphofructose kinase		other localisation	IPR012004:Pyrophosphate-dependent phosphofructokinase TP0108; IPR000023:Phosphofructokinase;
CL6048Contig1	Esi0142_0004	Rab32L, RAB family GTPase	Rab32L	other localisation	IPR001806:Ras GTPase; IPR013753:Ras;
LQ0ACA20YF03RM1.SCF	Esi0326_0007	regulator of G-protein signaling 2		signal anchor	IPR000342:Regulator of G protein signalling; IPR016137:Regulator of G protein signalling superfamily;
CL2335Contig1	Esi0120_0020	Rieske (2Fe-2S) domain-containing protein		other localisation	IPR013626:Pheophorbide a oxygenase;
CL4893Contig1	Esi0004_0226	RpoD family RNA polymerase sigma factor		other localisation	IPR011991:Winged helix repressor DNA-binding; IPR013324:RNA polymerase sigma factor, region 3/4; IPR013325:RNA polymerase sigma factor, region 2; IPR007630:RNA polymerase sigma-70 region 4; IPR007627:RNA polymerase sigma-70 region 2; IPR000943:RNA polymerase sigma-70 factor;
LQ0AAB24YE15FM1.SCF	Esi0023_0185	similar to dynactin		other localisation	IPR003006:Immunoglobulin/major histocompatibility complex, conserved site; IPR000938:Cytoskeleton-associated protein, CAP-Gly; IPR019825:Legume lectin, beta chain, Mn/Ca-binding site;
CL5547Contig1	Esi0314_0011	similar to neurobeachin like 1		other localisation	IPR019782:WD40 repeat 2; IPR000409:Beige/BEACH; IPR001680:WD40 repeat; IPR011046:WD40 repeat-like-containing domain; IPR017986:WD40-repeat-containing domain; IPR015943:WD40/YVTN repeat-like-containing domain; IPR019781:WD40 repeat, subgroup;
CL6148Contig1	Esi0314_0011	similar to neurobeachin like 1		other localisation	IPR019782:WD40 repeat 2; IPR000409:Beige/BEACH; IPR001680:WD40 repeat; IPR011046:WD40 repeat-like-containing domain; IPR017986:WD40-repeat-containing domain; IPR015943:WD40/YVTN repeat-like-containing domain; IPR019781:WD40 repeat, subgroup;
LQ0AAB37YO05FM1.SCF	Esi0172_0008	similar to NLR family, pyrin domain containing 3		other localisation
CL4424Contig1	Esi0083_0037	similar to vacuolar protein sorting 24 homolog		other localisation	IPR005024:Snf7;
LQ0AAB77YJ08FM1.SCF	Esi0083_0037	similar to vacuolar protein sorting 24 homolog		other localisation	IPR005024:Snf7;
LQ0AAB40YI22FM1.SCF	Esi0353_0023	Solute:Sodium symporter family		signal peptide	IPR001734:Sodium/solute symporter;
LQ0AAB16YE14FM3.SCF	Esi0000_0445	spermidine/spermine synthase		other localisation	IPR005834:Haloacid dehalogenase-like hydrolase; IPR001045:Spermine synthase;
LQ0AAB33YI07FM1.SCF	Esi0026_0167	Sulfotransferase		other localisation	IPR000863:Sulfotransferase;
CL2275Contig1	Esi0342_0001	Superoxide dismutase	Fe/MnSOD	signal peptide	IPR019831:Manganese/iron superoxide dismutase, N-terminal; IPR001189:Manganese/iron superoxide dismutase;
LQ0AAB34YD08FM1.SCF	Esi0018_0050	tetracycline-efflux transporter		other localisation	IPR005829:Sugar transporter, conserved site; IPR011701:Major facilitator superfamily MFS-1; IPR016196:Major facilitator superfamily, general substrate transporter;
CL6862Contig1	Esi0011_0215	Tetratricopeptide repeat containing protein			IPR002151:Kinesin light chain; IPR001440:Tetratricopeptide TPR-1; IPR011990:Tetratricopeptide-like helical; IPR013026:Tetratricopeptide repeat-containing; IPR019734:Tetratricopeptide repeat;
CL7067Contig1	Esi0011_0215	Tetratricopeptide repeat containing protein			IPR002151:Kinesin light chain; IPR001440:Tetratricopeptide TPR-1; IPR011990:Tetratricopeptide-like helical; IPR013026:Tetratricopeptide repeat-containing; IPR019734:Tetratricopeptide repeat;
CL6133Contig1	Esi0328_0006	Tetratricopeptide repeat containing protein		other localisation	IPR001440:Tetratricopeptide TPR-1; IPR011990:Tetratricopeptide-like helical; IPR002151:Kinesin light chain; IPR011717:Tetratricopeptide TPR-4; IPR013105:Tetratricopeptide TPR2; IPR013026:Tetratricopeptide region; IPR019734:Tetratricopeptide repeat;
LQ0AAB37YO04FM1.SCF	Esi0015_0046	TPR repeat-containing protein		signal peptide	IPR011990:Tetratricopeptide-like helical; IPR013026:Tetratricopeptide region;
LQ0AAB83YO12FM1.SCF	Esi0009_0041	two pore calcium channel		signal anchor	IPR005821:Ion transport;
CL4128Contig1	Esi0030_0138	Ubiquitin like protein 5	UBL5	other localisation	IPR019955:Ubiquitin supergroup;
LQ0AAA3YM18FM1.SCF	Esi0086_0096	UDP-sulfoquinovose: diacylglycerol alpha-sulfoquinovosyltransferase, family GT4	SQD2	other localisation	IPR001296:Glycosyl transferase, group 1;
CL1478Contig1	Esi0272_0016	Unsaturated glucuronyl hydrolase, family GH88	UGL2	other localisation	IPR012341:Six-hairpin glycosidase; IPR010905:Glycosyl hydrolase, family 88; IPR008928:Six-hairpin glycosidase-like;
CL6713Contig1	Esi0112_0087	urease accessory protein ureG		other localisation	IPR004400:Urease accessory protein UreG; IPR012202:[NiFe]-hydrogenase/urease maturation factor, Ni(2+)-binding GTPase; IPR003495:Cobalamin (vitamin B12) biosynthesis CobW-like;
LQ0AAB38YN06FM1.SCF	Esi0021_0051	Voltage-gated Ion Channel (VIC) Superfamily		mitochondrion	IPR005821:Ion transport;
LQ0AAA1YK22RM1.SCF	Esi0010_0199	WD repeat protein		other localisation	IPR019782:WD40 repeat 2; IPR019775:WD40 repeat, conserved site; IPR001680:WD40 repeat; IPR011046:WD40 repeat-like-containing domain; IPR017986:WD40-repeat-containing domain; IPR015943:WD40/YVTN repeat-like-containing domain; IPR019781:WD40 repeat, subgroup;
CL5807Contig1	Esi0018_0100	YCII-related		other localisation	IPR011008:Dimeric alpha-beta barrel;
LQ0AAB27YH24FM1.SCF	Esi0123_0073	YihA3, YihA/EngB-like GTPase	YihA3	other localisation	IPR002917:GTP-binding protein, HSR1-related;
LQ0AAB94YB24FM1.SCF	Esi0178_0028	Zinc carboxypeptidase family protein		other localisation	IPR000834:Peptidase M14, carboxypeptidase A;
CL7189Contig1	not found
LQ0AAB24YK24FM1.SCF	not found

## Sheet: (Cu + Ox.) ± other stress up
Profile	Microarray	Locus	Definition	Short name	Interpro Domains	Signal Peptide	Subcellular localisation
all_conditions_up	CL6057Contig1	Esi0453_0002	amino acid/peptide transporter		IPR018456:PTR2 family proton/oligopeptide symporter, conserved site; IPR000109:Oligopeptide transporter;	signal peptide	other localisation
all_conditions_up	CL1043Contig1	Esi0085_0013	conserved unknown protein		IPR018029:C2 membrane targeting protein; IPR008973:C2 calcium/lipid-binding region, CaLB; IPR010734:Copine; IPR000008:C2 calcium-dependent membrane targeting; IPR002035:von Willebrand factor, type A;	n/a	other localisation
all_conditions_up	LQ0AAB100YI05FM1.SCF	Esi0278_0043	conserved unknown protein			n/a	other localisation
all_conditions_up	CL3290Contig1	Esi0070_0127	conserved unknown protein		IPR009091:Regulator of chromosome condensation/beta-lactamase-inhibitor protein II; IPR000408:Regulator of chromosome condensation, RCC1; IPR011333:BTB/POZ fold; IPR000210:BTB/POZ-like;	n/a	other localisation
all_conditions_up	CL255Contig1	Esi0017_0056	conserved unknown protein		IPR012816:Conserved hypothetical protein CHP02464;	n/a	other localisation
all_conditions_up	CL1926Contig1	Esi0059_0099	conserved unknown protein			n/a	other localisation
all_conditions_up	CL3218Contig1	Esi0059_0099	conserved unknown protein			n/a	other localisation
all_conditions_up	CL481Contig1	Esi0217_0020	conserved unknown protein		IPR001841:Zinc finger, RING-type; IPR018957:Zinc finger, C3HC4 RING-type;	n/a	other localisation
all_conditions_up	LQ0ACA26YA05RM1.SCF	Esi0059_0099	conserved unknown protein			n/a	other localisation
all_conditions_up	CL1600Contig1	Esi0009_0072	conserved unknown protein			signal anchor	other localisation
all_conditions_up	CL2424Contig1	Esi0176_0002	conserved unknown protein		IPR000073:Alpha/beta hydrolase fold-1;	n/a	other localisation
all_conditions_up	LQ0AAB58YF08RM1.SCF	Esi0054_0121	conserved unknown protein		IPR013027:FAD-dependent pyridine nucleotide-disulphide oxidoreductase; IPR001155:NADH:flavin oxidoreductase/NADH oxidase, N-terminal; IPR013785:Aldolase-type TIM barrel;	n/a	other localisation
all_conditions_up	CL3385Contig1	Esi0070_0127	conserved unknown protein		IPR009091:Regulator of chromosome condensation/beta-lactamase-inhibitor protein II; IPR000408:Regulator of chromosome condensation, RCC1; IPR011333:BTB/POZ fold; IPR000210:BTB/POZ-like;	n/a	other localisation
all_conditions_up	CL13Contig16	Esi0236_0023	conserved unknown protein			n/a	other localisation
all_conditions_up	CL1898Contig1	Esi0002_0041	conserved unknown protein			n/a	other localisation
all_conditions_up	CL4599Contig1	Esi0000_0552	conserved unknown protein		IPR001251:Cellular retinaldehyde-binding/triple function, C-terminal;	signal peptide	other localisation
all_conditions_up	CL5873Contig1	Esi0070_0125	conserved unknown protein			signal peptide	other localisation
all_conditions_up	CL7243Contig1	Esi0302_0017	conserved unknown protein		IPR009091:Regulator of chromosome condensation/beta-lactamase-inhibitor protein II; IPR000408:Regulator of chromosome condensation, RCC1; IPR000569:HECT;	n/a	other localisation
all_conditions_up	CL7509Contig1	Esi0075_0076	conserved unknown protein		IPR006163:Phosphopantetheine-binding; IPR009081:Acyl carrier protein-like; IPR000873:AMP-dependent synthetase/ligase;	n/a	other localisation
all_conditions_up	LQ0AAB43YB11FM1.SCF	Esi0071_0081	conserved unknown protein		IPR001138:Fungal transcriptional regulatory protein, N-terminal;	n/a	other localisation
all_conditions_up	LQ0AAB56YL20RM1.SCF	Esi0086_0053	conserved unknown protein		IPR003593:ATPase, AAA+ type, core; IPR003439:ABC transporter-like; IPR017871:ABC transporter, conserved site;	n/a	other localisation
all_conditions_up	LQ0AEA1YF21FM1.SCF	Esi0045_0069	conserved unknown protein		IPR019782:WD40 repeat 2; IPR019775:WD40 repeat, conserved site; IPR001680:WD40 repeat; IPR020472:G-protein beta WD-40 repeat, region; IPR011046:WD40 repeat-like-containing domain; IPR017986:WD40-repeat-containing domain; IPR015943:WD40/YVTN repeat-like-containing domain; IPR019781:WD40 repeat, subgroup;	n/a	other localisation
all_conditions_up	CL4308Contig1	Esi0245_0029	E3 ubiquitin-protein ligase Nedd-4, putative		IPR000306:Zinc finger, FYVE-type; IPR017455:Zinc finger, FYVE-related; IPR001202:WW/Rsp5/WWP; IPR016024:Armadillo-type fold; IPR011011:Zinc finger, FYVE/PHD-type;	n/a	other localisation
all_conditions_up	LQ0AFA3YI09RM1.SCF	Esi0057_0097	EsV-1-163			n/a	other localisation
all_conditions_up	LQ0AAB65YK14FM1.SCF	Esi0143_0016	expressed unknown protein			n/a	other localisation
all_conditions_up	CL1047Contig1	Esi0105_0008	expressed unknown protein			n/a	other localisation
all_conditions_up	CL1672Contig1	Esi0200_0016	expressed unknown protein			n/a	other localisation
all_conditions_up	CL432Contig1	Esi0006_0190	expressed unknown protein			n/a	other localisation
all_conditions_up	CL6563Contig1	Esi0056_0091	expressed unknown protein		IPR006599:CARP motif; IPR017901:C-CAP/cofactor C-like domain;	n/a	other localisation
all_conditions_up	CL97Contig1	Esi0044_0144	expressed unknown protein			n/a	other localisation
all_conditions_up	CL6193Contig1	Esi0151_0027	expressed unknown protein			signal anchor	other localisation
all_conditions_up	CL693Contig1	Esi0398_0020	expressed unknown protein			n/a	other localisation
all_conditions_up	CL796Contig1	Esi0096_0068	expressed unknown protein			signal peptide	other localisation
all_conditions_up	LQ0AAB100YJ09RM1.SCF	Esi0105_0049	expressed unknown protein			n/a	other localisation
all_conditions_up	CL141Contig1	Esi0045_0021	expressed unknown protein		IPR001202:WW/Rsp5/WWP;	n/a	other localisation
all_conditions_up	CL1378Contig1	Esi0043_0112	expressed unknown protein		IPR000270:Octicosapeptide/Phox/Bem1p;	n/a	other localisation
all_conditions_up	CL459Contig1	Esi0012_0064	expressed unknown protein			no signal peptide or anchor
all_conditions_up	LQ0AAB98YN10RM1.SCF	Esi0051_0122	expressed unknown protein			n/a	other localisation
all_conditions_up	CL1930Contig1	Esi0266_0005	expressed unknown protein			n/a	other localisation
all_conditions_up	CL3805Contig1	Esi0021_0137	expressed unknown protein			n/a	other localisation
all_conditions_up	CL5487Contig1	Esi0025_0042	expressed unknown protein			n/a	other localisation
all_conditions_up	CL5789Contig1	Esi0007_0174	expressed unknown protein			n/a	mitochondrion
all_conditions_up	CL6621Contig1	Esi0039_0023	expressed unknown protein			signal anchor	other localisation
all_conditions_up	CL806Contig1	Esi0180_0041	expressed unknown protein			n/a	other localisation
all_conditions_up	LQ0AAB24YI08FM1.SCF	Esi0165_0034	expressed unknown protein			n/a	other localisation
all_conditions_up	LQ0AAB44YF16FM1.SCF	Esi0180_0041	expressed unknown protein			n/a	other localisation
all_conditions_up	LQ0AAB59YJ19RM1.SCF	Esi0036_0145	expressed unknown protein			n/a	other localisation
all_conditions_up	LQ0ABA2YL09FM1.SCF	Esi0195_0005	expressed unknown protein			n/a	other localisation
all_conditions_up	LQ0AEA11YE02RM1.SCF	Esi0182_0002	expressed unknown protein			n/a	other localisation
all_conditions_up	CL739Contig1	Esi0303_0038	expressed unknown protein			no N-terminal target peptide
all_conditions_up	CL4773Contig1	Esi0252_0035	expressed unknown protein			n/a	other localisation
all_conditions_up	LQ0AFA5YD17RM1.SCF	Esi0025_0121	expressed unknown protein			signal peptide	other localisation
all_conditions_up	CL1843Contig1	Esi0179_0066	expressed unknown protein			no N-terminal target peptide	other localisation
all_conditions_up	CL531Contig1	Esi0210_0047	expressed unknown protein		IPR007087:Zinc finger, C2H2-type;	no N-terminal target peptide 0.1223;0.0356;0;0.2659;	other localisation
all_conditions_up	CL5529Contig1	Esi0072_0097	expressed unknown protein		IPR018886:Uncharacterised protein family UPF0547;	n/a	other localisation
all_conditions_up	LQ0AAA1YC03FM1.SCF	Esi0332_0036	expressed unknown protein			no N-terminal target peptide 0.0706;0.0277;0;0.1502;
all_conditions_up	LQ0AAA6YA11FM1.SCF	Esi0072_0097	expressed unknown protein		IPR018886:Uncharacterised protein family UPF0547;	n/a	other localisation
all_conditions_up	LQ0AAB30YH24FM1.SCF	Esi0005_0241	expressed unknown protein		IPR017923:TFIIS N-terminal; IPR010990:Transcription elongation factor, TFIIS/elongin A/CRSP70, N-terminal;	n/a	other localisation
all_conditions_up	LQ0AAB73YP05RM1.SCF	Esi0538_0008	expressed unknown protein		IPR001683:Phox-like;	n/a	other localisation
all_conditions_up	LQ0AAB79YN05FM1.SCF	Esi0100_0011	expressed unknown protein			signal anchor	other localisation
all_conditions_up	LQ0ACA1YD07RM1.SCF	Esi0154_0047	hydroxyacyl-Coenzyme A dehydrogenase		IPR013328:Dehydrogenase, multihelical; IPR008927:6-phosphogluconate dehydrogenase, C-terminal-like; IPR016040:NAD(P)-binding domain; IPR006176:3-hydroxyacyl-CoA dehydrogenase, NAD binding; IPR006108:3-hydroxyacyl-CoA dehydrogenase, C-terminal;	n/a	mitochondrion
all_conditions_up	CL1096Contig1	Esi0488_0007	Microtubule-associated anchor protein involved in autophagy and membrane trafficking	Atg8	IPR004241:Light chain 3 (LC3);	n/a	other localisation
all_conditions_up	CL435Contig1	Esi0488_0007	Microtubule-associated anchor protein involved in autophagy and membrane trafficking	Atg8	IPR004241:Light chain 3 (LC3);	n/a	other localisation
all_conditions_up	CL77Contig4	Esi0379_0027	Molecular chaperones HSP70/HSC70, HSP70 superfamily	HSP	IPR018181:Heat shock protein 70, conserved site; IPR001023:Heat shock protein Hsp70; IPR013126:Heat shock protein 70;	n/a	other localisation
all_conditions_up	LQ0AFA6YK20RM1.SCF	Esi0322_0010	mono-or diacylglycerol acyltransferase type 2		IPR007130:Diacylglycerol acyltransferase;	signal anchor	other localisation
all_conditions_up	LQ0ABA1YH01FM1.SCF	Esi0061_0122	Mtg1, mitochondrial YlqF-like GTPase	Mtg1	IPR003593:ATPase, AAA+ type, core; IPR006073:GTP1/OBG; IPR002917:GTP-binding protein, HSR1-related;	n/a	mitochondrion
all_conditions_up	CL3738Contig1	Esi0008_0157	NB-ARC and TPR repeat-containing protein		IPR001440:Tetratricopeptide TPR-1; IPR011990:Tetratricopeptide-like helical; IPR002182:NB-ARC; IPR002151:Kinesin light chain; IPR007259:Spc97/Spc98; IPR013026:Tetratricopeptide region; IPR019734:Tetratricopeptide repeat;	n/a	other localisation
all_conditions_up	CL1312Contig1	Esi0144_0041	peptide n-glycanase, putative		IPR012335:Thioredoxin fold; IPR001229:Mannose-binding lectin; IPR013766:Thioredoxin domain; IPR017937:Thioredoxin, conserved site; IPR002931:Transglutaminase-like; IPR018997:PUB domain; IPR017936:Thioredoxin-like; IPR012336:Thioredoxin-like fold;	n/a	other localisation
all_conditions_up	LQ0AAB98YA21FM1.SCF	Esi0182_0011	Rieske (2Fe-2S) domain protein		IPR017941:Rieske [2Fe-2S] iron-sulphur domain; IPR006843:PAP fibrillin;	n/a	other localisation
all_conditions_up	LQ0AAB94YN04RM1.SCF	Esi0006_0192	RNA polymerase		IPR011991:Winged helix repressor DNA-binding; IPR013325:RNA polymerase sigma factor, region 2; IPR007624:RNA polymerase sigma-70 region 3; IPR014284:RNA polymerase sigma-70; IPR013324:RNA polymerase sigma factor, region 3/4; IPR009042:RNA polymerase sigma-70 region 1.2; IPR000943:RNA polymerase sigma-70 factor; IPR007627:RNA polymerase sigma-70 region 2; IPR007630:RNA polymerase sigma-70 region 4;	signal peptide	other localisation
all_conditions_up	LQ0AAB83YJ24FM1.SCF	Esi0113_0047	SAM-dependent methyltransferases		IPR013216:Methyltransferase type 11;	n/a	chloroplast
all_conditions_up	CL7546Contig1	Esi0086_0074	Similar to 2-Epi-5-Epi-Valiolone Synthase (Sedoheptulose 7-Phosphate Cyclase)		IPR002658:3-dehydroquinate synthase AroB;	n/a	other localisation
all_conditions_up	CL58Contig1	Esi0077_0075	similar to intersectin 2		IPR018247:EF-Hand 1, calcium-binding site; IPR018249:EF-HAND 2; IPR000261:EPS15 homology (EH); IPR011992:EF-Hand type; IPR001683:Phox-like;	n/a	other localisation
all_conditions_up	CL1876Contig1	Esi0003_0139	similar to poly (ADP-ribose) polymerase family, member 14		IPR004170:WWE domain; IPR012317:Poly(ADP-ribose) polymerase, catalytic region;	n/a	other localisation
all_conditions_up	CL438Contig2	Esi0007_0087	TIC 20 plastid import protein	TIC 20	IPR018247:EF-Hand 1, calcium-binding site; IPR018249:EF-HAND 2; IPR011992:EF-Hand type; IPR002048:Calcium-binding EF-hand;	n/a	chloroplast
Cu_Oxi_up	CL7464Contig1	Esi0195_0017	Alanyl-tRNA Synthetase	ALARS	IPR002318:Alanyl-tRNA synthetase, class IIc; IPR018164:Alanyl-tRNA synthetase, class IIc, N-terminal; IPR018163:Threonyl/alanyl tRNA synthetase, class II-like, putative editing domain; IPR012947:Threonyl/alanyl tRNA synthetase, SAD; IPR018162:Alanyl-tRNA synthetase, class IIc, anti-codon-binding domain; IPR018165:Alanyl-tRNA synthetase, class IIc, conserved region;	n/a	other localisation
Cu_Oxi_up	CL7349Contig1	Esi0003_0287	Arginyl-tRNA Synthetase	ARGRS	IPR008909:DALR anticodon binding; IPR001412:Aminoacyl-tRNA synthetase, class I, conserved site; IPR015945:Arginyl-tRNA synthetase, class Ic, core; IPR005148:Arginyl tRNA synthetase, class Ic, N-terminal; IPR017933:Glutathione S-transferase/chloride channel, C-terminal; IPR000738:WHEP-TRS; IPR009080:Aminoacyl-tRNA synthetase, class 1a, anticodon-binding; IPR001278:Arginyl-tRNA synthetase, class Ic…	n/a	other localisation
Cu_Oxi_up	LQ0AAB86YK18FM1.SCF	Esi0003_0287	Arginyl-tRNA Synthetase	ARGRS	IPR008909:DALR anticodon binding; IPR001412:Aminoacyl-tRNA synthetase, class I, conserved site; IPR015945:Arginyl-tRNA synthetase, class Ic, core; IPR005148:Arginyl tRNA synthetase, class Ic, N-terminal; IPR017933:Glutathione S-transferase/chloride channel, C-terminal; IPR000738:WHEP-TRS; IPR009080:Aminoacyl-tRNA synthetase, class 1a, anticodon-binding; IPR001278:Arginyl-tRNA synthetase, class Ic…	n/a	other localisation
Cu_Oxi_up	LQ0AAA2YC12RM1.SCF	Esi0202_0033	ATP-binding cassette superfamily	n/a	IPR003593:ATPase, AAA+ type, core; IPR003439:ABC transporter-like; IPR013525:ABC-2 type transporter; IPR017871:ABC transporter, conserved site;	n/a	other localisation
Cu_Oxi_up	LQ0AAA2YC12FM1.SCF	Esi0202_0033	ATP-binding cassette superfamily	n/a	IPR003593:ATPase, AAA+ type, core; IPR003439:ABC transporter-like; IPR013525:ABC-2 type transporter; IPR017871:ABC transporter, conserved site;	n/a	other localisation
Cu_Oxi_up	CL333Contig1	Esi0133_0037	conserved unknown protein	n/a		n/a	other localisation
Cu_Oxi_up	CL7241Contig1	Esi0342_0018	conserved unknown protein	n/a	IPR008915:Peptidase M50; IPR001478:PDZ/DHR/GLGF;	n/a	signal anchor
Cu_Oxi_up	CL4916Contig1	Esi0075_0084	conserved unknown protein	n/a		n/a	other localisation
Cu_Oxi_up	CL1256Contig1	Esi0042_0065	conserved unknown protein	n/a	IPR003593:ATPase, AAA+ type, core; IPR003439:ABC transporter-like; IPR017871:ABC transporter, conserved site;	n/a	other localisation
Cu_Oxi_up	CL7109Contig1	Esi0301_0006	conserved unknown protein	n/a	IPR015880:Zinc finger, C2H2-like; IPR001841:Zinc finger, RING-type; IPR001374:Single-stranded nucleic acid binding R3H; IPR018054:Chromogranin, conserved site;	n/a	other localisation
Cu_Oxi_up	CL7023Contig1	Esi0076_0111	conserved unknown protein	n/a	IPR002035:von Willebrand factor, type A;	n/a	other localisation
Cu_Oxi_up	CL6608Contig1	Esi0075_0084	conserved unknown protein	n/a		n/a	other localisation
Cu_Oxi_up	LQ0ADA6YB06RM1.SCF	Esi0004_0181	conserved unknown protein	n/a	IPR001441:Di-trans-poly-cis-decaprenylcistransferase-like;	n/a	other localisation
Cu_Oxi_up	CL492Contig1	Esi0091_0074	conserved unknown protein	n/a	IPR002563:Flavin reductase-like, FMN-binding; IPR012349:FMN-binding split barrel; IPR009002:FMN-binding split barrel, related;	n/a	other localisation
Cu_Oxi_up	CL7Contig6	Esi0264_0027	conserved unknown protein	n/a		n/a	signal peptide
Cu_Oxi_up	LQ0AAB80YA07RM1.SCF	Esi0345_0023	conserved unknown protein	n/a	IPR016135:Ubiquitin-conjugating enzyme/RWD-like; IPR000608:Ubiquitin-conjugating enzyme, E2;	n/a	other localisation
Cu_Oxi_up	LQ0AAB98YL22FM1.SCF	Esi0083_0050	conserved unknown protein	n/a	IPR012317:Poly(ADP-ribose) polymerase, catalytic region;	n/a	other localisation
Cu_Oxi_up	CL7619Contig1	Esi0019_0012	conserved unknown protein	n/a	IPR007590:Protein of unknown function DUF572; IPR018116:Somatotropin hormone, conserved site;	n/a	other localisation
Cu_Oxi_up	CL6664Contig1	Esi0457_0014	conserved unknown protein	n/a	IPR007064:NMD3;	n/a	other localisation
Cu_Oxi_up	LQ0ACA11YA13RM1.SCF	Esi0090_0068	conserved unknown protein	n/a	IPR005024:Snf7;	n/a	other localisation
Cu_Oxi_up	LQ0ABA1YO06FM1.SCF	Esi0088_0027	conserved unknown protein	n/a	IPR019782:WD40 repeat 2; IPR015155:PLAA family ubiquitin binding, PFU; IPR019775:WD40 repeat, conserved site; IPR001680:WD40 repeat; IPR020472:G-protein beta WD-40 repeat, region; IPR011046:WD40 repeat-like-containing domain; IPR017986:WD40-repeat-containing domain; IPR015943:WD40/YVTN repeat-like-containing domain; IPR019781:WD40 repeat, subgroup; IPR013535:PUL;	n/a	other localisation
Cu_Oxi_up	LQ0AAB29YC09FM1.SCF	Esi0083_0050	conserved unknown protein	n/a	IPR012317:Poly(ADP-ribose) polymerase, catalytic region;	n/a	other localisation
Cu_Oxi_up	LQ0AAB88YA23RM1.SCF	Esi0623_0001	conserved unknown protein	n/a		n/a	other localisation
Cu_Oxi_up	LQ0AAB40YK24FM1.SCF	Esi0088_0027	conserved unknown protein	n/a	IPR019782:WD40 repeat 2; IPR015155:PLAA family ubiquitin binding, PFU; IPR019775:WD40 repeat, conserved site; IPR001680:WD40 repeat; IPR020472:G-protein beta WD-40 repeat, region; IPR011046:WD40 repeat-like-containing domain; IPR017986:WD40-repeat-containing domain; IPR015943:WD40/YVTN repeat-like-containing domain; IPR019781:WD40 repeat, subgroup; IPR013535:PUL;	n/a	other localisation
Cu_Oxi_up	CL1443Contig1	Esi0074_0060	conserved unknown protein	n/a	IPR006746:26S proteasome non-ATPase regulatory subunit Rpn12; IPR005062:SAC3/GANP/Nin1/mts3/eIF-3 p25;	n/a	other localisation
Cu_Oxi_up	LQ0AAB64YD19RM1.SCF	Esi0042_0065	conserved unknown protein	n/a	IPR003593:ATPase, AAA+ type, core; IPR003439:ABC transporter-like; IPR017871:ABC transporter, conserved site;	n/a	other localisation
Cu_Oxi_up	CL380Contig2	Esi0069_0067	conserved unknown protein	n/a	IPR011935:Conserved hypothetical protein CHP02231;	n/a	other localisation
Cu_Oxi_up	LQ0AAB63YH15FM1.SCF	Esi0289_0008	conserved unknown protein	n/a	IPR011989:Armadillo-like helical; IPR016024:Armadillo-type fold; IPR002015:Proteasome/cyclosome, regulatory subunit; IPR016642:26S proteasome regulatory complex, non-ATPase subcomplex, Rpn2/Psmd1 subunit;	n/a	other localisation
Cu_Oxi_up	LQ0AAB10YM04FM1.SCF	Esi0018_0097	conserved unknown protein	n/a	IPR002885:Pentatricopeptide repeat;	n/a	other localisation
Cu_Oxi_up	LQ0AAB49YH04FM1.SCF	Esi0623_0001	conserved unknown protein	n/a		n/a	other localisation
Cu_Oxi_up	CL1688Contig1	Esi0019_0100	conserved unknown protein	n/a	IPR003593:ATPase, AAA+ type, core; IPR003959:ATPase, AAA-type, core; IPR003960:ATPase, AAA-type, conserved site;	n/a	other localisation
Cu_Oxi_up	CL1635Contig1	Esi0345_0025	conserved unknown protein	n/a	IPR012816:Conserved hypothetical protein CHP02464;	n/a	other localisation
Cu_Oxi_up	LQ0AAB68YG23FM1.SCF	Esi0010_0010	conserved unknown protein	n/a	IPR003959:ATPase, AAA-type, core; IPR003960:ATPase, AAA-type, conserved site; IPR004201:Cell division protein 48, CDC48, domain 2; IPR003593:ATPase, AAA+ type, core; IPR009010:Aspartate decarboxylase-like fold; IPR003338:ATPase, AAA-type, VAT, N-terminal; IPR005938:ATPase, AAA-type, CDC48;	n/a	other localisation
Cu_Oxi_up	CL1702Contig1	Esi0082_0004	conserved unknown protein	n/a	IPR013216:Methyltransferase type 11;	n/a	other localisation
Cu_Oxi_up	CL225Contig1	Esi0028_0109	conserved unknown protein	n/a	IPR006896:Sec23/Sec24 trunk region; IPR002035:von Willebrand factor, type A;	n/a	other localisation
Cu_Oxi_up	CL3906Contig1	Esi0006_0194	conserved unknown protein	n/a	IPR010678:Protein of unknown function DUF1253;	n/a	other localisation
Cu_Oxi_up	LQ0AAB88YA23FM1.SCF	Esi0623_0001	conserved unknown protein	n/a		n/a	other localisation
Cu_Oxi_up	CL6412Contig1	Esi0000_0088	conserved unknown protein	n/a	IPR020683:Ankyrin repeat-containing domain; IPR002110:Ankyrin repeat;	n/a	other localisation
Cu_Oxi_up	LQ0AAB38YB19FM1.SCF	Esi0215_0033	conserved unknown protein	n/a		n/a	signal peptide
Cu_Oxi_up	CL1976Contig1	Esi0021_0061	conserved unknown protein	n/a	IPR008854:Thiopurine S-methyltransferase;	n/a	other localisation
Cu_Oxi_up	CL1792Contig1	Esi0054_0057	conserved unknown protein	n/a		n/a	signal peptide
Cu_Oxi_up	CL780Contig1	Esi0219_0040	conserved unknown protein	n/a	IPR004827:Basic-leucine zipper (bZIP) transcription factor; IPR011616:bZIP transcription factor, bZIP-1;	n/a	other localisation
Cu_Oxi_up	CL3966Contig1	Esi0243_0006	conserved unknown protein	n/a	IPR000447:FAD-dependent glycerol-3-phosphate dehydrogenase; IPR003409:MORN motif;	n/a	mitochondrion
Cu_Oxi_up	sctg1_122-362000-362400-W	Esi0148_0063	conserved unknown protein	n/a	IPR001197:Ribosomal protein L10e; IPR016180:Ribosomal protein L10e/L16; IPR018255:Ribosomal protein L10e, conserved site;	n/a	other localisation
Cu_Oxi_up	LQ0AAA11YG05FM1.SCF	Esi0128_0002	cupin-like protein	n/a	IPR011051:Cupin, RmlC-type; IPR006045:Cupin 1; IPR001929:Germin; IPR014710:RmlC-like jelly roll fold;	n/a	other localisation
Cu_Oxi_up	LQ0AAA9YO01FM1.SCF	Esi0060_0101	delta-6 fatty acid desaturase	n/a	IPR005804:Fatty acid desaturase, type 1; IPR001199:Cytochrome b5; IPR012171:Fatty acid/sphingolipid desaturase;	n/a	other localisation
Cu_Oxi_up	CL6239Contig1	Esi0081_0025	D-isomer specific 2-hydroxyacid dehydrogenase, NAD-binding	n/a	IPR006140:D-isomer specific 2-hydroxyacid dehydrogenase, NAD-binding; IPR016040:NAD(P)-binding domain;	n/a	other localisation
Cu_Oxi_up	LQ0AAB16YJ11FM3.SCF	Esi0074_0048	expressed unknown protein	n/a		n/a	signal peptide
Cu_Oxi_up	CL947Contig1	Esi0533_0012	expressed unknown protein	n/a		n/a	other localisation
Cu_Oxi_up	LQ0AAB29YF20FM1.SCF	Esi0135_0027	expressed unknown protein	n/a		n/a	other localisation
Cu_Oxi_up	LQ0AAB97YK23RM1.SCF	Esi0239_0030	expressed unknown protein	n/a		n/a	signal peptide
Cu_Oxi_up	LQ0AAB100YB04FM1.SCF	Esi0000_0305	expressed unknown protein	n/a	IPR000571:Zinc finger, CCCH-type;	n/a	other localisation
Cu_Oxi_up	CL3012Contig1	Esi0036_0139	expressed unknown protein	n/a	IPR001202:WW/Rsp5/WWP;	n/a	other localisation
Cu_Oxi_up	CL478Contig1	Esi0211_0030	expressed unknown protein	n/a		n/a	signal anchor
Cu_Oxi_up	LQ0AAB56YD20FM1.SCF	Esi0039_0106	expressed unknown protein	n/a		n/a	signal peptide
Cu_Oxi_up	CL4953Contig1	Esi0640_0006	expressed unknown protein	n/a	IPR011687:P60-like;	n/a	other localisation
Cu_Oxi_up	CL3995Contig1	Esi0211_0030	expressed unknown protein	n/a		n/a	signal anchor
Cu_Oxi_up	CL18Contig2	Esi0097_0002	expressed unknown protein	n/a		n/a	other localisation
Cu_Oxi_up	CL2079Contig1	Esi0040_0070	expressed unknown protein	n/a		n/a	other localisation
Cu_Oxi_up	CL8Contig5	Esi0318_0010	expressed unknown protein	n/a		n/a	other localisation
Cu_Oxi_up	LQ0AAB35YE12FM1.SCF	Esi0096_0032	expressed unknown protein	n/a		n/a	other localisation
Cu_Oxi_up	LQ0AAB97YK23FM1.SCF	Esi0239_0030	expressed unknown protein	n/a		n/a	signal peptide
Cu_Oxi_up	LQ0AAB36YG22FM1.SCF	Esi0088_0066	expressed unknown protein	n/a		n/a	other localisation
Cu_Oxi_up	LQ0AAB50YG18FM1.SCF	Esi0219_0030	expressed unknown protein	n/a		n/a	signal anchor
Cu_Oxi_up	CL621Contig1	Esi0149_0004	extragenic suppressor of the bimD6 mutation	n/a	IPR018934:RIO-like kinase; IPR008266:Tyrosine-protein kinase, active site; IPR018935:RIO kinase, conserved site; IPR011009:Protein kinase-like domain;	n/a	other localisation
Cu_Oxi_up	CL874Contig1	Esi0523_0007	FAD linked oxidase domain-containing protein	n/a	IPR016166:FAD-binding, type 2; IPR006093:Oxygen oxidoreductase covalent FAD-binding site; IPR006094:FAD linked oxidase, N-terminal;	n/a	other localisation
Cu_Oxi_up	CL2872Contig2	Esi0187_0057	Glycosyltransferase, family GT8	n/a		n/a	other localisation
Cu_Oxi_up	LQ0AAA12YL23FM1.SCF	Esi0341_0011	GTPBP2, EF1alpha-like GTPase	GTPBP2	IPR004161:Translation elongation factor EFTu/EF1A, domain 2; IPR000795:Protein synthesis factor, GTP-binding; IPR009000:Translation elongation/initiation factor/Ribosomal, beta-barrel;	n/a	other localisation
Cu_Oxi_up	LQ0AAB41YP23FM1.SCF	Esi0019_0077	HAD-like protein	n/a		n/a	other localisation
Cu_Oxi_up	CL6070Contig1	Esi0175_0019	Heat shock protein 40	Hsp40	IPR015609:Molecular chaperone, heat shock protein, Hsp40, DnaJ; IPR001005:SANT, DNA-binding; IPR014778:Myb, DNA-binding; IPR009057:Homeodomain-like; IPR001623:Heat shock protein DnaJ, N-terminal; IPR017877:MYB-like; IPR018253:Heat shock protein DnaJ, conserved site;	n/a	other localisation
Cu_Oxi_up	CL7381Contig1	Esi0193_0026	Histidinol-phosphate transaminase	HIS8	IPR015424:Pyridoxal phosphate-dependent transferase, major region; IPR004839:Aminotransferase, class I/II; IPR005861:Histidinol-phosphate aminotransferase; IPR001917:Aminotransferase, class-II, pyridoxal-phosphate binding site; IPR015421:Pyridoxal phosphate-dependent transferase, major region, subdomain 1; IPR015422:Pyridoxal phosphate-dependent transferase, major region, subdomain 2;	n/a	signal peptide
Cu_Oxi_up	CL718Contig1	Esi0293_0014	hypothetical protein	n/a		n/a	other localisation
Cu_Oxi_up	CL3409Contig1	Esi0161_0070	hypothetical protein	n/a		n/a	signal peptide 0.6592;0.0591;0;0;
Cu_Oxi_up	LQ0AAB77YO16RM1.SCF	Esi0266_0007	hypothetical protein	n/a		n/a	other localisation
Cu_Oxi_up	LQ0AAB22YL19FM1.SCF	Esi0266_0021	hypothetical protein	n/a		n/a	signal peptide
Cu_Oxi_up	LQ0AAA22YF03FM1.SCF	Esi0293_0014	hypothetical protein	n/a		n/a	other localisation
Cu_Oxi_up	CL1Contig32	Esi0293_0014	hypothetical protein	n/a		n/a	other localisation
Cu_Oxi_up	LQ0AAB85YD20RM1.SCF	Esi0623_0002	Integrin alpha chain	INT3	IPR000413:Integrin alpha chain; IPR013517:FG-GAP; IPR013519:Integrin alpha beta-propellor;	n/a	signal peptide
Cu_Oxi_up	LQ0AAB23YI13FM1.SCF	Esi0450_0007	kinesin light chain-like protein	n/a	IPR002151:Kinesin light chain; IPR001440:Tetratricopeptide TPR-1; IPR013105:Tetratricopeptide TPR2; IPR011990:Tetratricopeptide-like helical; IPR013026:Tetratricopeptide region; IPR019734:Tetratricopeptide repeat;	n/a	other localisation
Cu_Oxi_up	CL6164Contig1	Esi0032_0138	LRR-GTPase of the ROCO family	n/a	IPR001806:Ras GTPase; IPR001611:Leucine-rich repeat; IPR013684:MIRO-like;	n/a	other localisation
Cu_Oxi_up	LQ0AAB37YD15FM1.SCF	Esi0265_0008	LRR-GTPase of the ROCO family	n/a	IPR001611:Leucine-rich repeat; IPR013684:MIRO-like; IPR001806:Ras GTPase;	n/a	other localisation
Cu_Oxi_up	LQ0AGA1YL21RM1.SCF	Esi0103_0004	n/a	n/a	IPR011993:Pleckstrin homology-type; IPR001849:Pleckstrin homology;	n/a	other localisation
Cu_Oxi_up	LQ0AAB24YD07FM1.SCF	Esi0458_0014	OTU-like cysteine protease	n/a	IPR015940:Ubiquitin-associated/translation elongation factor EF1B, N-terminal, eukaryote; IPR000449:Ubiquitin-associated/translation elongation factor EF1B, N-terminal; IPR003323:Ovarian tumour, otubain; IPR007087:Zinc finger, C2H2-type; IPR009060:UBA-like;	n/a	other localisation
Cu_Oxi_up	CL4783Contig1	Esi0070_0123	PHD finger protein-related	n/a		n/a	other localisation
Cu_Oxi_up	CL353Contig1	Esi0038_0037	Serine/threonine protein kinase	PK	IPR000719:Protein kinase, catalytic domain; IPR008266:Tyrosine-protein kinase, active site; IPR017442:Serine/threonine-protein kinase-like domain; IPR011009:Protein kinase-like domain;	n/a	other localisation
Cu_Oxi_up	LQ0AAB77YP13FM1.SCF	Esi0073_0115	Serine/threonine protein kinase	CAMK	IPR017441:Protein kinase, ATP binding site; IPR002290:Serine/threonine-protein kinase domain; IPR002052:DNA methylase, N-6 adenine-specific, conserved site; IPR017442:Serine/threonine-protein kinase-like domain; IPR008271:Serine/threonine-protein kinase, active site; IPR011009:Protein kinase-like domain; IPR000550:7,8-Dihydro-6-hydroxymethylpterin-pyrophosphokinase, HPPK; IPR000719:Protein kinase…	n/a	other localisation
Cu_Oxi_up	LQ0AAB26YB19FM1.SCF	Esi0183_0042	SH2 domain containing protein	n/a	IPR000980:SH2 motif; IPR003593:ATPase, AAA+ type, core;	n/a	other localisation
Cu_Oxi_up	CL4138Contig1	Esi0513_0010	Similar to metal response element-binding transcription factor-1.	n/a	IPR015880:Zinc finger, C2H2-like; IPR007087:Zinc finger, C2H2-type; IPR013087:Zinc finger, C2H2-type/integrase, DNA-binding;	n/a	other localisation
Cu_Oxi_up	CL6267Contig1	Esi0018_0086	Tetratricopeptide TPR_2 repeat protein	n/a	IPR019734:Tetratricopeptide repeat;	n/a	other localisation
Cu_Oxi_up	LQ0AAB87YK20RM1.SCF	Esi0030_0031	Thioredoxin family protein	n/a	IPR012335:Thioredoxin fold; IPR017936:Thioredoxin-like; IPR012336:Thioredoxin-like fold; IPR013766:Thioredoxin domain;	n/a	signal peptide
cu_hyper_oxi_up	CL69Contig2	Esi0126_0019	flagellar associated protein	n/a	IPR001107:Band 7 protein;	n/a	other localisation
cu_hyper_oxi_up	LQ0AAB68YG03FM1.SCF	Esi0036_0067	expressed unknown protein	n/a	n/a	n/a	other localisation
cu_hyper_oxi_up	LQ0AAB46YA11FM1.SCF	Esi0036_0062	conserved unknown protein	n/a	IPR005151:Peptidase S41; IPR001478:PDZ/DHR/GLGF;	n/a	other localisation
cu_hyper_oxi_up	LQ0ABA1YJ19FM1.SCF	Esi0172_0012	conserved unknown protein	n/a	IPR008493:Protein of unknown function DUF775;	n/a	other localisation
cu_hyper_oxi_up	LQ0AAB99YN16FM1.SCF	Esi0018_0086	Tetratricopeptide TPR_2 repeat protein	n/a	IPR019734:Tetratricopeptide repeat;	n/a	other localisation
cu_hyper_oxi_up	CL4914Contig1	Esi0083_0049	conserved unknown protein	n/a	IPR012317:Poly(ADP-ribose) polymerase, catalytic region;	n/a	other localisation
cu_hyper_oxi_up	CL3564Contig1	Esi0003_0341	conserved unknown protein	n/a	IPR019387:Domain of unknown function SAYSvFN;	n/a	other localisation
cu_hyper_oxi_up	LQ0AAB24YI18FM1.SCF	Esi0014_0150	SH2 domain containing protein	n/a	IPR000980:SH2 motif; IPR001217:STAT transcription factor, core;	n/a	other localisation
cu_hyper_oxi_up	CL4033Contig1	Esi0040_0071	expressed unknown protein	n/a	IPR007087:Zinc finger, C2H2-type;	n/a	other localisation
cu_hyper_oxi_up	LQ0AEA3YP02RM1.SCF	Esi0020_0105	conserved unknown protein	n/a	IPR004360:Glyoxalase/bleomycin resistance protein/dioxygenase;	n/a	signal peptide
cu_hyper_oxi_up	LQ0AAB95YJ01RM1.SCF	Esi0014_0027	conserved unknown protein	n/a		n/a	signal anchor
cu_hyper_oxi_up	CL3346Contig1	Esi0017_0011	conserved unknown protein	n/a	IPR002625:Smr protein/MutS2 C-terminal; IPR013899:Domain of unknown function DUF1771;	n/a	other localisation
cu_hyper_oxi_up	LQ0AAB97YH17FM1.SCF	Esi0052_0194	conserved unknown protein	n/a		n/a	other localisation
cu_hyper_oxi_up	CL1925Contig1	Esi0052_0194	conserved unknown protein	n/a		n/a	other localisation
cu_hyper_oxi_up	LQ0AAB33YH13FM1.SCF	Esi0011_0210	expressed unknown protein	n/a		n/a	other localisation
cu_hyper_oxi_up	LQ0AEA5YK09RM1.SCF	Esi0082_0051	conserved unknown protein	n/a		n/a	other localisation
cu_hyper_oxi_up	LQ0AAB86YA17RM1.SCF	Esi0031_0047	conserved unknown protein	n/a	IPR012317:Poly(ADP-ribose) polymerase, catalytic region;	n/a	other localisation
cu_hyper_oxi_up	CL2101Contig1	Esi0088_0019	conserved unknown protein	n/a		n/a	other localisation
cu_hypo_oxi_up	LQ0AAB57YB14FM1.SCF	Esi0004_0250	expressed unknown protein	n/a		n/a	other localisation
cu_hypo_oxi_up	CL1747Contig1	Esi0366_0008	conserved unknown protein	n/a	IPR000449:Ubiquitin-associated/translation elongation factor EF1B, N-terminal; IPR009007:Peptidase aspartic, catalytic; IPR019103:Peptidase aspartic, eukaryotic predicted; IPR015940:Ubiquitin-associated/translation elongation factor EF1B, N-terminal, eukaryote; IPR000626:Ubiquitin; IPR019955:Ubiquitin supergroup; IPR009060:UBA-like;	n/a	other localisation
cu_hypo_oxi_up	CL7389Contig1	Esi0019_0012	conserved unknown protein	n/a	IPR007590:Protein of unknown function DUF572; IPR018116:Somatotropin hormone, conserved site;	n/a	other localisation
cu_hypo_oxi_up	LQ0AEA6YH12RM1.SCF	Esi0458_0016	Light harvesting complex protein	LHCP43	IPR001344:Chlorophyll A-B binding protein;	n/a	chloroplast
cu_hypo_oxi_up	LQ0AAB96YJ01RM1.SCF	Esi0002_0102	expressed unknown protein	n/a		n/a	other localisation
cu_hypo_oxi_up	LQ0AEA7YJ02RM1.SCF	Esi0266_0006	expressed unknown protein	n/a		n/a	other localisation
cu_hypo_oxi_up	CL3423Contig1	Esi0060_0078	cytochrome P450	CYP5164A2	IPR001128:Cytochrome P450;	n/a	other localisation
cu_hypo_oxi_up	CL486Contig3	Esi0266_0006	expressed unknown protein	n/a		n/a	other localisation
cu_hypo_oxi_up	CL486Contig2	Esi0179_0011	expressed unknown protein	n/a		n/a	other localisation
cu_hypo_oxi_up	CL6087Contig1	Esi0016_0020	conserved unknown protein	n/a	IPR005578:Hrf1;	n/a	other localisation
cu_hypo_oxi_up	CL75Contig1	Esi0172_0012	conserved unknown protein	n/a	IPR008493:Protein of unknown function DUF775;	n/a	other localisation
cu_hypo_oxi_up	LQ0AAB42YA09FM1.SCF	Esi0012_0100	conserved unknown protein	n/a	IPR001607:Zinc finger, UBP-type; IPR015940:Ubiquitin-associated/translation elongation factor EF1B, N-terminal, eukaryote; IPR000449:Ubiquitin-associated/translation elongation factor EF1B, N-terminal; IPR018200:Peptidase C19, ubiquitin carboxyl-terminal hydrolase 2, conserved site; IPR001394:Peptidase C19, ubiquitin carboxyl-terminal hydrolase 2; IPR009060:UBA-like; IPR016652:Ubiquitinyl hydrola…	n/a	other localisation
cu_hypo_oxi_up	LQ0AAB14YJ10FM1.SCF	Esi0105_0028	conserved unknown protein	n/a	IPR002110:Ankyrin;	n/a	other localisation
cu_hypo_oxi_up	CL2358Contig1	Esi0055_0112	conserved unknown protein	n/a	IPR005016:TMS membrane protein/tumour differentially expressed protein;	n/a	signal peptide
cu_hypo_oxi_up	CL4717Contig1	Esi0367_0011	conserved unknown protein	n/a	IPR007266:Endoplasmic reticulum oxidoreductin 1;	n/a	signal peptide
cu_hypo_oxi_up	LQ0AAB30YL24FM1.SCF	Esi0168_0065	conserved unknown protein	n/a		n/a	other localisation
cu_hypo_oxi_up	CL362Contig1	Esi0004_0250	expressed unknown protein	n/a		n/a	other localisation
cu_hypo_oxi_up	CL3720Contig1	Esi0130_0017	conserved unknown protein	n/a	IPR019396:Transmembrane Fragile-X-F-associated protein; IPR001841:Zinc finger, RING-type; IPR018957:Zinc finger, C3HC4 RING-type;	n/a	signal anchor
cu_hypo_oxi_up	CL3197Contig1	Esi0110_0074	conserved unknown protein	n/a		n/a	other localisation
cu_hypo_oxi_up	LQ0AAB65YN11RM1.SCF	Esi0012_0037	conserved unknown protein	n/a	IPR002076:GNS1/SUR4 membrane protein;	n/a	mitochondrion
cu_hypo_oxi_up	CL2145Contig1	Esi0058_0065	conserved unknown protein	n/a		n/a	other localisation
cu_hypo_oxi_up	CL3628Contig1	Esi0216_0032	expressed unknown protein	n/a		n/a	other localisation
cu_hypo_oxi_up	CL2465Contig1	Esi0348_0030	AN1 and C2H2 zinc finger protein	n/a	IPR000058:Zinc finger, AN1-type; IPR015880:Zinc finger, C2H2-like; IPR007087:Zinc finger, C2H2-type;	n/a	other localisation
cu_hypo_oxi_up	LQ0AAB47YD04FM1.SCF	Esi0071_0075	conserved unknown protein	n/a	IPR001138:Fungal transcriptional regulatory protein, N-terminal;	n/a	other localisation
cu_hypo_oxi_up	LQ0AAB103YN24RM1.SCF	Esi0355_0025	BiP	Hsp 70	IPR018181:Heat shock protein 70, conserved site; IPR002921:Lipase, class 3; IPR001023:Heat shock protein Hsp70; IPR013126:Heat shock protein 70;	n/a	other localisation
cu_hypo_oxi_up	LQ0AAB64YG01RM1.SCF	Esi0113_0080	conserved unknown protein	n/a	IPR002610:Peptidase S54, rhomboid;	n/a	other localisation
cu_hypo_oxi_up	LQ0AAB70YM05FM1.SCF	Esi0013_0136	hypothetical protein	n/a		n/a	signal anchor
cu_hypo_oxi_up	LQ0AAB74YK15RM1.SCF	Esi0002_0195	conserved unknown protein	n/a	IPR003593:ATPase, AAA+ type, core; IPR003959:ATPase, AAA-type, core; IPR003960:ATPase, AAA-type, conserved site;	n/a	other localisation
cu_hypo_oxi_up	CL5362Contig1	Esi0408_0004	expressed unknown protein	n/a	IPR018029:C2 membrane targeting protein; IPR008973:C2 calcium/lipid-binding region, CaLB; IPR000008:C2 calcium-dependent membrane targeting;	n/a	other localisation
cu_hypo_oxi_up	CL1075Contig1	Esi0162_0029	expressed unknown protein	n/a		n/a	signal peptide
cu_hypo_oxi_up	LQ0AAB68YN02RM1.SCF	Esi0192_0049	Protein disulfide isomerase	PDI2	IPR001853:DSBA oxidoreductase; IPR012336:Thioredoxin-like fold;	n/a	other localisation
cu_hypo_oxi_up	LQ0AAB71YH07FM1.SCF	Esi0313_0028	hypothetical protein	n/a		n/a	other localisation
cu_hypo_oxi_up	LQ0AAB104YK10FM1.SCF	Esi0079_0070	inositol 5-phosphatase	n/a	IPR000300:Inositol polyphosphate related phosphatase; IPR005135:Endonuclease/exonuclease/phosphatase;	n/a	other localisation
cu_hypo_oxi_up	LQ0AAB32YL21FM1.SCF	Esi0010_0201	conserved unknown protein	n/a	IPR019956:Ubiquitin subgroup; IPR019954:Ubiquitin conserved site; IPR000626:Ubiquitin; IPR019955:Ubiquitin supergroup;	n/a	other localisation
cu_hypo_oxi_up	CL1258Contig1	Esi0165_0054	expressed unknown protein	n/a		n/a	other localisation
cu_hypo_oxi_up	CL558Contig1	Esi0109_0089	von Willebrand A domain containing protein	VWA1	IPR001368:TNFR/CD27/30/40/95 cysteine-rich region;	n/a	other localisation
cu_hypo_oxi_up	CL1597Contig1	Esi0024_0159	Mgm1 homolog, dynamin-related GTPase	Mgm1	IPR001401:Dynamin, GTPase region; IPR020850:GTPase effector domain, GED; IPR000375:Dynamin central region;	n/a	mitochondrion
cu_hypo_oxi_up	LQ0AEA1YI17FM1.SCF	Esi0059_0017	conserved unknown protein	n/a	IPR001841:Zinc finger, RING-type; IPR018957:Zinc finger, C3HC4 RING-type;	n/a	other localisation
cu_hypo_oxi_up	LQ0AAB66YP24RM1.SCF	Esi0264_0024	conserved unknown protein	n/a	IPR008949:Terpenoid synthase; IPR017446:Polyprenyl synthetase-related; IPR000092:Polyprenyl synthetase;	n/a	other localisation
cu_hypo_oxi_up	CL7589Contig1	Esi0059_0131	expressed unknown protein	n/a		n/a	signal anchor
cu_hypo_oxi_up	CL5095Contig1	Esi0266_0006	expressed unknown protein	n/a		n/a	other localisation
cu_hypo_oxi_up	LQ0AAB17YB06FM1.SCF	Esi0163_0008	expressed unknown protein	n/a		n/a	other localisation
cu_hypo_oxi_up	LQ0AAA6YC11FM1.SCF	Esi0366_0008	conserved unknown protein	n/a	IPR000449:Ubiquitin-associated/translation elongation factor EF1B, N-terminal; IPR009007:Peptidase aspartic, catalytic; IPR019103:Peptidase aspartic, eukaryotic predicted; IPR015940:Ubiquitin-associated/translation elongation factor EF1B, N-terminal, eukaryote; IPR000626:Ubiquitin; IPR019955:Ubiquitin supergroup; IPR009060:UBA-like;	n/a	other localisation
cu_hypo_oxi_up	CL2531Contig1	Esi0017_0197	conserved unknown protein	n/a		n/a	other localisation
cu_hypo_oxi_up	CL2410Contig1	Esi0145_0006	hypothetical protein	n/a		n/a	other localisation
cu_hypo_oxi_up	CL3943Contig1	Esi0244_0033	conserved unknown protein	n/a	IPR001993:Mitochondrial substrate carrier; IPR018108:Mitochondrial substrate/solute carrier;	n/a	other localisation
cu_hypo_oxi_up	LQ0ACA5YF24RM1.SCF	Esi0032_0072	Hippocampus abundant transcript 1 protein (Putative tetracycline transporter-like protein)	n/a	IPR001958:Tetracycline resistance protein, TetA; IPR011701:Major facilitator superfamily MFS-1; IPR016196:Major facilitator superfamily, general substrate transporter;	n/a	other localisation
cu_hypo_oxi_up	CL4143Contig1	Esi0533_0012	expressed unknown protein	n/a		n/a	other localisation
cu_hypo_oxi_up	CL3419Contig1	Esi0007_0118	conserved unknown protein	n/a	IPR013657:UAA transporter;	n/a	other localisation
cu_hypo_oxi_up	CL8Contig3	Esi0025_0107	n/a	n/a	IPR011050:Pectin lyase fold/virulence factor; IPR008979:Galactose-binding like;	n/a	other localisation
cu_hypo_oxi_up	CL2077Contig1	Esi0063_0060	conserved unknown protein	n/a	IPR016024:Armadillo-type fold;	n/a	other localisation
cu_hypo_oxi_up	CL4743Contig1	Esi0167_0016	hypothetical protein	n/a	IPR016024:Armadillo-type fold;	n/a	other localisation
cu_hypo_oxi_up	LQ0AAB61YK20RM1.SCF	Esi0019_0176	Glutathione reductase	GSR	IPR013027:FAD-dependent pyridine nucleotide-disulphide oxidoreductase; IPR012999:Pyridine nucleotide-disulphide oxidoreductase, class I, active site; IPR004099:Pyridine nucleotide-disulphide oxidoreductase, dimerisation; IPR016156:FAD/NAD-linked reductase, dimerisation; IPR000815:Mercuric reductase; IPR006322:Glutathione reductase, animal/bacterial;	n/a	other localisation
cu_hypo_oxi_up	CL3981Contig1	Esi0021_0167	hypothetical protein	n/a	IPR006311:Twin-arginine translocation pathway, signal sequence;	n/a	other localisation
cu_hypo_oxi_up	CL13Contig22	Esi0012_0021	expressed unknown protein	n/a		n/a	other localisation
cu_hypo_oxi_up	CL1189Contig1	Esi0143_0015	Heat shock protein 70	Hsp 70	IPR001023:Heat shock protein Hsp70;	n/a	other localisation
cu_hypo_oxi_up	CL147Contig1	Esi0009_0084	expressed unknown protein	n/a		n/a	signal anchor
cu_hypo_oxi_up	CL4723Contig1	Esi0187_0015	conserved unknown protein	n/a	IPR007941:Protein of unknown function DUF726;	n/a	other localisation
cu_hypo_oxi_up	LQ0AAB50YK04FM1.SCF	Esi0160_0052	Formylglycine-dependent sulfatase	n/a	IPR017849:Alkaline phosphatase-like, alpha/beta/alpha; IPR000917:Sulfatase; IPR017850:Alkaline-phosphatase-like, core domain;	n/a	signal anchor
cu_hypo_oxi_up	CL2229Contig1	Esi0006_0244	hypothetical protein	n/a		n/a	no N-terminal target peptide 0.0573;0.0224;0;0.1041;
cu_hypo_oxi_up	LQ0AAB80YP21RM1.SCF	Esi0393_0017	similar to fidipidine	n/a		n/a	other localisation
cu_hypo_oxi_up	CL4597Contig1	Esi0064_0058	conserved unknown protein	n/a		n/a	other localisation
cu_hypo_oxi_up	CL7173Contig1	Esi0910_0001	expressed unknown protein	n/a		n/a	other localisation
cu_hypo_oxi_up	CL3271Contig1	Esi0143_0013	expressed unknown protein	n/a		n/a	signal peptide
cu_hypo_oxi_up	LQ0AEA5YO08RM1.SCF	Esi0495_0003	Mannuronan C-5-epimerase	MEP6	IPR011050:Pectin lyase fold/virulence factor; IPR006626:Parallel beta-helix repeat;	n/a	signal peptide
cu_hypo_oxi_up	LQ0AAB63YI18FM1.SCF	Esi0143_0016	expressed unknown protein	n/a		n/a	other localisation
cu_hypo_oxi_up	CL1378Contig2	Esi0043_0114	expressed unknown protein	n/a	IPR000270:Octicosapeptide/Phox/Bem1p;	n/a	other localisation
cu_hypo_oxi_up	LQ0AAB15YB03FM1.SCF	Esi0081_0090	conserved unknown protein	n/a	IPR006811:RNA polymerase II subunit A;	n/a	other localisation
cu_hypo_oxi_up	CL363Contig1	Esi0232_0007	26S proteasome beta type 7 subunit	n/a	IPR000243:Peptidase T1A, proteasome beta-subunit; IPR001353:Proteasome, subunit alpha/beta;	n/a	other localisation
cu_hypo_oxi_up	CL7310Contig1	Esi0021_0170	expressed unknown protein	n/a		n/a	other localisation
cu_hypo_oxi_up	LQ0AAB77YH24FM1.SCF	Esi0107_0068	expressed unknown protein	n/a		n/a	other localisation
cu_hypo_oxi_up	CL13Contig10	Esi0016_0123	conserved unknown protein	n/a	IPR001378:Uncharacterised protein family UPF0066;	n/a	signal peptide
cu_hypo_oxi_up	LQ0AAB104YA06RM1.SCF
cu_hypo_oxi_up	LQ0AAB1YN22RM1.SCF	Esi0081_0081	Antigenic determinant of recA protein	n/a	IPR019447:DNA/RNA-binding protein Kin17, conserved region; IPR007087:Zinc finger, C2H2-type;	n/a	other localisation
cu_hypo_oxi_up	CL5448Contig1	Esi0150_0069	conserved unknown protein	n/a		n/a	other localisation
cu_hypo_oxi_up	CL1868Contig1	Esi0090_0067	expressed unknown protein	n/a		n/a	signal peptide
cu_hypo_oxi_up	CL1278Contig1	Esi0067_0009	expressed unknown protein	n/a	IPR002068:Heat shock protein Hsp20; IPR008978:HSP20-like chaperone;	n/a	signal peptide
cu_hypo_oxi_up	LQ0AAA12YK03FM1.SCF	Esi0266_0006	expressed unknown protein	n/a		n/a	other localisation
cu_hypo_oxi_up	LQ0AAB103YP01FM1.SCF	Esi0026_0095	hypothetical protein	n/a	IPR000583:Glutamine amidotransferase, class-II;	n/a	other localisation
cu_hypo_oxi_up	LQ0AAA14YO08FM1.SCF	Esi0007_0087	TIC 20 plastid import protein	TIC 20	IPR018247:EF-Hand 1, calcium-binding site; IPR018249:EF-HAND 2; IPR002048:Calcium-binding EF-hand; IPR011992:EF-Hand type;	n/a	chloroplast
cu_hypo_oxi_up	CL1214Contig1	Esi0495_0001	expressed unknown protein	n/a		n/a	no signal peptide or anchor
cu_hypo_oxi_up	LQ0ADA7YC01RM1.SCF	Esi0206_0015	expressed unknown protein	n/a		n/a	other localisation
cu_hypo_oxi_up	CL1864Contig1	Esi0050_0019	expressed unknown protein	n/a		n/a	mitochondrion
cu_hypo_oxi_up	CL2734Contig1	Esi0055_0112	conserved unknown protein	n/a	IPR005016:TMS membrane protein/tumour differentially expressed protein;	n/a	signal peptide
cu_hypo_oxi_up	CL7206Contig1	Esi0025_0063	conserved unknown protein	n/a	IPR000073:Alpha/beta hydrolase fold-1;	n/a	other localisation
cu_hypo_oxi_up	CL7054Contig1	Esi0052_0015	expressed unknown protein	n/a	IPR002068:Heat shock protein Hsp20; IPR008978:HSP20-like chaperone;	n/a	chloroplast
cu_hypo_oxi_up	CL4981Contig1	Esi0017_0015	expressed unknown protein	n/a		n/a	no signal peptide or anchor
cu_hypo_oxi_up	LQ0AAA4YE01FM1.SCF	Esi0027_0108	conserved unknown protein	n/a	IPR002889:Carbohydrate-binding WSC;	n/a	other localisation
cu_hypo_oxi_up	CL5737Contig1	Esi0003_0285	conserved unknown protein	n/a	IPR000633:Vinculin, conserved site; IPR016024:Armadillo-type fold;	n/a	other localisation
cu_hypo_oxi_up	CL6728Contig1	Esi0543_0004	expressed unknown protein	n/a	IPR000276:7TM GPCR, rhodopsin-like;	n/a	other localisation
cu_hypo_oxi_up	CL6812Contig1	Esi0103_0005	expressed unknown protein	n/a		n/a	signal anchor
cu_hypo_oxi_up	CL4510Contig1	Esi1825_0001	expressed unknown protein	n/a		n/a	other localisation
cu_hypo_oxi_up	LQ0ADA22YG11RM1.SCF	Esi0071_0075	conserved unknown protein	n/a	IPR001138:Fungal transcriptional regulatory protein, N-terminal;	n/a	other localisation
cu_hypo_oxi_up	CL4985Contig1	Esi0252_0028	expressed unknown protein	n/a		n/a	other localisation
cu_hypo_oxi_up	LQ0AAB61YC16FM1.SCF	Esi0122_0077	conserved unknown protein	n/a	IPR003742:SPOUT methyltransferase, predicted;	n/a	other localisation
cu_hypo_oxi_up	CL541Contig1	Esi0079_0040	conserved unknown protein	n/a	IPR003959:ATPase, AAA-type, core; IPR003960:ATPase, AAA-type, conserved site; IPR005937:26S proteasome subunit P45; IPR003593:ATPase, AAA+ type, core; IPR001270:Chaperonin clpA/B;	n/a	other localisation
cu_hypo_oxi_up	CL6401Contig1	Esi0279_0035	Glycosyltransferase, family GT64	n/a	IPR015338:EXTL2, alpha-1,4-N-acetylhexosaminyltransferase;	n/a	signal anchor
cu_hypo_oxi_up	CL2728Contig1	Esi0002_0198	DNA double-strand break repair rad50 ATPase	n/a	IPR003395:RecF/RecN/SMC protein, N-terminal; IPR017871:ABC transporter, conserved site;	n/a	signal peptide
cu_hypo_oxi_up	LQ0AAA23YN21FM1.SCF	Esi0051_0122	expressed unknown protein	n/a		n/a	other localisation
cu_hypo_oxi_up	CL80Contig9	Esi0243_0031	conserved unknown protein	n/a		n/a	other localisation
cu_hypo_oxi_up	CL5309Contig1	Esi0050_0060	class-V aminotransferase	n/a	IPR015424:Pyridoxal phosphate-dependent transferase, major region; IPR006095:Glutamate/phenylalanine/leucine/valine dehydrogenase; IPR000192:Aminotransferase, class V/Cysteine desulfurase; IPR015421:Pyridoxal phosphate-dependent transferase, major region, subdomain 1;	n/a	other localisation
cu_hypo_oxi_up	CL4187Contig1	Esi0017_0042	expressed unknown protein	n/a	IPR005135:Endonuclease/exonuclease/phosphatase;	n/a	other localisation
cu_hypo_oxi_up	CL5326Contig1	Esi0096_0088	hypothetical protein	n/a		n/a	other localisation
cu_hypo_oxi_up	CL952Contig2	Esi0002_0195	conserved unknown protein	n/a	IPR003593:ATPase, AAA+ type, core; IPR003959:ATPase, AAA-type, core; IPR003960:ATPase, AAA-type, conserved site;	n/a	other localisation
cu_hypo_oxi_up	LQ0AAB14YP24FM1.SCF	Esi0088_0066	expressed unknown protein	n/a		n/a	other localisation
cu_hypo_oxi_up	LQ0AAB23YL23FM1.SCF	Esi0240_0034	conserved unknown protein	n/a	IPR000639:Epoxide hydrolase-like; IPR000073:Alpha/beta hydrolase fold-1;	n/a	other localisation
cu_hypo_oxi_up	LQ0AAA22YB08FM1.SCF	Esi0212_0055	conserved unknown protein	n/a		n/a	other localisation
cu_hypo_oxi_up	LQ0AAB2YD12FM1.SCF	Esi0033_0025	conserved unknown protein	n/a	IPR008930:Terpenoid cylases/protein prenyltransferase alpha-alpha toroid; IPR001330:Prenyltransferase/squalene oxidase;	n/a	other localisation
cu_hypo_oxi_up	CL1900Contig1	Esi0096_0068	expressed unknown protein	n/a		n/a	signal peptide
cu_hypo_oxi_up	LQ0AAB1YD09RM1.SCF	Esi0100_0048	Xylosyltransferase, family GT14	n/a	IPR003406:Glycosyl transferase, family 14;	n/a	other localisation
cu_hypo_oxi_up	CL2628Contig1	Esi0021_0042	Mx1, Mx-like dynamin-related GTPase	Mx1	IPR000449:Ubiquitin-associated/translation elongation factor EF1B, N-terminal; IPR001401:Dynamin, GTPase region; IPR020850:GTPase effector domain, GED; IPR015940:Ubiquitin-associated/translation elongation factor EF1B, N-terminal, eukaryote; IPR000375:Dynamin central region; IPR009060:UBA-like;	n/a	other localisation
cu_hypo_oxi_up	CL222Contig1	Esi0150_0067	conserved unknown protein	n/a		n/a	other localisation
cu_hypo_oxi_up	CL2237Contig1	Esi0171_0047	expressed unknown protein	n/a		n/a	other localisation
cu_hypo_oxi_up	LQ0AAB60YK10FM1.SCF	Esi0000_0597	conserved unknown protein	n/a	IPR018957:Zinc finger, C3HC4 RING-type; IPR011016:Zinc finger, RING-CH-type;	n/a	other localisation
cu_hypo_oxi_up	CL4288Contig1	Esi0183_0039	SH2 domain containing protein	n/a	IPR000980:SH2 motif; IPR001217:STAT transcription factor, core;	n/a	other localisation
cu_hypo_oxi_up	CL7116Contig1	Esi0022_0175	expressed unknown protein	n/a		n/a	other localisation
cu_hypo_oxi_up	CL4235Contig1	Esi0065_0136	hypothetical protein	n/a		n/a	no N-terminal target peptide 0.0705;0.0257;0;0.0956;
cu_hypo_oxi_up	LQ0AAB102YN08FM1.SCF	Esi0014_0247	conserved hypothetical protein	n/a		n/a	no N-terminal target peptide 0.0709;0.0252;0;0.1053;
cu_hypo_oxi_up	CL5073Contig1	Esi0123_0012	conserved unknown protein	n/a		n/a	other localisation
cu_hypo_oxi_up	CL4975Contig1	Esi0026_0125	conserved unknown protein	n/a	IPR002610:Peptidase S54, rhomboid;	n/a	other localisation
cu_hypo_oxi_up	LQ0AAB9YJ18FM1.SCF	Esi0106_0041	Putative Leucine Rich Repeat Protein	n/a	IPR001611:Leucine-rich repeat;	n/a	other localisation
cu_hypo_oxi_up	CL6125Contig1	Esi0328_0030	expressed unknown protein	n/a		n/a	signal anchor
cu_hypo_oxi_up	CL3547Contig1	Esi0002_0041	conserved unknown protein	n/a		n/a	other localisation
cu_hypo_oxi_up	CL6337Contig1	Esi0016_0115	expressed unknown protein	n/a		n/a	other localisation
cu_hypo_oxi_up	LQ0AAB88YH12FM1.SCF	Esi0293_0014	hypothetical protein	n/a		n/a	other localisation
cu_hypo_oxi_up	LQ0AEA1YD06FM1.SCF	Esi0032_0059	Rab8C, RAB family GTPase	Rab8C	IPR013753:Ras; IPR005225:Small GTP-binding protein; IPR001806:Ras GTPase; IPR003579:Ras small GTPase, Rab type; IPR002078:RNA polymerase sigma factor 54, interaction;	n/a	mitochondrion
cu_hypo_oxi_up	LQ0ACA14YH11RM1.SCF	Esi0201_0024	Alpha-(1,2)-mannosyltransferase, family GT4	ALG11	IPR001296:Glycosyl transferase, group 1;	n/a	signal peptide
cu_hypo_oxi_up	CL4038Contig1	Esi0355_0025	BiP	Hsp 70	IPR018181:Heat shock protein 70, conserved site; IPR002921:Lipase, class 3; IPR001023:Heat shock protein Hsp70; IPR013126:Heat shock protein 70;	n/a	other localisation
cu_hypo_oxi_up	CL4965Contig1	Esi0343_0004	conserved unknown protein	n/a	IPR001841:Zinc finger, RING-type; IPR000306:Zinc finger, FYVE-type; IPR017455:Zinc finger, FYVE-related; IPR011011:Zinc finger, FYVE/PHD-type; IPR002110:Ankyrin repeat;	n/a	other localisation
cu_hypo_oxi_up	LQ0AAB34YN03FM1.SCF	Esi0648_0004	Glutathione S-transferase	GST	IPR012335:Thioredoxin fold; IPR010987:Glutathione S-transferase, C-terminal-like; IPR012336:Thioredoxin-like fold; IPR004045:Glutathione S-transferase, N-terminal;	n/a	other localisation
cu_hypo_oxi_up	CL2490Contig1	Esi0060_0069	short-chain dehydrogenase/reductase SDR	n/a	IPR016040:NAD(P)-binding domain; IPR002347:Glucose/ribitol dehydrogenase; IPR002198:Short-chain dehydrogenase/reductase SDR;	n/a	other localisation
cu_hypo_oxi_up	CL3352Contig1	Esi0106_0061	expressed unknown protein	n/a		n/a	no signal peptide or anchor
cu_hypo_oxi_up	LQ0AAB24YM18FM1.SCF	Esi0246_0005	conserved unknown protein	n/a	IPR001012:UBX; IPR004854:Ubiquitin fusion degradation protein UFD1;	n/a	other localisation
cu_hypo_oxi_up	CL7446Contig1	Esi0151_0037	expressed unknown protein	n/a	IPR019955:Ubiquitin supergroup;	n/a	other localisation
cu_hypo_oxi_up	LQ0AAB104YN20FM1.SCF	Esi0100_0023	conserved unknown protein	n/a	IPR001878:Zinc finger, CCHC-type;	n/a	other localisation
cu_hypo_oxi_up	CL1049Contig1	Esi0247_0028	expressed unknown protein	n/a		n/a	other localisation
cu_hypo_oxi_up	CL2271Contig1	Esi0013_0225	hypothetical protein	n/a		n/a	no N-terminal target peptide 0.0806;0.0267;0;0;
cu_hypo_oxi_up	LQ0AAB51YP21RM1.SCF	Esi0076_0074	Heat shock protein 40 like protein/ DnaJ domain containing protein	n/a	IPR015609:Molecular chaperone, heat shock protein, Hsp40, DnaJ; IPR001623:Heat shock protein DnaJ, N-terminal; IPR018253:Heat shock protein DnaJ, conserved site;	n/a	other localisation
cu_hypo_oxi_up	CL122Contig1	Esi0005_0179	Glycosyltransferase, family GT47	n/a	IPR004263:Exostosin-like;	n/a	other localisation
cu_hypo_oxi_up	CL7783Contig1	Esi0183_0039	SH2 domain containing protein	n/a	IPR000980:SH2 motif; IPR001217:STAT transcription factor, core;	n/a	other localisation
cu_hypo_oxi_up	CL3002Contig1	Esi0211_0054	conserved hypothetical protein	n/a	IPR006571:TLDc;	n/a	no N-terminal target peptide 0.063;0.0235;0;0.1079;
cu_hypo_oxi_up	CL403Contig2	Esi0029_0046	polymorphic outer membrane protein	n/a	IPR011050:Pectin lyase fold/virulence factor; IPR006626:Parallel beta-helix repeat;	n/a	signal peptide
cu_hypo_oxi_up	CL75Contig3	Esi0256_0044	SOS2 (SALT OVERLY SENSITIVE 2); kinase	n/a	IPR000719:Protein kinase, catalytic domain; IPR008266:Tyrosine-protein kinase, active site; IPR006162:Phosphopantetheine attachment site; IPR017442:Serine/threonine-protein kinase-like domain; IPR011009:Protein kinase-like domain;	n/a	other localisation
cu_hypo_oxi_up	CL6892Contig1	Esi0085_0110	conserved unknown protein	n/a	IPR011011:Zinc finger, FYVE/PHD-type;	n/a	other localisation
cu_hypo_oxi_up	CL1958Contig1	Esi0050_0060	class-V aminotransferase	n/a	IPR015424:Pyridoxal phosphate-dependent transferase, major region; IPR006095:Glutamate/phenylalanine/leucine/valine dehydrogenase; IPR000192:Aminotransferase, class V/Cysteine desulfurase; IPR015421:Pyridoxal phosphate-dependent transferase, major region, subdomain 1;	n/a	other localisation
cu_hypo_oxi_up	CL1113Contig1	Esi0039_0177	NB-ARC and TPR repeat-containing protein	n/a	IPR011717:Tetratricopeptide TPR-4; IPR003593:ATPase, AAA+ type, core; IPR011990:Tetratricopeptide-like helical; IPR002182:NB-ARC; IPR013026:Tetratricopeptide region; IPR019734:Tetratricopeptide repeat;	n/a	other localisation
cu_hypo_oxi_up	CL5431Contig1	Esi0050_0016	expressed unknown protein	n/a	IPR002110:Ankyrin;	n/a	signal peptide
cu_hypo_oxi_up	CL2314Contig1	Esi0191_0054	Glutathione S-transferase	GST	IPR012335:Thioredoxin fold; IPR010987:Glutathione S-transferase, C-terminal-like; IPR004046:Glutathione S-transferase, C-terminal; IPR017933:Glutathione S-transferase/chloride channel, C-terminal; IPR012336:Thioredoxin-like fold; IPR004045:Glutathione S-transferase, N-terminal;	n/a	other localisation
cu_hypo_oxi_up	LQ0AAB1YF10RM1.SCF	Esi0019_0134	expressed unknown protein	n/a		n/a	other localisation
cu_hypo_oxi_up	LQ0AAB21YP07FM1.SCF	Esi0457_0014	conserved unknown protein	n/a	IPR007064:NMD3;	n/a	other localisation
cu_hypo_oxi_up	LQ0AAB61YG07FM1.SCF	Esi0638_0002	similar to arginine/serine-rich splicing factor 7	n/a	IPR000504:RNA recognition motif, RNP-1; IPR012677:Nucleotide-binding, alpha-beta plait;	n/a	other localisation
cu_hypo_oxi_up	LQ0AAB27YJ11FM1.SCF	Esi0159_0053	Heat shock protein 70	Hsp 70	IPR018181:Heat shock protein 70, conserved site; IPR001023:Heat shock protein Hsp70; IPR013126:Heat shock protein 70;	n/a	signal peptide
cu_hypo_oxi_up	LQ0AAB41YI16FM1.SCF	Esi0014_0231	hypothetical protein	n/a		n/a	other localisation

## Sheet: (Cu + Ox) ± other stress down
Profile	Microarray	Locus	Definition	Short name	Interpro Domains	Signal Peptide	Subcellular localisation
All_down	LQ0AAB48YB22FM1.SCF	Esi0019_0029	acetylglutamate kinase	ARGB	IPR001057: ; IPR011148:N-acetylglutamate kinase; IPR004662:Acetylglutamate kinase; IPR001048:Aspartate/glutamate/uridylate kinase;	signal peptide	other localisation
All_down	CL2765Contig1	Esi0526_0006	Ammonium transporter	Amt1;4	IPR001905:Ammonium transporter; IPR018047:Ammonium transporter, conserved site;	n/a	other localisation
All_down	CL7716Contig1	Esi0022_0128	ATP phosphoribosyltransferase	ATP-PRT	IPR001348:Histidine biosynthesis HisG: ATP phosphoribosyltransferase; IPR018198:ATP phosphoribosyltransferase, conserved site; IPR015867:Nitrogen regulatory protein PII/ATP phosphoribosyltransferase, C-terminal; IPR013820:ATP phosphoribosyltransferase, catalytic region; IPR013115:Histidine biosynthesis HisG, C-terminal; IPR011322:Nitrogen regulatory PII-like, alpha/beta;	n/a	other localisation
All_down	LQ0AAB46YP01FM1.SCF	Esi0022_0128	ATP phosphoribosyltransferase	ATP-PRT	IPR001348:Histidine biosynthesis HisG: ATP phosphoribosyltransferase; IPR018198:ATP phosphoribosyltransferase, conserved site; IPR015867:Nitrogen regulatory protein PII/ATP phosphoribosyltransferase, C-terminal; IPR013820:ATP phosphoribosyltransferase, catalytic region; IPR013115:Histidine biosynthesis HisG, C-terminal; IPR011322:Nitrogen regulatory PII-like, alpha/beta;	n/a	other localisation
All_down	CL1866Contig1	Esi0033_0140	conserved unknown protein		IPR002893:Zinc finger, MYND-type;	n/a	other localisation
All_down	LQ0AAB52YD12FM1.SCF	Esi0141_0033	conserved unknown protein			n/a	other localisation
All_down	LQ0AAB29YI07FM1.SCF	Esi0105_0061	conserved unknown protein		IPR013057:Amino acid transporter, transmembrane;	signal anchor	other localisation
All_down	LQ0AAB27YJ13FM1.SCF	Esi0294_0020	conserved unknown protein		IPR000571:Zinc finger, CCCH-type; IPR013785:Aldolase-type TIM barrel; IPR001269:tRNA-dihydrouridine synthase; IPR018517:tRNA-dihydrouridine synthase, conserved site;	n/a	other localisation
All_down	LQ0ACA6YK24RM1.SCF	Esi0281_0036	conserved unknown protein		IPR018962:Domain of unknown function DUF1995;	n/a	other localisation
All_down	CL4485Contig1	Esi0098_0081	conserved unknown protein		IPR018611:Protein of unknown function DUF2042;	n/a	other localisation
All_down	LQ0AAB53YM09RM1.SCF	Esi0099_0038	conserved unknown protein		IPR004360:Glyoxalase/bleomycin resistance protein/dioxygenase;	n/a	other localisation
All_down	CL1550Contig1	Esi0107_0026	conserved unknown protein			n/a	other localisation
All_down	CL3537Contig1	Esi0394_0010	conserved unknown protein		IPR001993:Mitochondrial substrate carrier; IPR018108:Mitochondrial substrate/solute carrier; IPR002113:Adenine nucleotide translocator 1;	signal peptide	other localisation
All_down	CL4509Contig1	Esi0021_0093	conserved unknown protein		IPR013785:Aldolase-type TIM barrel; IPR004393:Nicotinate-nucleotide pyrophosphorylase; IPR002638:Quinolinate phosphoribosyl transferase;	n/a	other localisation
All_down	CL7703Contig1	Esi0002_0242	conserved unknown protein		IPR002197:Helix-turn-helix, Fis-type;	n/a	chloroplast
All_down	CL790Contig1	Esi0048_0101	conserved unknown protein		IPR001804:Isocitrate/isopropylmalate dehydrogenase; IPR004790:Isocitrate dehydrogenase NADP-dependent, eukaryotic; IPR019818:Isocitrate/isopropylmalate dehydrogenase, conserved site;	n/a	mitochondrion
All_down	LQ0AAB103YK04FM1.SCF	Esi0290_0010	conserved unknown protein		IPR017956:AT hook, DNA-binding motif; IPR003690:Mitochodrial transcription termination factor-related;	n/a	other localisation
All_down	LQ0AAB22YF23FM1.SCF	Esi0063_0099	conserved unknown protein		IPR018461:Na+/H+ antiporter NhaC-like;	signal peptide	other localisation
All_down	LQ0AAB29YJ10FM1.SCF	Esi0010_0008	conserved unknown protein		IPR001440:Tetratricopeptide TPR-1; IPR011990:Tetratricopeptide-like helical; IPR013105:Tetratricopeptide TPR2; IPR013026:Tetratricopeptide region; IPR019734:Tetratricopeptide repeat; IPR006597:Sel1-like; IPR013217:Methyltransferase type 12;	signal peptide	other localisation
All_down	LQ0AAB39YP04FM1.SCF	Esi0435_0015	conserved unknown protein		IPR001041:Ferredoxin; IPR012675:Beta-grasp fold, ferredoxin-type;	n/a	other localisation
All_down	LQ0ACA6YG19RM1.SCF	Esi0038_0109	conserved unknown protein		IPR013057:Amino acid transporter, transmembrane;	n/a	other localisation
All_down	CL7750Contig1	Esi0030_0108	conserved unknown protein	PUP	IPR018249:EF-HAND 2; IPR011992:EF-Hand type; IPR003409:MORN motif;	n/a	other localisation
All_down	CL3356Contig1	Esi0063_0068	Cytochrome P450	CYP97F4	IPR001128:Cytochrome P450; IPR017973:Cytochrome P450, C-terminal; IPR002401:Cytochrome P450, E-class, group I; IPR017972:Cytochrome P450, conserved site;	n/a	other localisation
All_down	LQ0AAB61YD03RM1.SCF	Esi0004_0225	expressed unknown protein			n/a	other localisation
All_down	CL979Contig1	Esi1738_0001	expressed unknown protein			n/a	other localisation
All_down	CL4818Contig1	Esi0356_0029	expressed unknown protein		IPR016177:DNA-binding, integrase-type; IPR001471:Pathogenesis-related transcriptional factor/ERF, DNA-binding;	n/a	mitochondrion
All_down	CL4446Contig1	Esi0207_0043	expressed unknown protein			n/a	chloroplast
All_down	LQ0AAB15YK10FM1.SCF	Esi0158_0057	expressed unknown protein			signal peptide	other localisation
All_down	LQ0AAB33YD19FM1.SCF	Esi0000_0051	expressed unknown protein			n/a	other localisation
All_down	CL4804Contig1	Esi0185_0046	expressed unknown protein			n/a	other localisation
All_down	CL5676Contig1	Esi0212_0038	expressed unknown protein			n/a	other localisation
All_down	CL5862Contig1	Esi0016_0127	expressed unknown protein			signal peptide	other localisation
All_down	CL6939Contig1	Esi0192_0039	expressed unknown protein			n/a	other localisation
All_down	CL765Contig1	Esi0173_0018	expressed unknown protein			n/a	other localisation
All_down	CL7732Contig1	Esi0172_0021	expressed unknown protein			n/a	other localisation
All_down	LQ0AAA22YP17FM1.SCF	Esi0004_0225	expressed unknown protein			n/a	other localisation
All_down	LQ0AAB17YJ04FM1.SCF	Esi0171_0030	expressed unknown protein			signal anchor	other localisation
All_down	LQ0ACA20YM10RM1.SCF	Esi0453_0014	expressed unknown protein			n/a	other localisation
All_down	CL6189Contig1	Esi0105_0044	expressed unknown protein		IPR003034:DNA-binding SAP;	n/a	other localisation
All_down	LQ0ADA18YA08RM1.SCF	Esi0045_0019	expressed unknown protein			n/a	other localisation
All_down	LQ0AAB45YB12FM1.SCF	Esi0007_0224	fructosamine 3 kinase related protein		IPR016477:Fructosamine/Ketosamine-3-kinase; IPR011009:Protein kinase-like domain;	n/a	other localisation
All_down	LQ0AAA1YN05RM1.SCF	Esi0121_0035	glutamyl-tRNA(Gln) amidotransferase, B subunit		IPR017958:Glutamyl-tRNA(Gln) amidotransferase, subunit B, conserved site; IPR006107:Glutamyl-tRNA(Gln) amidotransferase, subunit B/E, central region; IPR004413:Glutamyl-tRNA(Gln) amidotransferase, B subunit; IPR003789:Aspartyl/glutamyl-tRNA amidotransferase subunit B-related; IPR017959:Aspartyl/glutamyl-tRNA(Asn/Gln) amidotransferase, subunit B /E; IPR018027:Asn/Gln amidotransferase; IPR006075:Gl…	signal peptide	other localisation
All_down	LQ0AAB45YC19FM1.SCF	Esi0241_0005	glycosyl transferase, group 2 family protein			n/a	other localisation
All_down	LQ0ADA21YE15RM1.SCF	Esi0062_0118	Hypothetical acylphosphatase		IPR001792:Acylphosphatase-like;	signal peptide	other localisation
All_down	LQ0AAB26YH05FM1.SCF	Esi0357_0003	inosine triphosphate pyrophosphatase, putative		IPR002637:Ham1-like protein; IPR002575:Aminoglycoside phosphotransferase; IPR011009:Protein kinase-like domain;	n/a	other localisation
All_down	LQ0AAB80YC06FM1.SCF	Esi0249_0030	inositol 2-dehydrogenase		IPR000683:Oxidoreductase, N-terminal; IPR004104:Oxidoreductase, C-terminal; IPR016040:NAD(P)-binding domain;	n/a	chloroplast
All_down	CL6735Contig1	Esi0043_0063	malonyl-CoA:ACP transacylase		IPR016035:Acyl transferase/acyl hydrolase/lysophospholipase; IPR004410:Malonyl CoA-acyl carrier protein transacylase; IPR014043:Acyl transferase; IPR001227:Acyl transferase region; IPR016036:Malonyl-CoA ACP transacylase, ACP-binding;		other localisation
All_down	LQ0AAB91YI19RM1.SCF	Esi0109_0084	naphthoate synthase, partial		IPR001753:Crotonase, core;	n/a	other localisation
All_down	CL116Contig2	Esi0278_0026	Nitrate high affinity transporter	Nrt2;5	IPR011701:Major facilitator superfamily MFS-1; IPR016196:Major facilitator superfamily, general substrate transporter;	signal anchor	other localisation
All_down	CL1273Contig1	Esi0278_0026	Nitrate high affinity transporter	Nrt2;5	IPR011701:Major facilitator superfamily MFS-1; IPR016196:Major facilitator superfamily, general substrate transporter;	signal anchor	other localisation
All_down	LQ0AAB28YC09FM1.SCF	Esi0176_0062	PEra, plastid Era GTPase	PEra	IPR004044:K Homology, type 2; IPR009019:K Homology, prokaryotic type; IPR005225:Small GTP-binding protein; IPR005662:GTP-binding protein Era; IPR015946:K homology-like, alpha/beta; IPR002917:GTP-binding protein, HSR1-related;	signal peptide	other localisation
All_down	LQ0AAB2YK16FM1.SCF	Esi0280_0006	predicted ATPase of the ABC class		IPR019195:ABC transporter, ATPase, predicted;	n/a	other localisation
All_down	CL5561Contig1	Esi0274_0019	Proline--tRNA ligase, central part		IPR002314:Aminoacyl-tRNA synthetase, class II (G/ H/ P/ S), conserved region; IPR009068:S15/NS1, RNA-binding; IPR004154:Anticodon-binding; IPR000738:WHEP-TRS; IPR006195:Aminoacyl-tRNA synthetase, class II, conserved region;	n/a	other localisation
All_down	LQ0ACA13YP17RM1.SCF	Esi0274_0020	Proline--tRNA ligase, c-terminal part		IPR016061:Prolyl-tRNA synthetase, class II, C-terminal; IPR017449:Prolyl-tRNA synthetase, class II;	no signal peptide or anchor
All_down	CL3974Contig1	Esi0133_0055	PTIF2, plastid translation intiation factor 2	PTIF2	IPR005225:Small GTP-binding protein; IPR006847:Translation initiation factor IF-2, N-terminal; IPR004161:Translation elongation factor EFTu/EF1A, domain 2; IPR000178:Initiation factor 2; IPR000795:Protein synthesis factor, GTP-binding; IPR009000:Translation elongation/initiation factor/Ribosomal, beta-barrel;	signal peptide	other localisation
All_down	LQ0AAB92YN15RM1.SCF	Esi0183_0014	putative anion:sodium symporter		IPR002657:Bile acid:sodium symporter;	n/a	other localisation
All_down	CL7437Contig1	Esi0305_0037	putative methylene tetrahydrofolate dehydrogenase		IPR020631:Tetrahydrofolate dehydrogenase/cyclohydrolase, NAD(P)-binding domain; IPR016040:NAD(P)-binding domain; IPR020630:Tetrahydrofolate dehydrogenase/cyclohydrolase, catalytic domain;		other localisation
All_down	CL3470Contig1	Esi0173_0021	Putative NIN-like transcription factor	NIN-like 3	IPR003035:Plant regulator RWP-RK;	n/a	other localisation
All_down	CL3513Contig1	Esi0149_0013	putative serine rich protein		IPR018805:Protein of unknown function DUF2401, secretory; IPR018807:Protein of unknown function DUF2403, glycine-rich; IPR017853:Glycoside hydrolase, catalytic core;	signal peptide	other localisation
All_down	CL1559Contig1	Esi0066_0075	putative Translation Initiation Inhibitor		IPR006175:Endoribonuclease L-PSP; IPR013813:Endoribonuclease L-PSP/chorismate mutase-like; IPR001020:Phosphotransferase system, HPr histidine phosphorylation site;	n/a	mitochondrion
All_down	LQ0AAB85YN11RM1.SCF	Esi0294_0018	similar to ankyrin 2,3/unc44, partial		IPR020683:Ankyrin repeat-containing domain; IPR002110:Ankyrin repeat;	n/a	other localisation
All_down	LQ0AAB97YC16FM1.SCF	Esi0073_0068	thioredoxin		IPR012335:Thioredoxin fold; IPR000463:Cytosolic fatty-acid binding; IPR015467:Thioredoxin, core; IPR017936:Thioredoxin-like; IPR013766:Thioredoxin domain; IPR012336:Thioredoxin-like fold;	n/a	other localisation
All_down	LQ0AAB46YJ03FM1.SCF	Esi0025_0048	tocopherol phytyltransferase	UbiA	IPR000537:UbiA prenyltransferase;	n/a	other localisation
All_down	CL2409Contig1	Esi0104_0047	Urea/Na+ high-affinity symporter	Dur3	IPR019900:Sodium/solute symporter, subgroup; IPR001734:Sodium/solute symporter;	signal anchor	other localisation
Cu_Ox_down	CL7163Contig1	Esi0172_0020	boron transporter 1	bor1	IPR003020:Bicarbonate transporter, eukaryotic; IPR011531:Bicarbonate transporter, C-terminal;	n/a	chloroplast
Cu_Ox_down	LQ0AAB5YF07FM1.SCF	Esi0144_0048	conserved unknown protein	n/a	IPR012282:Cytochrome c region;	n/a	signal peptide
Cu_Ox_down	LQ0AAB83YL18RM1.SCF	Esi0141_0070	conserved unknown protein	n/a	IPR002905:N2,N2-dimethylguanosine tRNA methyltransferase;	n/a	other localisation
Cu_Ox_down	CL6245Contig1	Esi0051_0056	conserved unknown protein	n/a	IPR019410:Methyltransferase-16, putative;	n/a	other localisation
Cu_Ox_down	CL1873Contig1	Esi0051_0056	conserved unknown protein	n/a	IPR019410:Methyltransferase-16, putative;	n/a	other localisation
Cu_Ox_down	LQ0AAB13YL16FM1.SCF	Esi0149_0073	conserved unknown protein	n/a	IPR007848:Methyltransferase small; IPR002052:DNA methylase, N-6 adenine-specific, conserved site;	n/a	other localisation
Cu_Ox_down	CL5304Contig1	Esi0231_0005	conserved unknown protein	n/a		n/a	other localisation
Cu_Ox_down	CL7438Contig1	Esi0384_0023	conserved unknown protein	n/a	IPR006043:Xanthine/uracil/vitamin C permease;	n/a	signal peptide
Cu_Ox_down	CL6248Contig1	Esi0124_0027	conserved unknown protein	n/a	IPR002885:Pentatricopeptide repeat;	n/a	other localisation
Cu_Ox_down	LQ0AAB25YG15FM1.SCF	Esi0096_0017	conserved unknown protein	n/a	IPR009348:Nitrogen permease regulator 2; IPR002114:Phosphotransferase system, HPr serine phosphorylation site;	n/a	other localisation
Cu_Ox_down	LQ0AAB52YI23FM1.SCF	Esi0321_0010	conserved unknown protein	n/a	IPR007052:CS domain; IPR008978:HSP20-like chaperone; IPR017447:CS;	n/a	other localisation
Cu_Ox_down	CL4203Contig1	Esi0100_0031	conserved unknown protein	n/a	IPR004853:Protein of unknown function DUF250;	n/a	chloroplast
Cu_Ox_down	LQ0AAB52YK22FM1.SCF	Esi0226_0027	conserved unknown protein	n/a		n/a	other localisation
Cu_Ox_down	LQ0AAB52YH18RM1.SCF	Esi0085_0026	conserved unknown protein	n/a	IPR001841:Zinc finger, RING-type; IPR008984:SMAD/FHA domain; IPR018957:Zinc finger, C3HC4 RING-type; IPR001878:Zinc finger, CCHC-type; IPR000253:Forkhead-associated;	n/a	other localisation
Cu_Ox_down	LQ0ADA12YE05RM1.SCF	Esi0041_0074	conserved unknown protein	n/a		n/a	other localisation
Cu_Ox_down	LQ0AAB65YL19RM1.SCF	Esi0003_0084	expressed unknown protein	n/a		n/a	mitochondrion
Cu_Ox_down	CL3639Contig1	Esi0003_0284	expressed unknown protein	n/a		n/a	signal peptide
Cu_Ox_down	LQ0AAB1YO04RM1.SCF	Esi0061_0098	expressed unknown protein	n/a	IPR000800:Notch region;	n/a	signal peptide
Cu_Ox_down	CL5492Contig1	Esi0430_0010	expressed unknown protein	n/a		n/a	other localisation
Cu_Ox_down	LQ0AAB23YP22FM1.SCF	Esi0157_0024	expressed unknown protein	n/a		n/a	other localisation
Cu_Ox_down	CL590Contig1	Esi0240_0037	Fatty acid desaturase	n/a	IPR005804:Fatty acid desaturase, type 1; IPR001199:Cytochrome b5;	n/a	chloroplast
Cu_Ox_down	CL6478Contig1	Esi0150_0061	hypothetical protein	n/a	IPR013830:Esterase, SGNH hydrolase-type;	n/a	other localisation
Cu_Ox_down	LQ0AAB71YB01RM1.SCF	Esi0000_0073	hypothetical protein	n/a		n/a	other localisation
Cu_Ox_down	LQ0AAB35YH13FM1.SCF	Esi0032_0050	KH domain containing protein	n/a	IPR004087:K Homology; IPR018111:K Homology, type 1, subgroup; IPR004088:K Homology, type 1; IPR001660:Sterile alpha motif SAM;	n/a	other localisation
Cu_Ox_down	CL4027Contig1	Esi0122_0054	microsomal Glutathione S-transferase	mGST	IPR001129:Membrane-associated, eicosanoid/glutathione metabolism (MAPEG) protein;	n/a	signal peptide
Cu_Ox_down	CL5226Contig1	Esi0048_0043	Protein trm112, putative	n/a	IPR005651:Protein of unknown function DUF343;	n/a	other localisation
Cu_Ox_down	CL714Contig1	Esi0142_0011	similar to ubiquitin specific protease 34	n/a	IPR002173:Carbohydrate/puine kinase, PfkB, conserved site;	n/a	other localisation
Cu_Ox_down	CL4967Contig1	Esi0157_0044	TrmE, organellal GTPase involved in tRNA modification	TrmE	IPR018948:GTP-binding protein TrmE, N-terminal; IPR002917:GTP-binding protein, HSR1-related; IPR005225:Small GTP-binding protein;	n/a	chloroplast
Cu_Ox_down	CL2617Contig1	Esi0233_0019	tyrosinase-like protein 2	n/a	IPR008922:Di-copper centre-containing; IPR002227:Tyrosinase;	n/a	signal anchor
cu_hypo_oxi_down	CL1114Contig1	Esi0047_0063	d-lactate dehydrogenase, putative	n/a	IPR016168:FAD-linked oxidase, FAD-binding, subdomain 2; IPR016166:FAD-binding, type 2; IPR004113:FAD-linked oxidase, C-terminal; IPR016164:FAD-linked oxidase-like, C-terminal; IPR006094:FAD linked oxidase, N-terminal; IPR016167:FAD-binding, type 2, subdomain 1;	n/a	other localisation
cu_hypo_oxi_down	CL1227Contig1	Esi0042_0053	Putative lysophospholipase, monoglyceride lipase	n/a	IPR000073:Alpha/beta hydrolase fold-1; IPR000890:Acetate/butyrate kinase;	n/a	other localisation
cu_hypo_oxi_down	CL1324Contig1	Esi0238_0012	violaxanthin de-epoxidase-like protein of unknown function	VDL1	IPR002345:Lipocalin; IPR011038:Calycin-like; IPR010788:Violaxanthin de-epoxidase;	n/a	other localisation
cu_hypo_oxi_down	CL1565Contig1	Esi0041_0014	oxidoreductase, short chain dehydrogenase/reductase family	n/a	IPR016040:NAD(P)-binding domain; IPR002347:Glucose/ribitol dehydrogenase; IPR002198:Short-chain dehydrogenase/reductase SDR;	n/a	signal peptide
cu_hypo_oxi_down	CL18Contig3	Esi0205_0005	expressed unknown protein	n/a		n/a	no signal peptide or anchor
cu_hypo_oxi_down	CL1909Contig1	Esi0063_0032	Magnesium chelatase subunit H, putative chloroplast precursor	CHLH2	IPR003672:CobN/magnesium chelatase; IPR011771:Magnesium-chelatase, subunit H;	n/a	other localisation
cu_hypo_oxi_down	CL1Contig56	Esi0319_0033	Fucoxanthin-chlorophyll a-c binding protein B, chloroplast precursor	n/a	IPR001344:Chlorophyll A-B binding protein;	n/a	chloroplast 0.7573;0.0516;0.8333;0;
cu_hypo_oxi_down	CL2164Contig1	Esi0206_0052	conserved unknown protein	n/a		n/a	other localisation
cu_hypo_oxi_down	CL2177Contig1	Esi0092_0046	conserved unknown protein	n/a	IPR018029:C2 membrane targeting protein; IPR008973:C2 calcium/lipid-binding region, CaLB; IPR000008:C2 calcium-dependent membrane targeting;	n/a	other localisation
cu_hypo_oxi_down	CL2317Contig2	Esi0096_0089	expressed unknown protein	n/a		n/a	other localisation
cu_hypo_oxi_down	CL2359Contig1	Esi0144_0045	conserved unknown protein	n/a	IPR002657:Bile acid:sodium symporter;	n/a	other localisation
cu_hypo_oxi_down	CL2422Contig1	Esi0266_0020	expressed unknown protein	n/a		n/a	other localisation
cu_hypo_oxi_down	CL2588Contig1	Esi0175_0016	expressed unknown protein	n/a	IPR000488:Death;	n/a	other localisation
cu_hypo_oxi_down	CL2670Contig1	Esi0059_0129	conserved unknown protein	n/a	IPR000182:GCN5-related N-acetyltransferase; IPR016181:Acyl-CoA N-acyltransferase;	n/a	signal peptide
cu_hypo_oxi_down	CL269Contig2	Esi0066_0084	Ornithine cyclodeaminase	OCD	IPR016040:NAD(P)-binding domain; IPR003462:Ornithine cyclodeaminase/mu-crystallin;	n/a	mitochondrion
cu_hypo_oxi_down	CL2887Contig1	Esi0126_0043	carnitine/acylcarnitine carrier protein	n/a	IPR002067:Mitochondrial carrier protein; IPR001993:Mitochondrial substrate carrier; IPR018108:Mitochondrial substrate/solute carrier; IPR002113:Adenine nucleotide translocator 1;	n/a	other localisation
cu_hypo_oxi_down	CL2962Contig1	Esi0326_0010	expressed unknown protein	n/a		n/a	other localisation
cu_hypo_oxi_down	CL3001Contig1	Esi0093_0060	expressed unknown protein	n/a		n/a	other localisation
cu_hypo_oxi_down	CL3108Contig1	Esi0092_0069	expressed unknown protein	n/a		n/a	other localisation
cu_hypo_oxi_down	CL3512Contig1	Esi0203_0012	gamma hydroxybutyrate dehydrogenase	gamma hydroxybut	IPR006115:6-phosphogluconate dehydrogenase, NAD-binding; IPR013328:Dehydrogenase, multihelical; IPR008927:6-phosphogluconate dehydrogenase, C-terminal-like; IPR015815:3-hydroxyacid dehydrogenase/reductase; IPR006183:6-phosphogluconate dehydrogenase; IPR016040:NAD(P)-binding domain; IPR002204:3-hydroxyisobutyrate dehydrogenase-related, conserved site;	n/a	signal peptide
cu_hypo_oxi_down	CL3800Contig1	Esi0238_0012	violaxanthin de-epoxidase-like protein of unknown function	VDL1	IPR002345:Lipocalin; IPR011038:Calycin-like; IPR010788:Violaxanthin de-epoxidase;	n/a	other localisation
cu_hypo_oxi_down	CL3968Contig1	Esi0078_0068	hypothetical protein	n/a		n/a	other localisation
cu_hypo_oxi_down	CL4319Contig1	Esi0420_0013	hypothetical protein	n/a		n/a	no signal peptide or anchor
cu_hypo_oxi_down	CL4484Contig1	Esi0381_0002	NB-ARC and TPR repeat-containing protein	n/a	IPR001440:Tetratricopeptide TPR-1; IPR011990:Tetratricopeptide-like helical; IPR002182:NB-ARC; IPR000767:Disease resistance protein; IPR011717:Tetratricopeptide TPR-4; IPR013105:Tetratricopeptide TPR2; IPR013026:Tetratricopeptide region; IPR019734:Tetratricopeptide repeat;	n/a	other localisation
cu_hypo_oxi_down	CL4815Contig1	Esi0130_0065	Monophenol Monooxygenase	n/a	IPR008922:Di-copper centre-containing; IPR002227:Tyrosinase;	n/a	other localisation
cu_hypo_oxi_down	CL4840Contig1	Esi0125_0013	conserved unknown protein	n/a		n/a	chloroplast
cu_hypo_oxi_down	CL4938Contig1	Esi0000_0579	peroxisomal enoyl-coenzyme A hydratase	n/a	IPR014748:Crontonase, C-terminal; IPR001753:Crotonase, core;	n/a	other localisation
cu_hypo_oxi_down	CL5225Contig1	Esi0076_0094	expressed unknown protein	n/a		n/a	other localisation
cu_hypo_oxi_down	CL5375Contig1	Esi0353_0035	Solute:Sodium symporter family	n/a		n/a	signal peptide
cu_hypo_oxi_down	CL5417Contig1	Esi0403_0022	expressed unknown protein	n/a	IPR009069:MTCP1;	n/a	other localisation
cu_hypo_oxi_down	CL5613Contig1	Esi0029_0096	Hypothetical leucine rich repeat protein	n/a	IPR018247:EF-Hand 1, calcium-binding site; IPR000048:IQ calmodulin-binding region;	n/a	other localisation
cu_hypo_oxi_down	CL5692Contig1	Esi0263_0031	conserved unknown protein	n/a	IPR002634:BolA-like protein;	n/a	other localisation
cu_hypo_oxi_down	CL5757Contig1	Esi0510_0003	expressed unknown protein	n/a	IPR001478:PDZ/DHR/GLGF;	n/a	other localisation
cu_hypo_oxi_down	CL5828Contig1	Esi0078_0050	expressed unknown protein	n/a		n/a	signal anchor
cu_hypo_oxi_down	CL6150Contig1	Esi0100_0031	conserved unknown protein	n/a	IPR004853:Protein of unknown function DUF250;	n/a	chloroplast
cu_hypo_oxi_down	CL6273Contig1	Esi0009_0122	conserved unknown protein	n/a	IPR002885:Pentatricopeptide repeat;	n/a	other localisation
cu_hypo_oxi_down	CL6300Contig1	Esi0351_0023	conserved unknown protein	n/a		n/a	other localisation
cu_hypo_oxi_down	CL6656Contig1	Esi0093_0059	expressed unknown protein	n/a		n/a	other localisation
cu_hypo_oxi_down	CL7106Contig1	Esi0093_0060	expressed unknown protein	n/a		n/a	other localisation
cu_hypo_oxi_down	CL7142Contig1	Esi0270_0013	expressed unknown protein	n/a		n/a	other localisation
cu_hypo_oxi_down	CL7220Contig1	Esi0206_0048	conserved unknown protein	n/a	IPR001810:Cyclin-like F-box; IPR008676:MRG;	n/a	mitochondrion
cu_hypo_oxi_down	CL7348Contig1	Esi0016_0014	transferase	n/a	IPR000537:UbiA prenyltransferase;	n/a	chloroplast
cu_hypo_oxi_down	CL7571Contig1	Esi0165_0047	expressed unknown protein	n/a		n/a	other localisation
cu_hypo_oxi_down	CL7656Contig1	Esi0070_0063	expressed unknown protein	n/a		n/a	other localisation
cu_hypo_oxi_down	CL7697Contig1	Esi0353_0016	agmatinase, partial	n/a	IPR006035:Ureohydrolase; IPR020855:Ureohydrolase, manganese-binding site;	n/a	signal peptide
cu_hypo_oxi_down	LQ0AAB101YM20RM1.SCF	Esi0108_0072	conserved unknown protein	n/a		n/a	other localisation
cu_hypo_oxi_down	LQ0AAB10YP03FM1.SCF	Esi0033_0021	haloacid dehalogenase-like hydrolase family protein	n/a	IPR010041:2,3-diketo-5-methylthio-1-phosphopentane phosphatase; IPR005834:Haloacid dehalogenase-like hydrolase; IPR001303:Class II aldolase/adducin, N-terminal; IPR006439:HAD-superfamily hydrolase, subfamily IA, variant 1;	n/a	other localisation
cu_hypo_oxi_down	LQ0AAB11YL08FM1.SCF	Esi0207_0041	conserved unknown protein	n/a		n/a	other localisation
cu_hypo_oxi_down	LQ0AAB14YK16FM1.SCF	Esi0000_0248	urease	n/a	IPR005848:Urease, alpha subunit; IPR017950:Urease, alpha subunit, conserved site; IPR006680:Amidohydrolase 1; IPR002026:Urease, alpha/gamma subunit; IPR011059:Metal-dependent hydrolase, composite domain; IPR017952:Urease, alpha subunit, core; IPR002019:Urease, beta subunit; IPR008221:Urease; IPR017951:Urease, alpha subunit, C-terminal; IPR011612:Urease alpha-subunit, N-terminal;	n/a	other localisation
cu_hypo_oxi_down	LQ0AAB14YN23FM1.SCF	Esi0115_0009	conserved unknown protein	n/a	IPR002885:Pentatricopeptide repeat;	n/a	other localisation
cu_hypo_oxi_down	LQ0AAB18YI16FM1.SCF	Esi0055_0080	hypothetical protein	n/a		n/a	other localisation
cu_hypo_oxi_down	LQ0AAB1YG18RM1.SCF	Esi0071_0071	conserved unknown protein	n/a	IPR018962:Domain of unknown function DUF1995;	n/a	signal peptide
cu_hypo_oxi_down	LQ0AAB1YO08RM1.SCF	Esi0007_0065	conserved unknown protein	n/a	IPR005031:Streptomyces cyclase/dehydrase;	n/a	signal peptide
cu_hypo_oxi_down	LQ0AAB22YJ05FM1.SCF	Esi0116_0039	conserved unknown protein	n/a	IPR020628:Formate-tetrahydrofolate ligase, FTHFS, conserved site; IPR000559:Formate-tetrahydrofolate ligase, FTHFS;	n/a	other localisation
cu_hypo_oxi_down	LQ0AAB24YJ08FM1.SCF
cu_hypo_oxi_down	LQ0AAB27YN03FM1.SCF	Esi0112_0011	conserved unknown protein	n/a	IPR001932:Protein phosphatase 2C-related; IPR017442:Serine/threonine-protein kinase-like domain; IPR011009:Protein kinase-like domain; IPR008271:Serine/threonine-protein kinase, active site; IPR000719:Protein kinase, catalytic domain; IPR015655:Protein phosphatase 2C; IPR014045:Protein phosphatase 2C, N-terminal;	n/a	signal peptide
cu_hypo_oxi_down	LQ0AAB27YN05FM1.SCF	Esi0012_0115	expressed unknown protein	n/a		n/a	other localisation
cu_hypo_oxi_down	LQ0AAB30YC16FM1.SCF	Esi0073_0079	conserved unknown protein	n/a	IPR017907:Zinc finger, RING-type, conserved site; IPR001841:Zinc finger, RING-type; IPR018957:Zinc finger, C3HC4 RING-type; IPR000276:7TM GPCR, rhodopsin-like;	n/a	other localisation
cu_hypo_oxi_down	LQ0AAB32YA13FM1.SCF	Esi0061_0095	conserved unknown protein	n/a	IPR013221:Mur ligase, central; IPR018109:Folylpolyglutamate synthetase, conserved site; IPR001645:Folylpolyglutamate synthetase;	n/a	other localisation
cu_hypo_oxi_down	LQ0AAB34YO10FM1.SCF	Esi0493_0014	expressed unknown protein	n/a		n/a	other localisation
cu_hypo_oxi_down	LQ0AAB41YH24FM1.SCF	Esi0427_0005	Threonine synthase	TS	IPR004450:Threonine synthase; IPR001926:Pyridoxal phosphate-dependent enzyme, beta subunit; IPR000634:Serine/threonine dehydratase, pyridoxal-phosphate-binding site;	n/a	other localisation
cu_hypo_oxi_down	LQ0AAB41YN15FM1.SCF	Esi0014_0232	hypothetical protein	n/a		n/a	no N-terminal target peptide 0.1826;0.0416;0;0.1575;
cu_hypo_oxi_down	LQ0AAB42YJ02FM1.SCF	Esi0139_0050	Sorbitol dehydrogenase	n/a	IPR011032:GroES-like; IPR016040:NAD(P)-binding domain; IPR013154:Alcohol dehydrogenase GroES-like; IPR002328:Alcohol dehydrogenase, zinc-containing, conserved site; IPR013149:Alcohol dehydrogenase, zinc-binding; IPR002085:Alcohol dehydrogenase superfamily, zinc-containing;	n/a	other localisation
cu_hypo_oxi_down	LQ0AAB46YC06FM1.SCF	Esi0075_0023	expressed unknown protein	n/a		n/a	other localisation
cu_hypo_oxi_down	LQ0AAB47YM08FM1.SCF	Esi0084_0102	conserved hypothetical protein	n/a		n/a	no N-terminal target peptide 0.1006;0.031;0;0.1466;
cu_hypo_oxi_down	LQ0AAB51YG07FM1.SCF	Esi0158_0040	amine oxidase	n/a	IPR002937:Amine oxidase; IPR000759:Adrenodoxin reductase; IPR016160:Aldehyde dehydrogenase, conserved site;	n/a	other localisation
cu_hypo_oxi_down	LQ0AAB54YI16RM1.SCF	Esi0101_0052	hypothetical protein	n/a		n/a	other localisation
cu_hypo_oxi_down	LQ0AAB68YC16RM1.SCF	Esi0138_0029	expressed unknown protein	n/a	IPR001412:Aminoacyl-tRNA synthetase, class I;	n/a	mitochondrion
cu_hypo_oxi_down	LQ0AAB70YC10FM1.SCF	Esi0093_0059	expressed unknown protein	n/a		n/a	other localisation
cu_hypo_oxi_down	LQ0AAB70YM10FM1.SCF	Esi0075_0023	expressed unknown protein	n/a		n/a	other localisation
cu_hypo_oxi_down	LQ0AAB82YI05FM1.SCF	Esi0129_0067	conserved unknown protein	n/a	IPR005115:Uncharacterised protein family UPF0126;	n/a	other localisation
cu_hypo_oxi_down	LQ0AAB91YH21RM1.SCF	Esi0306_0010	conserved unknown protein	n/a	IPR004166:MHCK/EF2 kinase; IPR011009:Protein kinase-like domain; IPR002035:von Willebrand factor, type A;	n/a	other localisation
cu_hypo_oxi_down	LQ0AAB93YM03RM1.SCF	Esi0059_0129	conserved unknown protein	n/a	IPR000182:GCN5-related N-acetyltransferase; IPR016181:Acyl-CoA N-acyltransferase;	n/a	signal peptide
cu_hypo_oxi_down	LQ0AAB96YE22RM1.SCF	Esi0014_0108	expressed unknown protein	n/a	IPR019309:Protein of unknown function DUF2360, coiled-coil;	n/a	other localisation
cu_hypo_oxi_down	LQ0ACA1YA06RM1.SCF	Esi0172_0062	Hpt domain protein	HPT	IPR008207:Signal transduction histidine kinase, phosphotransfer (Hpt) region;	n/a	other localisation
cu_hypo_oxi_down	LQ0ADA18YJ12RM1.SCF	Esi0203_0012	gamma hydroxybutyrate dehydrogenase	gamma hydroxybut	IPR006115:6-phosphogluconate dehydrogenase, NAD-binding; IPR013328:Dehydrogenase, multihelical; IPR008927:6-phosphogluconate dehydrogenase, C-terminal-like; IPR015815:3-hydroxyacid dehydrogenase/reductase; IPR006183:6-phosphogluconate dehydrogenase; IPR016040:NAD(P)-binding domain; IPR002204:3-hydroxyisobutyrate dehydrogenase-related, conserved site;	n/a	signal peptide
cu_hypo_oxi_down	LQ0ADA1YG17RM1.SCF	Esi0174_0057	conserved unknown protein	n/a	IPR015865:Riboflavin kinase; IPR013216:Methyltransferase type 11;	n/a	other localisation
cu_hypo_oxi_down	LQ0ADA8YJ11RM1.SCF	Esi0120_0054	conserved unknown protein	n/a	IPR001509:NAD-dependent epimerase/dehydratase; IPR016040:NAD(P)-binding domain;	n/a	signal peptide
cu_hypo_oxi_down	CL1018Contig1	Esi0057_0096	flagellar associated protein	n/a	IPR003959:ATPase, AAA-type, core; IPR003960:ATPase, AAA-type, conserved site; IPR004201:Cell division protein 48, CDC48, domain 2; IPR003593:ATPase, AAA+ type, core; IPR009010:Aspartate decarboxylase-like fold; IPR003338:ATPase, AAA-type, VAT, N-terminal;	n/a	signal peptide
cu_hypo_oxi_down	CL1070Contig1	Esi0008_0060	conserved unknown protein	n/a	IPR013838:Beta tubulin, autoregulation binding site;	n/a	signal peptide
cu_hypo_oxi_down	CL1147Contig1	Esi0082_0108	conserved unknown protein	n/a	IPR000182:GCN5-related N-acetyltransferase; IPR016181:Acyl-CoA N-acyltransferase;	n/a	other localisation
cu_hypo_oxi_down	CL1171Contig1	Esi0011_0185	pyruvate carboxylase	PYC	IPR013785:Aldolase-type TIM barrel; IPR000089:Biotin/lipoyl attachment; IPR005481:Carbamoyl phosphate synthase, large subunit, N-terminal; IPR005930:Pyruvate carboxylase; IPR000891:Pyruvate carboxyltransferase; IPR016185:PreATP-grasp-like fold; IPR011761:ATP-grasp fold; IPR005482:Biotin carboxylase, C-terminal; IPR003379:Conserved carboxylase region; IPR000215:Protease inhibitor I4, serpin; IPR01…	n/a	mitochondrion
cu_hypo_oxi_down	CL122Contig7	Esi0120_0020	Rieske (2Fe-2S) domain-containing protein	n/a	IPR013626:Pheophorbide a oxygenase;	n/a	other localisation
cu_hypo_oxi_down	CL1402Contig1	Esi0278_0032	Nitrate high affinity transporter	Nrt2;1	IPR011701:Major facilitator superfamily MFS-1; IPR016196:Major facilitator superfamily, general substrate transporter;	n/a	signal anchor
cu_hypo_oxi_down	CL1412Contig1	Esi0005_0163	BAX inhibitor motif-containing protein	n/a	IPR006214:Uncharacterised protein family UPF0005; IPR019793:Peroxidases heam-ligand binding site;	n/a	signal peptide
cu_hypo_oxi_down	CL1435Contig1	Esi0197_0034	Ankyrin	n/a	IPR020683:Ankyrin repeat-containing domain; IPR002110:Ankyrin repeat;	n/a	other localisation
cu_hypo_oxi_down	CL1452Contig1	Esi0070_0063	expressed unknown protein	n/a		n/a	other localisation
cu_hypo_oxi_down	CL152Contig1	Esi0006_0238	hypothetical protein	n/a		n/a	signal peptide 0.6885;0.1098;0;0;
cu_hypo_oxi_down	CL1613Contig1	Esi0014_0067	peptidyl-prolyl cis-trans isomerase C	n/a	IPR000297:Peptidyl-prolyl cis-trans isomerase, PpiC-type;	n/a	signal peptide
cu_hypo_oxi_down	CL1640Contig1	Esi0172_0056	conserved unknown protein	n/a		n/a	signal anchor
cu_hypo_oxi_down	CL1773Contig1	Esi0298_0021	Thioredoxin-like protein	n/a	IPR012335:Thioredoxin fold; IPR015467:Thioredoxin, core; IPR017936:Thioredoxin-like; IPR012336:Thioredoxin-like fold; IPR013766:Thioredoxin domain;	n/a	signal peptide
cu_hypo_oxi_down	CL1901Contig1	Esi0041_0155	expressed unknown protein	n/a		n/a	other localisation
cu_hypo_oxi_down	CL1908Contig1	Esi0092_0031	ABC1 family protein	n/a	IPR004147:ABC-1; IPR011009:Protein kinase-like domain;	n/a	signal peptide
cu_hypo_oxi_down	CL1912Contig1	Esi0126_0043	carnitine/acylcarnitine carrier protein	n/a	IPR002067:Mitochondrial carrier protein; IPR001993:Mitochondrial substrate carrier; IPR018108:Mitochondrial substrate/solute carrier; IPR002113:Adenine nucleotide translocator 1;	n/a	other localisation
cu_hypo_oxi_down	CL1917Contig1	Esi0063_0068	Cytochrome P450	CYP97F4	IPR001128:Cytochrome P450; IPR017972:Cytochrome P450, conserved site; IPR002401:Cytochrome P450, E-class, group I; IPR017973:Cytochrome P450, C-terminal;	n/a	other localisation
cu_hypo_oxi_down	CL1939Contig1	Esi0019_0040	tRNA specific adenosine deaminase	n/a	IPR016193:Cytidine deaminase-like; IPR002125:CMP/dCMP deaminase, zinc-binding; IPR016192:APOBEC/CMP deaminase, zinc-binding;	n/a	other localisation
cu_hypo_oxi_down	CL1Contig40	Esi0319_0032	Light harvesting complex protein	LHCP39	IPR001344:Chlorophyll A-B binding protein;	n/a	other localisation
cu_hypo_oxi_down	CL1Contig44	Esi0492_0003	Light harvesting complex protein	LHCP46	IPR001344:Chlorophyll A-B binding protein;	n/a	chloroplast
cu_hypo_oxi_down	CL1Contig46	Esi0026_0021	similar to O-sialoglycoprotein endopeptidase	n/a	IPR009180:Peptidase M22, O-sialoglycoprotein endopeptidase; IPR000905:Peptidase M22, glycoprotease;	n/a	other localisation
cu_hypo_oxi_down	CL2095Contig1	Esi0125_0003	conserved unknown protein	n/a	IPR013216:Methyltransferase type 11;	n/a	signal peptide
cu_hypo_oxi_down	CL2104Contig1	Esi0100_0021	PRF3, plastid translation release factor RF3	PRF3	IPR004548:Peptide chain release factor 3; IPR000795:Protein synthesis factor, GTP-binding; IPR005225:Small GTP-binding protein; IPR004161:Translation elongation factor EFTu/EF1A, domain 2; IPR009022:Elongation factor G/III/V; IPR009000:Translation elongation/initiation factor/Ribosomal, beta-barrel;	n/a	other localisation
cu_hypo_oxi_down	CL2110Contig1	Esi0084_0046	expressed unknown protein	n/a		n/a	other localisation
cu_hypo_oxi_down	CL2116Contig1	Esi0044_0133	expressed unknown protein	n/a		n/a	no signal peptide or anchor
cu_hypo_oxi_down	CL2118Contig1	Esi0231_0004	violaxanthin de-epoxidase-related protein of unknown function	VDR	IPR017900:4Fe-4S ferredoxin, iron-sulphur binding, conserved site;	n/a	other localisation
cu_hypo_oxi_down	CL2147Contig1	Esi0067_0103	conserved unknown protein	n/a	IPR002794:Protein of unknown function DUF92, transmembrane;	n/a	other localisation
cu_hypo_oxi_down	CL2222Contig1	Esi0046_0064	conserved unknown protein	n/a		n/a	signal anchor
cu_hypo_oxi_down	CL2247Contig1	Esi0079_0025	expressed unknown protein	n/a		n/a	other localisation
cu_hypo_oxi_down	CL2325Contig1	Esi0073_0138	conserved unknown protein	n/a	IPR006843:PAP fibrillin;	n/a	signal peptide
cu_hypo_oxi_down	CL2430Contig1	Esi0079_0024	expressed unknown protein	n/a		n/a	other localisation
cu_hypo_oxi_down	CL2539Contig1	Esi0166_0022	conserved unknown protein	n/a	IPR001251:Cellular retinaldehyde-binding/triple function, C-terminal; IPR001071:Cellular retinaldehyde binding/alpha-tocopherol transport;	n/a	other localisation
cu_hypo_oxi_down	CL2543Contig1	Esi0104_0036	Monogalactosyldiacylglycerol synthase, family GT28	n/a	IPR009695:Monogalactosyldiacylglycerol synthase;	n/a	chloroplast
cu_hypo_oxi_down	CL2561Contig1	Esi0028_0164	Glutamate dehydrogenase 1 (NADP-dependent)	GDH1	IPR006095:Glutamate/phenylalanine/leucine/valine dehydrogenase; IPR006096:Glutamate/phenylalanine/leucine/valine dehydrogenase, C-terminal; IPR016040:NAD(P)-binding domain; IPR006097:Glutamate/phenylalanine/leucine/valine dehydrogenase, dimerisation region;	n/a	mitochondrion
cu_hypo_oxi_down	CL2563Contig1	Esi0322_0005	dihydrolipoamide dehydrogenase	GCSL	IPR013027:FAD-dependent pyridine nucleotide-disulphide oxidoreductase; IPR012999:Pyridine nucleotide-disulphide oxidoreductase, class I, active site; IPR004099:Pyridine nucleotide-disulphide oxidoreductase, dimerisation; IPR016156:FAD/NAD-linked reductase, dimerisation; IPR000815:Mercuric reductase;	n/a	chloroplast
cu_hypo_oxi_down	CL2717Contig1	Esi0133_0058	expressed unknown protein	n/a		n/a	other localisation
cu_hypo_oxi_down	CL2719Contig1	Esi0003_0047	conserved unknown protein	n/a		n/a	signal peptide
cu_hypo_oxi_down	CL2720Contig1	Esi0122_0081	conserved unknown protein	n/a	IPR011005:Dihydropteroate synthase-like; IPR007570:Protein of unknown function DUF561;	n/a	chloroplast
cu_hypo_oxi_down	CL273Contig1	Esi0066_0071	expressed unknown protein	n/a		n/a	other localisation
cu_hypo_oxi_down	CL2748Contig1	Esi0473_0014	conserved unknown protein	n/a	IPR002913:Lipid-binding START;	n/a	signal peptide
cu_hypo_oxi_down	CL2752Contig1	Esi0024_0038	zeta-carotene desaturase, chloroplast precursor	ZDS	IPR002937:Amine oxidase; IPR016160:Aldehyde dehydrogenase, conserved site; IPR014103:Carotene 7,8-desaturase;	n/a	chloroplast
cu_hypo_oxi_down	CL2783Contig1	Esi0019_0089	expressed unknown protein	n/a		n/a	signal peptide
cu_hypo_oxi_down	CL2791Contig1	Esi0012_0041	dihydrodipicolinate reductase	DHDPR	IPR016040:NAD(P)-binding domain; IPR011859:Dihydrodipicolinate reductase, plant; IPR011770:Dihydrodipicolinate reductase, bacterial/plant; IPR000846:Dihydrodipicolinate reductase;	n/a	other localisation
cu_hypo_oxi_down	CL2817Contig1	Esi0283_0022	Methionyl-tRNA synthetase	MetRS	IPR014729:Rossmann-like alpha/beta/alpha sandwich fold; IPR014758:Methionyl-tRNA synthetase, class Ia, N-terminal; IPR015413:Aminoacyl-tRNA synthetase, class I (M); IPR002304:Methionyl-tRNA synthetase, class Ia; IPR009080:Aminoacyl-tRNA synthetase, class 1a, anticodon-binding;	n/a	signal peptide
cu_hypo_oxi_down	CL2825Contig1	Esi0534_0005	expressed unknown protein	n/a		n/a	other localisation
cu_hypo_oxi_down	CL2857Contig1	Esi0142_0038	similar to Tyrosyl-tRNA synthetase, cytoplasmic (Tyrosyl--tRNA ligase) (TyrRS)	n/a	IPR012340:Nucleic acid-binding, OB-fold; IPR016027:Nucleic acid-binding, OB-fold-like; IPR003961:Fibronectin, type III; IPR017972:Cytochrome P450, conserved site; IPR002547:tRNA-binding region;	n/a	signal peptide
cu_hypo_oxi_down	CL2937Contig1	Esi0025_0068	conserved unknown protein	n/a	IPR009567:Protein of unknown function DUF1183;	n/a	other localisation
cu_hypo_oxi_down	CL3013Contig1	Esi0580_0006	conserved unknown protein	n/a	IPR006662:Thioredoxin-related;	n/a	signal peptide
cu_hypo_oxi_down	CL3032Contig1	Esi0131_0028	conserved unknown protein	n/a	IPR000683:Oxidoreductase, N-terminal; IPR004104:Oxidoreductase, C-terminal; IPR016040:NAD(P)-binding domain;	n/a	mitochondrion
cu_hypo_oxi_down	CL3096Contig1	Esi0533_0015	ERCC4 domain containing protein	n/a	IPR006166:ERCC4 domain; IPR011335:Restriction endonuclease, type II-like, core;	n/a	other localisation
cu_hypo_oxi_down	CL309Contig1	Esi0013_0140	Putative NIN-like transcription factor	NIN-like 6	IPR003035:Plant regulator RWP-RK;	n/a	other localisation
cu_hypo_oxi_down	CL3192Contig1	Esi0202_0009	conserved unknown protein	n/a	IPR017441:Protein kinase, ATP binding site; IPR002290:Serine/threonine-protein kinase domain; IPR017442:Serine/threonine-protein kinase-like domain; IPR011009:Protein kinase-like domain; IPR008271:Serine/threonine-protein kinase, active site; IPR000719:Protein kinase, catalytic domain;	n/a	other localisation
cu_hypo_oxi_down	CL3227Contig1	Esi0019_0117	Ankyrin Repeat Transient Receptor Potential Channel	n/a	IPR005821:Ion transport; IPR020683:Ankyrin repeat-containing domain; IPR002110:Ankyrin repeat;	n/a	other localisation
cu_hypo_oxi_down	CL3237Contig1	Esi0148_0038	fructose-2,6-bisphosphatase	n/a	IPR013078:Phosphoglycerate mutase; IPR001345:Phosphoglycerate/bisphosphoglycerate mutase, active site;	n/a	other localisation
cu_hypo_oxi_down	CL3322Contig1	Esi0120_0076	conserved unknown protein	n/a		n/a	signal peptide
cu_hypo_oxi_down	CL3323Contig1	Esi0327_0003	conserved unknown protein	n/a	IPR002549:Uncharacterised protein family UPF0118;	n/a	other localisation
cu_hypo_oxi_down	CL3334Contig1	Esi0008_0007	expressed unknown protein	n/a		n/a	signal peptide
cu_hypo_oxi_down	CL3342Contig1	Esi0039_0133	expressed unknown protein	n/a	IPR001763:Rhodanese-like;	n/a	chloroplast
cu_hypo_oxi_down	CL3373Contig1	Esi0157_0024	expressed unknown protein	n/a		n/a	other localisation
cu_hypo_oxi_down	CL3393Contig1	Esi0054_0080	conserved unknown protein	n/a	IPR003774:Protein of unknown function DUF179;	n/a	signal peptide
cu_hypo_oxi_down	CL3546Contig1	Esi0127_0021	expressed unknown protein	n/a	IPR002197:Helix-turn-helix, Fis-type;	n/a	other localisation
cu_hypo_oxi_down	CL3553Contig1	Esi0027_0134	similar to Uncharacterized protein conserved in bacteria with a cystatin-like fold	n/a	IPR001478:PDZ/DHR/GLGF;	n/a	other localisation
cu_hypo_oxi_down	CL3665Contig1	Esi0380_0006	conserved unknown protein	n/a	IPR008629:GUN4-like;	n/a	other localisation
cu_hypo_oxi_down	CL3732Contig1	Esi0133_0061	conserved unknown protein	n/a	IPR020550:Inositol monophosphatase, conserved site; IPR000760:Inositol monophosphatase; IPR020583:Inositol monophosphatase, metal-binding site;	n/a	mitochondrion
cu_hypo_oxi_down	CL3735Contig1	Esi0037_0080	Monooxygenase, FAD-binding	n/a	IPR003042:Aromatic-ring hydroxylase-like; IPR006076:FAD dependent oxidoreductase;	n/a	other localisation
cu_hypo_oxi_down	CL3736Contig1	Esi0003_0129	ferredoxin nitrite reductase	n/a	IPR006066:Nitrite/sulphite reductase iron-sulphur/siroheam-binding site; IPR006067:Nitrite/sulphite reductase 4Fe-4S region; IPR005117:Nitrite/sulphite reductase, hemoprotein beta-component, ferrodoxin-like;	n/a	other localisation
cu_hypo_oxi_down	CL3756Contig1	Esi0085_0071	expressed unknown protein	n/a	IPR002345:Lipocalin;	n/a	signal peptide
cu_hypo_oxi_down	CL3782Contig1	Esi0029_0054	conserved unknown protein	n/a	IPR007263:Putative thiol-disulphide oxidoreductase DCC;	n/a	mitochondrion
cu_hypo_oxi_down	CL3866Contig1	Esi0030_0130	triosephosphate/phosphate translocator	n/a	IPR004853:Protein of unknown function DUF250;	n/a	signal peptide
cu_hypo_oxi_down	CL3909Contig1	Esi0120_0052	eukaryotic translation initiation factor 4E like2	EIF4E-like2	IPR001040:Eukaryotic translation initiation factor 4E (eIF-4E);	n/a	other localisation
cu_hypo_oxi_down	CL3927Contig1	Esi0300_0008	Putative dehydroascorbate reductase	DHAR	IPR010987:Glutathione S-transferase, C-terminal-like;	n/a	other localisation
cu_hypo_oxi_down	CL3951Contig1	Esi0265_0041	putative lactoylglutathione lyase, putative glyoxalase I, putative; FUNCTIONS IN: lactoylglutathione lyase activity, metal ion binding; INVOLVED IN: response to cold, carbohydrate metabolic process; L	n/a		n/a	signal peptide
cu_hypo_oxi_down	CL404Contig1	Esi0095_0057	conserved unknown protein	n/a	IPR001005:SANT, DNA-binding; IPR009057:Homeodomain-like; IPR014778:Myb, DNA-binding; IPR017930:Myb-type HTH DNA-binding domain; IPR006447:Myb-like DNA-binding region, SHAQKYF class;	n/a	other localisation
cu_hypo_oxi_down	CL416Contig1	Esi0459_0003	conserved unknown protein	n/a	IPR011991:Winged helix repressor DNA-binding; IPR000232:Heat shock factor (HSF)-type, DNA-binding;	n/a	other localisation
cu_hypo_oxi_down	CL4186Contig1	Esi0179_0036	Drug/Metabolite transporter superfamily	n/a		n/a	other localisation
cu_hypo_oxi_down	CL4238Contig1	Esi0021_0023	conserved unknown protein	n/a		n/a	other localisation
cu_hypo_oxi_down	CL4246Contig1	Esi0131_0028	conserved unknown protein	n/a	IPR000683:Oxidoreductase, N-terminal; IPR004104:Oxidoreductase, C-terminal; IPR016040:NAD(P)-binding domain;	n/a	mitochondrion
cu_hypo_oxi_down	CL4283Contig1	Esi0019_0117	Ankyrin Repeat Transient Receptor Potential Channel	n/a	IPR005821:Ion transport; IPR020683:Ankyrin repeat-containing domain; IPR002110:Ankyrin repeat;	n/a	other localisation
cu_hypo_oxi_down	CL4301Contig1	Esi0147_0018	conserved unknown protein	n/a	IPR019134:Cactin protein, cactus-binding domain, C-terminal; IPR018816:Cactin, central region;	n/a	other localisation
cu_hypo_oxi_down	CL4318Contig1	Esi0050_0003	putative periplasmic protease	n/a	IPR002142:Peptidase S49;	n/a	other localisation
cu_hypo_oxi_down	CL434Contig1	Esi0201_0029	conserved unknown protein	n/a	IPR017941:Rieske [2Fe-2S] iron-sulphur domain;	n/a	chloroplast
cu_hypo_oxi_down	CL4410Contig1	Esi0087_0047	conserved unknown protein	n/a	IPR016040:NAD(P)-binding domain; IPR008030:NmrA-like;	n/a	signal peptide
cu_hypo_oxi_down	CL4440Contig1	Esi0322_0006	conserved unknown protein	n/a		n/a	other localisation
cu_hypo_oxi_down	CL445Contig1	Esi0139_0010	conserved unknown protein	n/a	IPR013057:Amino acid transporter, transmembrane;	n/a	other localisation
cu_hypo_oxi_down	CL4475Contig1	Esi0101_0002	conserved unknown protein	n/a	IPR016135:Ubiquitin-conjugating enzyme/RWD-like; IPR000608:Ubiquitin-conjugating enzyme, E2; IPR002035:von Willebrand factor, type A;	n/a	other localisation
cu_hypo_oxi_down	CL4512Contig1	Esi0322_0005	dihydrolipoamide dehydrogenase	GCSL	IPR013027:FAD-dependent pyridine nucleotide-disulphide oxidoreductase; IPR012999:Pyridine nucleotide-disulphide oxidoreductase, class I, active site; IPR004099:Pyridine nucleotide-disulphide oxidoreductase, dimerisation; IPR016156:FAD/NAD-linked reductase, dimerisation; IPR000815:Mercuric reductase;	n/a	chloroplast
cu_hypo_oxi_down	CL4515Contig1	Esi0247_0042	hypothetical protein	n/a		n/a	no N-terminal target peptide 0.0704;0.025;0;0.2146;
cu_hypo_oxi_down	CL4540Contig1	Esi0239_0028	expressed unknown protein	n/a		n/a	signal peptide
cu_hypo_oxi_down	CL4549Contig1	Esi0004_0261	Putative Glutathione S-transferase	GST	IPR012335:Thioredoxin fold; IPR004046:Glutathione S-transferase, C-terminal; IPR010987:Glutathione S-transferase, C-terminal-like; IPR017933:Glutathione S-transferase/chloride channel, C-terminal; IPR004045:Glutathione S-transferase, N-terminal; IPR012336:Thioredoxin-like fold;	n/a	signal peptide
cu_hypo_oxi_down	CL4550Contig1	Esi0009_0074	expressed unknown protein	n/a		n/a	other localisation
cu_hypo_oxi_down	CL4585Contig1	Esi0009_0041	Similar to Oryza sativa TPC1_ORYSJ Two pore calcium channel protein 1. Protein fragment.	n/a	IPR005821:Ion transport;	n/a	signal anchor
cu_hypo_oxi_down	CL45Contig1	Esi0156_0036	expressed unknown protein	n/a		n/a	no signal peptide or anchor
cu_hypo_oxi_down	CL4606Contig1	Esi0002_0232	Nicotinamide nucleotide transhydrogenase	n/a	IPR004571:NAD(P) transhydrogenase, alpha subunit; IPR007698:Alanine dehydrogenase/PNT, C-terminal; IPR016040:NAD(P)-binding domain; IPR007886:Alanine dehydrogenase/PNT, N-terminal; IPR004003:NAD(P) transhydrogenase, beta subunit;	n/a	other localisation
cu_hypo_oxi_down	CL4649Contig1	Esi0166_0004	expressed unknown protein	n/a		n/a	other localisation
cu_hypo_oxi_down	CL4659Contig1	Esi0269_0015	conserved unknown protein	n/a		n/a	other localisation
cu_hypo_oxi_down	CL4676Contig1	Esi0059_0013	conserved unknown protein	n/a	IPR002625:Smr protein/MutS2 C-terminal; IPR013899:Domain of unknown function DUF1771;	n/a	other localisation
cu_hypo_oxi_down	CL4681Contig1	Esi0350_0024	conserved unknown protein	n/a	IPR009631:Protein of unknown function DUF1230;	n/a	other localisation
cu_hypo_oxi_down	CL4690Contig1	Esi0002_0188	putative oxidoreductase	n/a	IPR016040:NAD(P)-binding domain; IPR002347:Glucose/ribitol dehydrogenase; IPR002198:Short-chain dehydrogenase/reductase SDR;	n/a	signal peptide
cu_hypo_oxi_down	CL4697Contig1	Esi0098_0050	conserved unknown protein	n/a	IPR017909:Twin arginine translocation signal, Tat;	n/a	other localisation
cu_hypo_oxi_down	CL4728Contig1	Esi0038_0073	FeS assembly protein SufD	n/a	IPR000825:SUF system FeS cluster assembly, SufBD;	n/a	other localisation
cu_hypo_oxi_down	CL4730Contig1	Esi0020_0074	conserved unknown protein	n/a	IPR020821:Extracellular Endonuclease, subunit A; IPR001604:DNA/RNA non-specific endonuclease; IPR018524:DNA/RNA non-specific endonuclease, active site;	n/a	other localisation
cu_hypo_oxi_down	CL4738Contig1	Esi0243_0020	Beta-1,6-glucan active enzyme, family GH16	n/a	IPR005629:Beta-glucan synthesis-associated, SKN1; IPR013320:Concanavalin A-like lectin/glucanase, subgroup; IPR008985:Concanavalin A-like lectin/glucanase; IPR013032:EGF-like region, conserved site;	n/a	other localisation
cu_hypo_oxi_down	CL47Contig1	Esi0024_0144	conserved unknown protein	n/a	IPR019825:Legume lectin, beta chain, Mn/Ca-binding site;	n/a	signal peptide
cu_hypo_oxi_down	CL4810Contig1	Esi0101_0052	hypothetical protein	n/a		n/a	other localisation
cu_hypo_oxi_down	CL4857Contig1	Esi0053_0047	conserved unknown protein	n/a	IPR004294:Carotenoid oxygenase;	n/a	signal peptide
cu_hypo_oxi_down	CL4864Contig1	Esi0144_0004	conserved unknown protein	n/a	IPR016267:UTP--glucose-1-phosphate uridylyltransferase, subgroup; IPR002618:UTP--glucose-1-phosphate uridylyltransferase;	n/a	other localisation
cu_hypo_oxi_down	CL4872Contig1	Esi0002_0299	conserved unknown protein	n/a		n/a	signal peptide
cu_hypo_oxi_down	CL4877Contig1	Esi0046_0142	hypothetical protein	n/a		n/a	no N-terminal target peptide 0.1468;0.0466;0;0;
cu_hypo_oxi_down	CL487Contig1	Esi0063_0045	Chlorophyll synthase, putative chloroplast precursor	CHS	IPR006372:Bacteriochlorophyll/chlorophyll synthetase; IPR011799:Chlorophyll synthase, ChlG; IPR000537:UbiA prenyltransferase;	n/a	chloroplast
cu_hypo_oxi_down	CL4899Contig1	Esi0073_0085	Mitogen-activated protein kinase	MAPK	IPR017441:Protein kinase, ATP binding site; IPR002290:Serine/threonine-protein kinase domain; IPR017442:Serine/threonine-protein kinase-like domain; IPR011009:Protein kinase-like domain; IPR008271:Serine/threonine-protein kinase, active site; IPR003527:MAP kinase, conserved site; IPR000719:Protein kinase, catalytic domain;	n/a	other localisation
cu_hypo_oxi_down	CL4958Contig1	Esi0035_0048	expressed unknown protein	n/a	IPR001005:SANT, DNA-binding; IPR009057:Homeodomain-like; IPR015495:Myb DNA binding;	n/a	other localisation
cu_hypo_oxi_down	CL5011Contig1	Esi0010_0189	expressed unknown protein	n/a	IPR000626:Ubiquitin; IPR019955:Ubiquitin supergroup;	n/a	other localisation
cu_hypo_oxi_down	CL5063Contig1	Esi0037_0088	conserved unknown protein	n/a	IPR006638:Elongator protein 3/MiaB/NifB; IPR007197:Radical SAM;	n/a	signal peptide
cu_hypo_oxi_down	CL5148Contig1	Esi0007_0170	phosphatidylinositol phosphatase	n/a	IPR002013:Synaptojanin, N-terminal;	n/a	other localisation
cu_hypo_oxi_down	CL5190Contig1	Esi0175_0016	expressed unknown protein	n/a	IPR000488:Death;	n/a	other localisation
cu_hypo_oxi_down	CL5421Contig1	Esi0285_0010	Protein phosphatase 2C	n/a	IPR000222:Protein phosphatase 2C, manganese/magnesium aspartate binding site; IPR001932:Protein phosphatase 2C-like; IPR015655:Protein phosphatase 2C;	n/a	other localisation
cu_hypo_oxi_down	CL5425Contig1	Esi0003_0033	conserved unknown protein	n/a	IPR012020:AB-hydrolase YheT, putative;	n/a	other localisation
cu_hypo_oxi_down	CL5536Contig1	Esi0004_0226	RpoD family RNA polymerase sigma factor	n/a	IPR013325:RNA polymerase sigma factor, region 2; IPR013324:RNA polymerase sigma factor, region 3/4; IPR011991:Winged helix repressor DNA-binding; IPR000943:RNA polymerase sigma-70 factor; IPR007627:RNA polymerase sigma-70 region 2; IPR007630:RNA polymerase sigma-70 region 4;	n/a	other localisation
cu_hypo_oxi_down	CL5588Contig1	Esi0006_0125	expressed unknown protein	Fcd1		n/a	other localisation
cu_hypo_oxi_down	CL5653Contig1	Esi0228_0045	B1358B12.18	n/a	IPR002885:Pentatricopeptide repeat;	n/a	other localisation
cu_hypo_oxi_down	CL5654Contig1	Esi0160_0043	Formylglycine-dependent sulfatase	n/a	IPR017849:Alkaline phosphatase-like, alpha/beta/alpha; IPR000917:Sulfatase; IPR017850:Alkaline-phosphatase-like, core domain;	n/a	signal peptide
cu_hypo_oxi_down	CL568Contig3	Esi0187_0027	triosephosphate isomerase/glyceraldehyde-3-phosphate dehydrogenase	TPI/GAP	IPR020861:Triosephosphate isomerase, active site; IPR000173:Glyceraldehyde 3-phosphate dehydrogenase subfamily; IPR013785:Aldolase-type TIM barrel; IPR006424:Glyceraldehyde-3-phosphate dehydrogenase, type I; IPR020830:Glyceraldehyde 3-phosphate dehydrogenase, active site; IPR000652:Triosephosphate isomerase; IPR020829:Glyceraldehyde 3-phosphate dehydrogenase, catalytic domain; IPR020832:Glycerald…	n/a	other localisation
cu_hypo_oxi_down	CL5726Contig1	Esi0059_0126	expressed unknown protein	n/a		n/a	other localisation
cu_hypo_oxi_down	CL5781Contig1	Esi0032_0046	conserved unknown protein	n/a	IPR000504:RNA recognition motif, RNP-1; IPR012677:Nucleotide-binding, alpha-beta plait; IPR003954:RNA recognition, region 1;	n/a	other localisation
cu_hypo_oxi_down	CL5823Contig1	Esi0125_0028	conserved unknown protein	n/a		n/a	other localisation
cu_hypo_oxi_down	CL5906Contig1	Esi0563_0006	hypothetical protein	n/a		n/a	signal anchor
cu_hypo_oxi_down	CL5907Contig1	Esi0008_0145	conserved unknown protein	n/a	IPR002885:Pentatricopeptide repeat;	n/a	other localisation
cu_hypo_oxi_down	CL5961Contig1	Esi0136_0009	conserved unknown protein	n/a	IPR017782:Hydroxyacylglutathione hydrolase;	n/a	mitochondrion
cu_hypo_oxi_down	CL6014Contig1	Esi0131_0082	Hydroxymethylglutaryl-CoA synthase	HMGS1	IPR016039:Thiolase-like; IPR013746:Hydroxymethylglutaryl-coenzyme A synthase C-terminal; IPR013528:Hydroxymethylglutaryl-coenzyme A synthase, N-terminal; IPR010122:Hydroxymethylglutaryl-CoA synthase, eukaryotic;	n/a	other localisation
cu_hypo_oxi_down	CL6114Contig1	Esi0058_0077	Plastid protein-export protein secB, putative	SecB		n/a	signal peptide
cu_hypo_oxi_down	CL6198Contig1	Esi0164_0065	flagellar outer arm dynein 14 kDa light chain LC5	n/a	IPR012335:Thioredoxin fold; IPR006662:Thioredoxin-like subdomain; IPR015467:Thioredoxin, core; IPR017936:Thioredoxin-like; IPR013766:Thioredoxin domain; IPR012336:Thioredoxin-like fold; IPR017937:Thioredoxin, conserved site;	n/a	other localisation
cu_hypo_oxi_down	CL6203Contig1	Esi0201_0016	Protein kinase	n/a	IPR000719:Protein kinase, catalytic domain; IPR017442:Serine/threonine-protein kinase-like domain; IPR011009:Protein kinase-like domain;	n/a	other localisation
cu_hypo_oxi_down	CL625Contig1	Esi0010_0087	Protochlorophyllide reductase, putative chloroplast precursor	POR	IPR016040:NAD(P)-binding domain; IPR002347:Glucose/ribitol dehydrogenase; IPR002198:Short-chain dehydrogenase/reductase SDR;	n/a	signal peptide
cu_hypo_oxi_down	CL6282Contig1	Esi0122_0081	conserved unknown protein	n/a	IPR011005:Dihydropteroate synthase-like; IPR007570:Protein of unknown function DUF561;	n/a	chloroplast
cu_hypo_oxi_down	CL6322Contig1	Esi0096_0082	expressed unknown protein	n/a		n/a	signal peptide
cu_hypo_oxi_down	CL6344Contig1	Esi0173_0062	IAP100 protein	IAP 100		n/a	other localisation
cu_hypo_oxi_down	CL6370Contig1	Esi0029_0131	Glutamate synthase (NADH/NADPH-dependent)	GOGAT	IPR013027:FAD-dependent pyridine nucleotide-disulphide oxidoreductase; IPR000759:Adrenodoxin reductase; IPR006005:Glutamate synthase, NADH/NADPH, small subunit 1; IPR012285:Fumarate reductase, C-terminal; IPR009051:Alpha-helical ferredoxin;	n/a	mitochondrion
cu_hypo_oxi_down	CL6395Contig1	Esi0268_0023	protoporphyrinogen oxidase, putative chloroplast precursor	PPX	IPR002937:Amine oxidase; IPR004572:Protoporphyrinogen oxidase;	n/a	signal peptide
cu_hypo_oxi_down	CL648Contig1	Esi0017_0099	HCF101 (HIGH-CHLOROPHYLL-FLUORESCENCE 101); ATP binding	n/a	IPR000808:Mrp, conserved site; IPR010376:Protein of unknown function DUF971; IPR002744:Protein of unknown function DUF59; IPR019591:ATPase-like, ParA/MinD;	n/a	signal peptide
cu_hypo_oxi_down	CL6492Contig1	Esi0355_0029	long chain acyl-CoA synthetase	LACS	IPR020845:AMP-binding, conserved site; IPR000873:AMP-dependent synthetase/ligase;	n/a	other localisation
cu_hypo_oxi_down	CL6508Contig1	Esi0034_0063	violaxanthin de-epoxidase, chloroplast precursor	VDE	IPR010788:Violaxanthin de-epoxidase; IPR011038:Calycin-like;	n/a	other localisation
cu_hypo_oxi_down	CL6515Contig1	Esi0227_0003	ChaC-like protein	n/a	IPR000269:Copper amine oxidase; IPR006840:ChaC-like protein;	n/a	other localisation
cu_hypo_oxi_down	CL6524Contig1	Esi0210_0009	conserved unknown protein	n/a	IPR005365:Uncharacterised protein family UPF0171;	n/a	other localisation
cu_hypo_oxi_down	CL6667Contig1	Esi0454_0010	conserved unknown protein	n/a		n/a	signal anchor
cu_hypo_oxi_down	CL6758Contig1	Esi0024_0038	zeta-carotene desaturase, chloroplast precursor	ZDS	IPR002937:Amine oxidase; IPR016160:Aldehyde dehydrogenase, conserved site; IPR014103:Carotene 7,8-desaturase;	n/a	chloroplast
cu_hypo_oxi_down	CL6777Contig1	Esi0037_0033	COG0557: Exoribonuclease R	n/a	IPR001900:Ribonuclease II/R;	n/a	other localisation
cu_hypo_oxi_down	CL6779Contig1	Esi0232_0045	conserved unknown protein	n/a		n/a	other localisation
cu_hypo_oxi_down	CL6784Contig1	Esi0041_0131	n/a	CDPK	IPR018247:EF-Hand 1, calcium-binding site; IPR011992:EF-Hand type; IPR002048:Calcium-binding EF-hand; IPR018248:EF-Hand domain; IPR017442:Serine/threonine-protein kinase-like domain; IPR011009:Protein kinase-like domain; IPR008271:Serine/threonine-protein kinase, active site; IPR000719:Protein kinase, catalytic domain; IPR018249:EF-HAND 2;	n/a	other localisation
cu_hypo_oxi_down	CL7082Contig1	Esi0107_0040	conserved unknown protein	n/a		n/a	other localisation
cu_hypo_oxi_down	CL7145Contig1	Esi0700_0003	expressed unknown protein	n/a		n/a	signal peptide
cu_hypo_oxi_down	CL7156Contig1	Esi0064_0045	conserved unknown protein	n/a		n/a	signal peptide
cu_hypo_oxi_down	CL7335Contig1	Esi0175_0031	conserved unknown protein	n/a	IPR002937:Amine oxidase;	n/a	mitochondrion
cu_hypo_oxi_down	CL7422Contig1	Esi0020_0045	expressed unknown protein	n/a		n/a	signal peptide
cu_hypo_oxi_down	CL7453Contig1	Esi0306_0010	conserved unknown protein	n/a	IPR004166:MHCK/EF2 kinase; IPR011009:Protein kinase-like domain; IPR002035:von Willebrand factor, type A;	n/a	other localisation
cu_hypo_oxi_down	CL7520Contig1	Esi0168_0070	conserved unknown protein	n/a		n/a	mitochondrion
cu_hypo_oxi_down	CL7574Contig1	Esi0173_0062	IAP100 protein	IAP 100		n/a	other localisation
cu_hypo_oxi_down	CL7612Contig1	Esi0100_0078	conserved unknown protein	n/a		n/a	signal peptide
cu_hypo_oxi_down	CL7728Contig1	Esi0099_0042	expressed unknown protein	n/a		n/a	other localisation
cu_hypo_oxi_down	CL7743Contig1	Esi0215_0041	conserved unknown protein	n/a		n/a	other localisation
cu_hypo_oxi_down	CL775Contig1	Esi0023_0146	conserved unknown protein	n/a	IPR016040:NAD(P)-binding domain; IPR008030:NmrA-like;	n/a	chloroplast
cu_hypo_oxi_down	CL7781Contig1	Esi0059_0061	conserved unknown protein	n/a		n/a	other localisation
cu_hypo_oxi_down	CL86Contig1	Esi0317_0029	expressed unknown protein	n/a		n/a	other localisation
cu_hypo_oxi_down	CL903Contig1	Esi0010_0088	conserved unknown protein	n/a		n/a	signal peptide
cu_hypo_oxi_down	CL919Contig1	Esi0186_0017	expressed unknown protein	n/a		n/a	other localisation
cu_hypo_oxi_down	CL948Contig1	Esi0057_0051	predicted mitochondrial protein	n/a	IPR002885:Pentatricopeptide repeat; IPR002625:Smr protein/MutS2 C-terminal;	n/a	chloroplast
cu_hypo_oxi_down	CL953Contig1	Esi0311_0009	expressed unknown protein	n/a		n/a	signal peptide
cu_hypo_oxi_down	LQ0AAA10YD11FM1.SCF	Esi0010_0009	conserved unknown protein	n/a	IPR002885:Pentatricopeptide repeat;	n/a	other localisation
cu_hypo_oxi_down	LQ0AAA11YI11FM1.SCF	Esi0006_0071	conserved unknown protein	n/a	IPR018962:Domain of unknown function DUF1995; IPR000850:Adenylate kinase;	n/a	other localisation
cu_hypo_oxi_down	LQ0AAA12YN22FM1.SCF	Esi0236_0041	cak1	CAK1	IPR017441:Protein kinase, ATP binding site; IPR002290:Serine/threonine-protein kinase domain; IPR017442:Serine/threonine-protein kinase-like domain; IPR011009:Protein kinase-like domain; IPR008271:Serine/threonine-protein kinase, active site; IPR000719:Protein kinase, catalytic domain;	n/a	other localisation
cu_hypo_oxi_down	LQ0AAA14YG10FM1.SCF	Esi0536_0015	expressed unknown protein	n/a		n/a	other localisation
cu_hypo_oxi_down	LQ0AAA20YD23FM1.SCF	Esi0202_0009	conserved unknown protein	n/a	IPR017441:Protein kinase, ATP binding site; IPR002290:Serine/threonine-protein kinase domain; IPR017442:Serine/threonine-protein kinase-like domain; IPR011009:Protein kinase-like domain; IPR008271:Serine/threonine-protein kinase, active site; IPR000719:Protein kinase, catalytic domain;	n/a	other localisation
cu_hypo_oxi_down	LQ0AAA21YD05FM1.SCF	Esi0059_0013	conserved unknown protein	n/a	IPR002625:Smr protein/MutS2 C-terminal; IPR013899:Domain of unknown function DUF1771;	n/a	other localisation
cu_hypo_oxi_down	LQ0AAA21YH07FM1.SCF	Esi0004_0226	RpoD family RNA polymerase sigma factor	n/a	IPR013325:RNA polymerase sigma factor, region 2; IPR013324:RNA polymerase sigma factor, region 3/4; IPR011991:Winged helix repressor DNA-binding; IPR000943:RNA polymerase sigma-70 factor; IPR007627:RNA polymerase sigma-70 region 2; IPR007630:RNA polymerase sigma-70 region 4;	n/a	other localisation
cu_hypo_oxi_down	LQ0AAA2YG24RM1.SCF	Esi0489_0025	hypothetical protein	n/a		n/a	other localisation
cu_hypo_oxi_down	LQ0AAA3YM20FM1.SCF	Esi0095_0093	conserved unknown protein	n/a	IPR016040:NAD(P)-binding domain; IPR002347:Glucose/ribitol dehydrogenase; IPR002198:Short-chain dehydrogenase/reductase SDR;	n/a	other localisation
cu_hypo_oxi_down	LQ0AAA8YJ02FM1.SCF	Esi0277_0040	conserved unknown protein	n/a	IPR000571:Zinc finger, CCCH-type; IPR017907:Zinc finger, RING-type, conserved site; IPR001841:Zinc finger, RING-type; IPR018957:Zinc finger, C3HC4 RING-type;	n/a	other localisation
cu_hypo_oxi_down	LQ0AAB100YF02FM1.SCF	Esi0007_0090	conserved unknown protein	n/a	IPR013110:Histone methylation DOT1;	n/a	other localisation
cu_hypo_oxi_down	LQ0AAB101YH14RM1.SCF	Esi0144_0021	expressed unknown protein	n/a		n/a	other localisation
cu_hypo_oxi_down	LQ0AAB103YB14FM1.SCF	Esi0184_0003	GPA1, alpha subunit of a heterotrimeric G protein	GPA1	IPR001019:Guanine nucleotide binding protein (G-protein), alpha subunit; IPR011025:G protein alpha subunit, helical insertion;	n/a	other localisation
cu_hypo_oxi_down	LQ0AAB103YK04RM1.SCF	Esi0290_0010	conserved unknown protein	n/a	IPR017956:AT hook, DNA-binding motif; IPR003690:Mitochodrial transcription termination factor-related;	n/a	other localisation
cu_hypo_oxi_down	LQ0AAB104YF16FM1.SCF	Esi0189_0008	conserved unknown protein	n/a	IPR012335:Thioredoxin fold; IPR011990:Tetratricopeptide-like helical; IPR013026:Tetratricopeptide region; IPR012336:Thioredoxin-like fold; IPR019734:Tetratricopeptide repeat;	n/a	chloroplast
cu_hypo_oxi_down	LQ0AAB10YF21FM1.SCF	Esi0207_0041	conserved unknown protein	n/a		n/a	other localisation
cu_hypo_oxi_down	LQ0AAB10YN02FM1.SCF	Esi0012_0033	expressed unknown protein	n/a		n/a	signal peptide
cu_hypo_oxi_down	LQ0AAB11YJ03FM1.SCF	Esi0111_0085	conserved unknown protein	n/a		n/a	signal anchor
cu_hypo_oxi_down	LQ0AAB11YK02FM1.SCF	Esi0168_0016	histone deacetylase superfamily protein	n/a	IPR000286:Histone deacetylase superfamily;	n/a	other localisation
cu_hypo_oxi_down	LQ0AAB12YC07FM1.SCF	Esi0182_0040	expressed unknown protein	n/a		n/a	other localisation
cu_hypo_oxi_down	LQ0AAB13YO08FM1.SCF	Esi0000_0529	expressed unknown protein	n/a		n/a	mitochondrion
cu_hypo_oxi_down	LQ0AAB14YJ03FM1.SCF	Esi0158_0057	expressed unknown protein	n/a		n/a	signal peptide
cu_hypo_oxi_down	LQ0AAB14YM15FM1.SCF	Esi0080_0098	conserved unknown protein	n/a	IPR010765:Protein of unknown function DUF1350;	n/a	other localisation
cu_hypo_oxi_down	LQ0AAB15YA13FM1.SCF	Esi0023_0016	expressed unknown protein	n/a		n/a	other localisation
cu_hypo_oxi_down	LQ0AAB15YH08FM1.SCF	Esi0035_0111	conserved unknown protein	n/a	IPR013216:Methyltransferase type 11;	n/a	mitochondrion
cu_hypo_oxi_down	LQ0AAB16YB18FM3.SCF.LQ	Esi0223_0003	aureochrome 4	AUR4	IPR004827:Basic-leucine zipper (bZIP) transcription factor; IPR001610:PAC motif; IPR011700:Basic leucine zipper; IPR000014:PAS; IPR000700:PAS-associated, C-terminal;	n/a	other localisation
cu_hypo_oxi_down	LQ0AAB16YE10FM3.SCF	Esi0383_0013	Ankyrin Repeat Transient Receptor Potential Channel	n/a	IPR020683:Ankyrin repeat-containing domain; IPR005821:Ion transport; IPR002110:Ankyrin repeat;	n/a	other localisation
cu_hypo_oxi_down	LQ0AAB16YF01FM3.SCF	Esi0034_0151	similar to Uncharacterized protein conserved in bacteria with a cystatin-like fold	n/a		n/a	other localisation
cu_hypo_oxi_down	LQ0AAB16YL04FM3.SCF	Esi0000_0045	methylase-related	n/a	IPR010719:Putative rRNA methylase;	n/a	chloroplast
cu_hypo_oxi_down	LQ0AAB16YP15FM3.SCF	Esi0002_0301	conserved unknown protein	n/a	IPR005904:Hypoxanthine phosphoribosyl transferase; IPR000836:Phosphoribosyltransferase;	n/a	other localisation
cu_hypo_oxi_down	LQ0AAB17YB09FM1.SCF	Esi0013_0145	conserved unknown protein	n/a	IPR001041:Ferredoxin;	n/a	signal peptide
cu_hypo_oxi_down	LQ0AAB17YJ17FM1.SCF	Esi0353_0018	carnitine/acylcarnitine translocase	n/a	IPR002067:Mitochondrial carrier protein; IPR001993:Mitochondrial substrate carrier; IPR018108:Mitochondrial substrate/solute carrier;	n/a	other localisation
cu_hypo_oxi_down	LQ0AAB17YL18FM1.SCF	Esi0041_0155	expressed unknown protein	n/a		n/a	other localisation
cu_hypo_oxi_down	LQ0AAB1YB19FM1.SCF	Esi0136_0008	Rho guanine nucleotide exchange factor	n/a	IPR000306:Zinc finger, FYVE-type; IPR017455:Zinc finger, FYVE-related; IPR006058:2Fe-2S ferredoxin, iron-sulphur binding site; IPR011011:Zinc finger, FYVE/PHD-type;	n/a	other localisation
cu_hypo_oxi_down	LQ0AAB1YH17FM1.SCF	Esi0053_0047	conserved unknown protein	n/a	IPR004294:Carotenoid oxygenase;	n/a	signal peptide
cu_hypo_oxi_down	LQ0AAB1YM10FM1.SCF	Esi0093_0048	expressed unknown protein	n/a		n/a	mitochondrion
cu_hypo_oxi_down	LQ0AAB21YD15FM1.SCF	Esi0024_0112	conserved unknown protein	n/a	IPR018790:Protein of unknown function DUF2358;	n/a	other localisation
cu_hypo_oxi_down	LQ0AAB22YC12FM1.SCF	Esi0057_0098	conserved unknown protein	n/a	IPR002579:Methionine sulphoxide reductase B; IPR016040:NAD(P)-binding domain; IPR011057:Mss4-like;	n/a	other localisation
cu_hypo_oxi_down	LQ0AAB22YG02FM1.SCF	Esi0002_0198	DNA double-strand break repair rad50 ATPase	n/a	IPR003395:RecF/RecN/SMC protein, N-terminal; IPR017871:ABC transporter, conserved site;	n/a	signal peptide
cu_hypo_oxi_down	LQ0AAB22YH15FM1.SCF	Esi0422_0009	conserved unknown protein	n/a		n/a	signal peptide
cu_hypo_oxi_down	LQ0AAB22YI16FM1.SCF	Esi0217_0028	putative methyltransferase	n/a		n/a	other localisation
cu_hypo_oxi_down	LQ0AAB23YG19FM1.SCF	Esi0013_0145	conserved unknown protein	n/a	IPR001041:Ferredoxin;	n/a	signal peptide
cu_hypo_oxi_down	LQ0AAB23YI14FM1.SCF	Esi0079_0076	conserved unknown protein	n/a	IPR013785:Aldolase-type TIM barrel; IPR000771:Ketose-bisphosphate aldolase, class-II; IPR015815:3-hydroxyacid dehydrogenase/reductase;	n/a	mitochondrion
cu_hypo_oxi_down	LQ0AAB24YI10FM1.SCF	Esi0089_0030	choline dehydrogenase	n/a	IPR000172:Glucose-methanol-choline oxidoreductase, N-terminal; IPR007867:Glucose-methanol-choline oxidoreductase, C-terminal;	n/a	other localisation
cu_hypo_oxi_down	LQ0AAB24YK03FM1.SCF	Esi0016_0003	conserved unknown protein	n/a		n/a	other localisation
cu_hypo_oxi_down	LQ0AAB25YC22FM1.SCF	Esi0177_0008	conserved unknown protein	n/a		n/a	other localisation
cu_hypo_oxi_down	LQ0AAB26YB24FM1.SCF	Esi0175_0016	expressed unknown protein	n/a	IPR000488:Death;	n/a	other localisation
cu_hypo_oxi_down	LQ0AAB26YE13FM1.SCF	Esi0072_0034	mono-or diacylglycerol acyltransferase type 2	n/a	IPR007130:Diacylglycerol acyltransferase; IPR002123:Phospholipid/glycerol acyltransferase;	n/a	other localisation
cu_hypo_oxi_down	LQ0AAB26YI07FM1.SCF	Esi0205_0043	Aconitate hydratase,	ACO, C-term	IPR001030:Aconitase/3-isopropylmalate dehydratase large subunit, alpha/beta/alpha; IPR006248:Aconitase, mitochondrial-like; IPR018136:Aconitase family, 4Fe-4S cluster binding site; IPR000573:Aconitase A/isopropylmalate dehydratase small subunit, swivel; IPR015928:Aconitase/3-isopropylmalate dehydratase, swivel; IPR015937:Aconitase-like core; IPR015932:Aconitase/3-isopropylmalate dehydratase large…	n/a	other localisation
cu_hypo_oxi_down	LQ0AAB29YI21FM1.SCF	Esi0344_0029	Serine O-acetyltransferase	SATase	IPR005881:Serine O-acetyltransferase; IPR018357:Hexapeptide transferase, conserved site; IPR001451:Bacterial transferase hexapeptide repeat; IPR010493:Serine acetyltransferase, N-terminal; IPR011004:Trimeric LpxA-like;	n/a	other localisation
cu_hypo_oxi_down	LQ0AAB29YN05FM1.SCF	Esi0034_0060	conserved unknown protein	n/a	IPR000286:Histone deacetylase superfamily;	n/a	other localisation
cu_hypo_oxi_down	LQ0AAB2YF15FM1.SCF	Esi0012_0174	Adenylate kinase family protein	n/a	IPR015797:NUDIX hydrolase domain-like; IPR000850:Adenylate kinase; IPR000086:NUDIX hydrolase domain;	n/a	other localisation
cu_hypo_oxi_down	LQ0AAB2YL13FM1.SCF	Esi0010_0024	similar to putative mitochondrial rna splicing protein OR magnesium ion transporter Mrs2	n/a	IPR002523:Mg2+ transporter protein, CorA-like;	n/a	other localisation
cu_hypo_oxi_down	LQ0AAB31YI16FM1.SCF	Esi0005_0140	conserved unknown protein	n/a	IPR000595:Cyclic nucleotide-binding; IPR011547:Sulphate transporter; IPR002645:Sulphate transporter/antisigma-factor antagonist STAS; IPR018490:Cyclic nucleotide-binding-like; IPR014710:RmlC-like jelly roll fold;	n/a	other localisation
cu_hypo_oxi_down	LQ0AAB31YJ07FM1.SCF	Esi0015_0158	conserved unknown protein	n/a	IPR002893:Zinc finger, MYND-type; IPR001214:SET;	n/a	other localisation
cu_hypo_oxi_down	LQ0AAB32YG15FM1.SCF	Esi0333_0013	Glyoxalase/bleomycin resistance protein/dioxygenase	n/a		n/a	chloroplast
cu_hypo_oxi_down	LQ0AAB32YM07FM1.SCF	Esi0178_0040	expressed unknown protein	n/a	IPR018247:EF-Hand 1, calcium-binding site;	n/a	other localisation
cu_hypo_oxi_down	LQ0AAB33YE21FM1.SCF	Esi0341_0017	expressed unknown protein	n/a		n/a	signal peptide
cu_hypo_oxi_down	LQ0AAB33YJ24FM1.SCF	Esi0082_0016	conserved unknown protein	n/a	IPR011042:Six-bladed beta-propeller, TolB-like;	n/a	other localisation
cu_hypo_oxi_down	LQ0AAB34YC11FM1.SCF	Esi0120_0054	conserved unknown protein	n/a	IPR001509:NAD-dependent epimerase/dehydratase; IPR016040:NAD(P)-binding domain;	n/a	signal peptide
cu_hypo_oxi_down	LQ0AAB34YJ01FM1.SCF	Esi0020_0166	haloacid dehalogenase-like hydrolase	n/a	IPR000150:Cof protein; IPR006379:HAD-superfamily hydrolase, subfamily IIB; IPR013200:HAD superfamily hydrolase-like, type 3;	n/a	other localisation
cu_hypo_oxi_down	LQ0AAB35YK08FM1.SCF	Esi0237_0038	hypothetical protein	n/a		n/a	no N-terminal target peptide 0.3127;0.0555;0;0.3632;
cu_hypo_oxi_down	LQ0AAB37YJ17FM1.SCF	Esi0218_0033	conserved unknown protein	n/a	IPR014729:Rossmann-like alpha/beta/alpha sandwich fold; IPR002500:Phosphoadenosine phosphosulphate reductase; IPR001453:Molybdopterin binding;	n/a	other localisation
cu_hypo_oxi_down	LQ0AAB37YL12FM1.SCF	Esi0063_0089	flagellar associated protein	n/a	IPR011989:Armadillo-like helical; IPR000225:Armadillo; IPR016024:Armadillo-type fold;	n/a	other localisation
cu_hypo_oxi_down	LQ0AAB39YA22FM1.SCF	Esi0191_0018	expressed unknown protein	n/a		n/a	other localisation
cu_hypo_oxi_down	LQ0AAB39YF07FM1.SCF	Esi0004_0016	Hypothetical tyrosinase-like protein F21C3.2 in chromosome I, putative	n/a	IPR008922:Di-copper centre-containing; IPR002227:Tyrosinase; IPR000276:7TM GPCR, rhodopsin-like;	n/a	other localisation
cu_hypo_oxi_down	LQ0AAB3YD08FM1.SCF	Esi0035_0140	acyltransferase	n/a		n/a	other localisation
cu_hypo_oxi_down	LQ0AAB40YM24FM1.SCF	Esi0016_0173	Phosphatidate cytidylyltransferase	n/a	IPR000374:Phosphatidate cytidylyltransferase;	n/a	other localisation
cu_hypo_oxi_down	LQ0AAB41YA07FM1.SCF	Esi0218_0026	conserved unknown protein	n/a	IPR013994:Carbohydrate-binding WSC, subgroup; IPR002889:Carbohydrate-binding WSC; IPR001846:von Willebrand factor, type D;	n/a	signal peptide
cu_hypo_oxi_down	LQ0AAB41YB06FM1.SCF	Esi0054_0104	conserved unknown protein	n/a	IPR003690:Mitochodrial transcription termination factor-related;	n/a	other localisation
cu_hypo_oxi_down	LQ0AAB41YE15FM1.SCF	Esi0340_0001	hypothetical protein	n/a	IPR001251:Cellular retinaldehyde-binding/triple function, C-terminal;	n/a	other localisation
cu_hypo_oxi_down	LQ0AAB41YO09FM1.SCF	Esi0011_0095	adenine nucleotide translocator 3	n/a	IPR002067:Mitochondrial carrier protein; IPR001993:Mitochondrial substrate carrier; IPR018108:Mitochondrial substrate/solute carrier;	n/a	other localisation
cu_hypo_oxi_down	LQ0AAB42YD23FM1.SCF	Esi0000_0380	expressed unknown protein	n/a		n/a	other localisation
cu_hypo_oxi_down	LQ0AAB43YG13FM1.SCF	Esi0119_0101	conserved unknown protein	n/a		n/a	signal peptide
cu_hypo_oxi_down	LQ0AAB44YL01FM1.SCF	Esi0023_0186	Mitochondrial carrier protein, putative	n/a	IPR001993:Mitochondrial substrate carrier; IPR018108:Mitochondrial substrate/solute carrier;	n/a	signal peptide
cu_hypo_oxi_down	LQ0AAB44YM14FM1.SCF	Esi0046_0073	expressed unknown protein	n/a	IPR006162:Phosphopantetheine attachment site;	n/a	other localisation
cu_hypo_oxi_down	LQ0AAB44YO21FM1.SCF	Esi0029_0025	expressed unknown protein	n/a	IPR018117:DNA methylase, C-5 cytosine-specific, active site; IPR000008:C2 calcium-dependent membrane targeting;	n/a	other localisation
cu_hypo_oxi_down	LQ0AAB45YC08FM1.SCF	Esi0063_0124	conserved unknown protein	n/a	IPR009828:Protein of unknown function DUF1394;	n/a	other localisation
cu_hypo_oxi_down	LQ0AAB45YC23FM1.SCF	Esi0499_0013	Phosphatidylinositol transfer protein SEC14 and related proteins	n/a	IPR001251:Cellular retinaldehyde-binding/triple function, C-terminal;	n/a	other localisation
cu_hypo_oxi_down	LQ0AAB46YA19FM1.SCF	Esi0420_0013	hypothetical protein	n/a		n/a	no signal peptide or anchor
cu_hypo_oxi_down	LQ0AAB46YD24FM1.SCF	Esi0334_0007	conserved unknown protein	n/a	IPR002885:Pentatricopeptide repeat;	n/a	other localisation
cu_hypo_oxi_down	LQ0AAB48YL12FM1.SCF	Esi0027_0138	hypothetical protein	n/a		n/a	other localisation
cu_hypo_oxi_down	LQ0AAB49YJ07FM1.SCF	Esi0221_0010	expressed unknown protein	n/a		n/a	other localisation
cu_hypo_oxi_down	LQ0AAB4YD08FM1.SCF	Esi0943_0004	hypothetical protein	n/a		n/a	other localisation
cu_hypo_oxi_down	LQ0AAB4YI05FM1.SCF	Esi0070_0084	expressed unknown protein	n/a		n/a	other localisation
cu_hypo_oxi_down	LQ0AAB50YD12FM1.SCF	Esi0062_0116	carbonic anhydrase	n/a	IPR015892:Carbonic anhydrase, prokaryotic-like, conserved site; IPR001765:Carbonic anhydrase;	n/a	chloroplast
cu_hypo_oxi_down	LQ0AAB50YO16FM1.SCF	Esi0347_0011	acyl-CoA synthetase	n/a	IPR020845:AMP-binding, conserved site; IPR000873:AMP-dependent synthetase/ligase;	n/a	signal peptide
cu_hypo_oxi_down	LQ0AAB52YL16RM1.SCF	Esi0266_0005	expressed unknown protein	n/a		n/a	other localisation
cu_hypo_oxi_down	LQ0AAB55YM01FM1.SCF.LQ	Esi0049_0111	ABC transmembrane transporter	n/a	IPR003593:ATPase, AAA+ type, core; IPR003439:ABC transporter-like; IPR013525:ABC-2 type transporter; IPR017871:ABC transporter, conserved site;	n/a	other localisation
cu_hypo_oxi_down	LQ0AAB58YA06RM1.SCF	Esi0030_0130	triosephosphate/phosphate translocator	n/a	IPR004853:Protein of unknown function DUF250;	n/a	signal peptide
cu_hypo_oxi_down	LQ0AAB59YH21RM1.SCF	Esi0097_0003	conserved unknown protein	n/a	IPR003495:Cobalamin (vitamin B12) biosynthesis CobW-like; IPR011629:Cobalamin (vitamin B12) biosynthesis CobW-like, C-terminal;	n/a	other localisation
cu_hypo_oxi_down	LQ0AAB5YH06FM1.SCF	Esi0274_0023	conserved unknown protein	n/a	IPR011043:Galactose oxidase/kelch, beta-propeller; IPR006652:Kelch repeat type 1; IPR013089:Kelch related; IPR015915:Kelch-type beta propeller;	n/a	other localisation
cu_hypo_oxi_down	LQ0AAB66YP21RM1.SCF	Esi0181_0013	conserved unknown protein	n/a	IPR011610:Conserved hypothetical protein CHP00027, methylltransferase; IPR003455:O-methyltransferase, N-terminal;	n/a	chloroplast
cu_hypo_oxi_down	LQ0AAB67YH09FM1.SCF	Esi0213_0036	expressed unknown protein	n/a		n/a	other localisation
cu_hypo_oxi_down	LQ0AAB68YB22FM1.SCF	Esi0132_0109	hypothetical protein	n/a		n/a	no N-terminal target peptide 0.0558;0.0221;0;0;
cu_hypo_oxi_down	LQ0AAB69YH24RM1.SCF	Esi0052_0016	conserved unknown protein	n/a	IPR020683:Ankyrin repeat-containing domain; IPR002110:Ankyrin repeat;	n/a	chloroplast
cu_hypo_oxi_down	LQ0AAB6YF04FM1.SCF	Esi0176_0045	Beta-glucosidase, family GH1	n/a	IPR001360:Glycoside hydrolase, family 1; IPR017853:Glycoside hydrolase, catalytic core; IPR013781:Glycoside hydrolase, subgroup, catalytic core;	n/a	mitochondrion
cu_hypo_oxi_down	LQ0AAB6YG17FM1.SCF	Esi0129_0038	Haloacid dehalogenase-like hydrolase	n/a	IPR005834:Haloacid dehalogenase-like hydrolase; IPR006402:HAD-superfamily hydrolase, subfamily IA, variant 3;	n/a	chloroplast
cu_hypo_oxi_down	LQ0AAB6YI08FM1.SCF	Esi0519_0002	conserved unknown protein	n/a	IPR003347:Transcription factor jumonji/aspartyl beta-hydroxylase; IPR001440:Tetratricopeptide TPR-1; IPR011990:Tetratricopeptide-like helical; IPR013105:Tetratricopeptide TPR2; IPR013026:Tetratricopeptide region; IPR019734:Tetratricopeptide repeat;	n/a	signal peptide
cu_hypo_oxi_down	LQ0AAB74YD15RM1.SCF	Esi0388_0011	isopentenyl-diphosphate delta-isomerase type 1	IDI2	IPR015797:NUDIX hydrolase domain-like; IPR011876:Isopentenyl-diphosphate delta-isomerase, type 1; IPR000086:NUDIX hydrolase domain;	n/a	other localisation
cu_hypo_oxi_down	LQ0AAB75YL17RM1.SCF	Esi0030_0077	N-carbamoylputrescine amidase	CPA	IPR003010:Nitrilase/cyanide hydratase and apolipoprotein N-acyltransferase; IPR017755:N-carbamoylputrescine amidase;	n/a	other localisation
cu_hypo_oxi_down	LQ0AAB76YA20FM1.SCF	Esi0018_0166	Caffeate O-Methyltransferase	n/a	IPR008576:Protein of unknown function DUF858, methyltransferase-like; IPR019758:Peptidase S26A, signal peptidase I, conserved site;	n/a	other localisation
cu_hypo_oxi_down	LQ0AAB76YH15FM1.SCF	Esi0002_0301	conserved unknown protein	n/a	IPR005904:Hypoxanthine phosphoribosyl transferase; IPR000836:Phosphoribosyltransferase;	n/a	other localisation
cu_hypo_oxi_down	LQ0AAB76YN09RM1.SCF	Esi0006_0071	conserved unknown protein	n/a	IPR018962:Domain of unknown function DUF1995; IPR000850:Adenylate kinase;	n/a	other localisation
cu_hypo_oxi_down	LQ0AAB7YK19FM1.SCF	Esi0032_0125	elongation factor P	n/a	IPR013852:Translation elongation factor P/YeiP, conserved site; IPR011768:Translation elongation factor P; IPR012340:Nucleic acid-binding, OB-fold; IPR013185:Translation elongation factor, KOW-like; IPR014722:Translation protein SH3-like, subgroup; IPR015365:Elongation factor P, C-terminal; IPR008991:Translation protein SH3-like; IPR016027:Nucleic acid-binding, OB-fold-like; IPR001059:Translation…	n/a	other localisation
cu_hypo_oxi_down	LQ0AAB7YL14FM1.SCF	Esi0045_0057	conserved unknown protein	n/a	IPR006620:Prolyl 4-hydroxylase, alpha subunit; IPR005123:Oxoglutarate/iron-dependent oxygenase;	n/a	other localisation
cu_hypo_oxi_down	LQ0AAB81YO03FM1.SCF	Esi0022_0123	expressed unknown protein	n/a		n/a	no signal peptide or anchor
cu_hypo_oxi_down	LQ0AAB84YG04FM1.SCF	Esi0304_0015	hypothetical protein	n/a		n/a	other localisation
cu_hypo_oxi_down	LQ0AAB84YK09RM1.SCF	Esi0133_0022	PAP fibrillin	n/a	IPR006843:PAP fibrillin;	n/a	signal peptide
cu_hypo_oxi_down	LQ0AAB85YN19FM1.SCF	Esi0333_0013	Glyoxalase/bleomycin resistance protein/dioxygenase	n/a		n/a	chloroplast
cu_hypo_oxi_down	LQ0AAB87YN22FM1.SCF	Esi0121_0082	expressed unknown protein	n/a		n/a	other localisation
cu_hypo_oxi_down	LQ0AAB87YN22RM1.SCF	Esi0121_0082	expressed unknown protein	n/a		n/a	other localisation
cu_hypo_oxi_down	LQ0AAB87YP19RM1.SCF	Esi0022_0097	conserved unknown protein	n/a	IPR002885:Pentatricopeptide repeat;	n/a	other localisation
cu_hypo_oxi_down	LQ0AAB88YI07RM1.SCF	Esi0049_0056	nicotianamide aminotransferase A	OsNAAT1	IPR015424:Pyridoxal phosphate-dependent transferase, major region; IPR004839:Aminotransferase, class I/II; IPR001176:1-aminocyclopropane-1-carboxylate synthase; IPR001917:Aminotransferase, class-II, pyridoxal-phosphate binding site; IPR015421:Pyridoxal phosphate-dependent transferase, major region, subdomain 1;	n/a	other localisation
cu_hypo_oxi_down	LQ0AAB8YH03FM1.SCF	Esi0383_0013	Ankyrin Repeat Transient Receptor Potential Channel	n/a	IPR020683:Ankyrin repeat-containing domain; IPR005821:Ion transport; IPR002110:Ankyrin repeat;	n/a	other localisation
cu_hypo_oxi_down	LQ0AAB8YN04FM1.SCF	Esi0249_0028	nitrite reductase (NAD(P)H) large subunit	n/a	IPR013027:FAD-dependent pyridine nucleotide-disulphide oxidoreductase; IPR012744:Nitrite reductase [NAD(P)H] large subunit, NirB; IPR006066:Nitrite/sulphite reductase iron-sulphur/siroheam-binding site; IPR017941:Rieske [2Fe-2S] iron-sulphur domain; IPR006067:Nitrite/sulphite reductase 4Fe-4S region; IPR005117:Nitrite/sulphite reductase, hemoprotein beta-component, ferrodoxin-like; IPR012748:Nitr…	n/a	other localisation
cu_hypo_oxi_down	LQ0AAB92YD16FM1.SCF	Esi0030_0124	Arf2B, ARF family GTPase	Arf2B	IPR006688:ADP-ribosylation factor; IPR005225:Small GTP-binding protein; IPR006689:ARF/SAR superfamily;	n/a	other localisation
cu_hypo_oxi_down	LQ0AAB97YE17RM1.SCF	Esi0279_0022	Myo-inositol-1-phosphate synthase	IPS	IPR002587:Myo-inositol-1-phosphate synthase; IPR011611:Carbohydrate/purine kinase; IPR013021:Myo-inositol-1-phosphate synthase, GAPDH-like; IPR016040:NAD(P)-binding domain;	n/a	other localisation
cu_hypo_oxi_down	LQ0AAB98YA12RM1.SCF	Esi0007_0018	EsV-1-7	n/a		n/a	other localisation
cu_hypo_oxi_down	LQ0AAB99YM10FM1.SCF	Esi0157_0033	expressed unknown protein	n/a	IPR001841:Zinc finger, RING-type;	n/a	other localisation
cu_hypo_oxi_down	LQ0AAB9YM22FM1.SCF	Esi0167_0039	conserved unknown protein	n/a	IPR013838:Beta tubulin, autoregulation binding site;	n/a	signal peptide
cu_hypo_oxi_down	LQ0AAB9YN03FM1.SCF	Esi0176_0036	Endo-1,4-beta-xylanase, family GH10	xynA	IPR001000:Glycoside hydrolase, family 10; IPR017853:Glycoside hydrolase, catalytic core; IPR013781:Glycoside hydrolase, subgroup, catalytic core;	n/a	other localisation
cu_hypo_oxi_down	LQ0ACA12YE15RM1.SCF	Esi0151_0064	similar to A-kinase anchoring protein 18 gamma	n/a	IPR019510:Protein kinase A anchor protein, nuclear localisation signal domain;	n/a	other localisation
cu_hypo_oxi_down	LQ0ACA14YM12RM1.SCF	Esi0104_0073	hypothetical protein	n/a	IPR005829:Sugar transporter, conserved site;	n/a	other localisation
cu_hypo_oxi_down	LQ0ACA17YK10RM1.SCF	Esi0403_0003	conserved unknown protein	n/a	IPR020683:Ankyrin repeat-containing domain; IPR002110:Ankyrin repeat;	n/a	other localisation
cu_hypo_oxi_down	LQ0ACA1YL07RM1.SCF	Esi0041_0097	conserved unknown protein	n/a		n/a	chloroplast
cu_hypo_oxi_down	LQ0ACA22YL18RM1.SCF	Esi0041_0158	conserved unknown protein	n/a		n/a	signal peptide
cu_hypo_oxi_down	LQ0ACA24YG11RM1.SCF	Esi0149_0024	casein kinase II beta	n/a	IPR016149:Casein kinase II, regulatory subunit, alpha-helical; IPR016150:Casein kinase II, regulatory subunit, beta-sheet; IPR000704:Casein kinase II, regulatory subunit;	n/a	signal peptide
cu_hypo_oxi_down	LQ0ADA10YD07RM1.SCF	Esi0278_0032	Nitrate high affinity transporter	Nrt2;1	IPR011701:Major facilitator superfamily MFS-1; IPR016196:Major facilitator superfamily, general substrate transporter;	n/a	signal anchor
cu_hypo_oxi_down	LQ0ADA17YC03RM1.SCF	Esi0276_0027	carotenoid isomerase-like protein	CRTISO-like1 C-t		n/a	other localisation
cu_hypo_oxi_down	LQ0ADA6YD03RM1.SCF	Esi0018_0122	conserved unknown protein	n/a	IPR001214:SET;	n/a	other localisation
cu_hypo_oxi_down	LQ0ADA7YC16RM1.SCF	Esi0156_0023	expressed unknown protein	n/a		n/a	no signal peptide or anchor
cu_hypo_oxi_down	LQ0ADA8YP12RM1.SCF	Esi0176_0065	immunophilin / FKBP-type peptidyl-prolyl cis-trans isomerase family protein	n/a	IPR001179:Peptidyl-prolyl cis-trans isomerase, FKBP-type;	n/a	chloroplast
cu_hypo_oxi_down	LQ0AEA4YN03RM1.SCF	Esi0000_0073	hypothetical protein	n/a		n/a	other localisation
cu_hypo_oxi_down	LQ0AFA1YL09RM1.SCF	Esi0002_0303	conserved unknown protein	n/a	IPR004147:ABC-1; IPR000719:Protein kinase, catalytic domain; IPR011009:Protein kinase-like domain;	n/a	signal peptide
cu_hypo_oxi_down	LQ0AFA4YD19RM1.SCF	Esi0004_0152	Similar to Isochorismate Synthase	ICS, mxcD	IPR000073:Alpha/beta hydrolase fold-1; IPR015890:Chorismate binding, C-terminal; IPR005801:ADC synthase; IPR019793:Peroxidases heam-ligand binding site; IPR004561:Isochorismate synthase;	n/a	other localisation
cu_hypo_oxi_down	LQ0AGA1YJ12RM1.SCF	Esi0010_0005	hypothetical protein	n/a		n/a	other localisation
cu_hyper_oxi_down	CL69Contig2	Esi0126_0019	flagellar associated protein	n/a	IPR001107:Band 7 protein;	n/a	other localisation
cu_hyper_oxi_down	LQ0AAB68YG03FM1.SCF	Esi0036_0067	expressed unknown protein	n/a		n/a	other localisation
cu_hyper_oxi_down	LQ0AAB46YA11FM1.SCF	Esi0036_0062	conserved unknown protein	n/a	IPR005151:Peptidase S41; IPR001478:PDZ/DHR/GLGF;	n/a	other localisation
cu_hyper_oxi_down	LQ0ABA1YJ19FM1.SCF	Esi0172_0012	conserved unknown protein	n/a	IPR008493:Protein of unknown function DUF775;	n/a	other localisation
cu_hyper_oxi_down	LQ0AAB99YN16FM1.SCF	Esi0018_0086	Tetratricopeptide TPR_2 repeat protein	n/a	IPR019734:Tetratricopeptide repeat;	n/a	other localisation
cu_hyper_oxi_down	CL4914Contig1	Esi0083_0049	conserved unknown protein	n/a	IPR012317:Poly(ADP-ribose) polymerase, catalytic region;	n/a	other localisation
cu_hyper_oxi_down	CL3564Contig1	Esi0003_0341	conserved unknown protein	n/a	IPR019387:Domain of unknown function SAYSvFN;	n/a	other localisation
cu_hyper_oxi_down	LQ0AAA22YN15FM1.SCF	Esi0077_0022	Acetyltransferase (isoleucine patch superfamily protein)	n/a		n/a	signal peptide
cu_hyper_oxi_down	CL5850Contig1	Esi0109_0088	glycin-rich protein	GRP1	IPR001368:TNFR/CD27/30/40/95 cysteine-rich region; IPR002035:von Willebrand factor, type A;	n/a	signal peptide
cu_hyper_oxi_down	LQ0AAB24YI18FM1.SCF	Esi0014_0150	SH2 domain containing protein	n/a	IPR000980:SH2 motif; IPR001217:STAT transcription factor, core;	n/a	other localisation
cu_hyper_oxi_down	CL4033Contig1	Esi0040_0071	expressed unknown protein	n/a	IPR007087:Zinc finger, C2H2-type;	n/a	other localisation
cu_hyper_oxi_down	LQ0AEA3YP02RM1.SCF	Esi0020_0105	conserved unknown protein	n/a	IPR004360:Glyoxalase/bleomycin resistance protein/dioxygenase;	n/a	signal peptide
cu_hyper_oxi_down	CL4566Contig1	Esi0238_0014	adhesin-like protein	n/a	IPR003368:Polymorphic membrane protein, Chlamydia;	n/a	signal peptide
cu_hyper_oxi_down	LQ0AAB95YC21FM1.SCF	Esi0117_0039	expressed unknown protein	n/a	IPR005829:Sugar transporter, conserved site;	n/a	signal peptide
cu_hyper_oxi_down	LQ0AAB95YJ01RM1.SCF	Esi0014_0027	conserved unknown protein	n/a		n/a	signal anchor
cu_hyper_oxi_down	LQ0AAA10YG16FM1.SCF	Esi0043_0060	hypothetical protein	n/a		n/a	other localisation
cu_hyper_oxi_down	LQ0AAB4YO15FM1.SCF	Esi0117_0055	nascent polypeptide associated complex alpha	n/a	IPR000449:Ubiquitin-associated/translation elongation factor EF1B, N-terminal; IPR002715:Nascent polypeptide-associated complex NAC;	n/a	other localisation
cu_hyper_oxi_down	CL3453Contig1	Esi0133_0085	UDP-galactose translocator, putative	n/a	IPR007271:Nucleotide-sugar transporter;	n/a	other localisation
cu_hyper_oxi_down	CL3346Contig1	Esi0017_0011	conserved unknown protein	n/a	IPR002625:Smr protein/MutS2 C-terminal; IPR013899:Domain of unknown function DUF1771;	n/a	other localisation
cu_hyper_oxi_down	LQ0AAB97YH17FM1.SCF	Esi0052_0194	conserved unknown protein	n/a		n/a	other localisation
cu_hyper_oxi_down	CL6180Contig1	Esi0124_0008	expressed unknown protein	n/a		n/a	other localisation
cu_hyper_oxi_down	LQ0AAB98YI09RM1.SCF	Esi0122_0054	microsomal Glutathione S-transferase	mGST	IPR001129:Membrane-associated, eicosanoid/glutathione metabolism (MAPEG) protein;	n/a	signal peptide
cu_hyper_oxi_down	CL1925Contig1	Esi0052_0194	conserved unknown protein	n/a		n/a	other localisation
cu_hyper_oxi_down	LQ0AAB33YH13FM1.SCF	Esi0011_0210	expressed unknown protein	n/a		n/a	other localisation
cu_hyper_oxi_down	LQ0AAB4YA23FM1.SCF	Esi0115_0081	conserved unknown protein	n/a	IPR017966:DNA-directed DNA polymerase, family B, conserved region2; IPR006133:DNA-directed DNA polymerase, family B, exonuclease domain; IPR006134:DNA-directed DNA polymerase, family B, conserved region; IPR015088:Zinc finger, DNA-directed DNA polymerase, family B, alpha; IPR012337:Polynucleotidyl transferase, ribonuclease H fold; IPR017964:DNA-directed DNA polymerase, family B, conserved site; I…	n/a	other localisation
cu_hyper_oxi_down	LQ0AEA5YK09RM1.SCF	Esi0082_0051	conserved unknown protein	n/a		n/a	other localisation
cu_hyper_oxi_down	LQ0AAB50YL09FM1.SCF	Esi0016_0127	expressed unknown protein	n/a		n/a	signal peptide
cu_hyper_oxi_down	LQ0AAB86YA17RM1.SCF	Esi0031_0047	conserved unknown protein	n/a	IPR012317:Poly(ADP-ribose) polymerase, catalytic region;	n/a	other localisation
cu_hyper_oxi_down	CL2840Contig1	Esi0687_0003	conserved unknown protein	n/a	IPR008429:Cleft lip and palate transmembrane 1;	n/a	other localisation
cu_hyper_oxi_down	CL2101Contig1	Esi0088_0019	conserved unknown protein	n/a		n/a	other localisation
cu_hyper_oxi_down	CL6957Contig1	Esi0234_0012	similar to flavin-containing monooxygenase family protein	flavin-containin	IPR001327:Pyridine nucleotide-disulphide oxidoreductase, NAD-binding region;	n/a	other localisation

## Sheet: Others
Profile	Microarray	Locus	Definition	Short name	Interpro Domains	Signal Peptide	Subcellular localisation
Cu_hyper_down	CL3522Contig1	Esi0326_0028	expressed unknown protein	n/a	IPR017868:Filamin/ABP280 repeat-like;	n/a	other localisation
Cu_hyper_down	CL5599Contig1	Esi0051_0064	expressed unknown protein	n/a		n/a	other localisation
Cu_hyper_down	LQ0AAB101YH10FM1.SCF	Esi0647_0001	WSC domain containing protein	n/a	IPR002889:Carbohydrate-binding WSC;	n/a	other localisation
Cu_hyper_down	CL5834Contig1	Esi0015_0117	conserved unknown protein	n/a	IPR013105:Tetratricopeptide TPR2; IPR011990:Tetratricopeptide-like helical; IPR013026:Tetratricopeptide region; IPR019734:Tetratricopeptide repeat;	n/a	other localisation
Cu_hyper_down	CL6945Contig1	Esi0010_0099	trehalose-6-phosphate phosphatase, fragment (C-terminal end)	TPP	IPR006379:HAD-superfamily hydrolase, subfamily IIB; IPR003337:Trehalose-phosphatase;	n/a	other localisation
Cu_hyper_down	CL5168Contig1	Esi0051_0013	conserved unknown protein	n/a	IPR000800:Notch region; IPR013032:EGF-like region, conserved site;	n/a	other localisation
Cu_hyper_down	LQ0AAB42YA14FM1.SCF	Esi0231_0010	lipoate synthase	n/a	IPR013785:Aldolase-type TIM barrel; IPR003698:Lipoate synthase; IPR006638:Elongator protein 3/MiaB/NifB; IPR007197:Radical SAM;	n/a	other localisation
Cu_hyper_down	CL3204Contig1	Esi0082_0052	conserved unknown protein	n/a	IPR004324:Biopterin transport-related protein BT1; IPR016196:Major facilitator superfamily, general substrate transporter;	n/a	signal anchor
Cu_hyper_down	CL6964Contig1	Esi0513_0002	expressed unknown protein	n/a		n/a	other localisation
Cu_hyper_down	LQ0AAB67YG09FM1.SCF	Esi0005_0010	conserved unknown protein	n/a	IPR001005:SANT, DNA-binding; IPR014778:Myb, DNA-binding; IPR009057:Homeodomain-like; IPR015495:Myb transcription factor; IPR017877:MYB-like; IPR017930:Myb-type HTH DNA-binding domain;	n/a	other localisation
Cu_hyper_down	CL6794Contig1	Esi0040_0083	conserved unknown protein	n/a	IPR008323:Uncharacterised conserved protein UCP033563;	n/a	other localisation
Cu_hyper_down	LQ0AAB38YM23FM1.SCF	Esi0082_0052	conserved unknown protein	n/a	IPR004324:Biopterin transport-related protein BT1; IPR016196:Major facilitator superfamily, general substrate transporter;	n/a	signal anchor
Cu_hyper_down	CL5533Contig1	Esi0135_0043	conserved unknown protein	n/a	IPR002889:Carbohydrate-binding WSC; IPR011041:Soluble quinoprotein glucose/sorbosone dehydrogenase; IPR011042:Six-bladed beta-propeller, TolB-like;	n/a	signal peptide
Cu_hyper_down	LQ0AAB29YH18FM1.SCF	Esi0183_0048	conserved unknown protein	n/a		n/a	other localisation
Cu_hyper_down	CL2123Contig1	Esi0033_0124	Copine	Copine	IPR018247:EF-Hand 1, calcium-binding site; IPR008973:C2 calcium/lipid-binding region, CaLB; IPR010734:Copine; IPR018029:C2 membrane targeting protein; IPR000008:C2 calcium-dependent membrane targeting; IPR002035:von Willebrand factor, type A;	n/a	other localisation
Cu_hyper_down	LQ0AAB84YN18RM1.SCF	Esi0076_0048	hypothetical protein	n/a		n/a	n/a
Cu_hyper_down	CL5105Contig1	Esi0024_0192	conserved unknown protein	n/a	IPR011991:Winged helix repressor DNA-binding; IPR005818:Histone H1/H5;	n/a	other localisation
Cu_hyper_down	LQ0AAA15YD15FM1.SCF	Esi0016_0048	alkaline phosphatase	n/a	IPR015943:WD40/YVTN repeat-like-containing domain; IPR011044:Quinoprotein amine dehydrogenase, beta chain-like;	n/a	mitochondrion
Cu_hyper_down	CL7254Contig1	Esi0003_0117	expressed unknown protein	n/a		n/a	other localisation
Cu_hyper_down	LQ0AAB84YN18FM1.SCF	Esi0076_0048	hypothetical protein	n/a		n/a	n/a
Cu_hyper_down	CL4517Contig1	Esi0406_0013	putative scytonemin-related tyrosinase	n/a	IPR008922:Di-copper centre-containing; IPR002227:Tyrosinase;	n/a	signal peptide
Cu_hyper_down	CL7448Contig1	Esi0019_0016	Ankyrin	n/a	IPR020683:Ankyrin repeat-containing domain; IPR002110:Ankyrin repeat;	n/a	other localisation
Cu_hyper_down	CL4607Contig1	Esi0533_0008	expressed unknown protein	n/a		n/a	other localisation
Cu_hyper_down	LQ0AAA23YA16FM1.SCF	Esi0195_0004	expressed unknown protein	n/a		n/a	other localisation
Cu_hyper_down	CL1588Contig1	Esi0454_0016	expressed unknown protein	n/a		n/a	other localisation
Cu_hyper_down	LQ0AAB2YB24FM1.SCF	Esi0112_0015	Holliday junction resolvase-like protein	n/a	IPR006641:Resolvase, RNase H-like fold; IPR012337:Polynucleotidyl transferase, ribonuclease H fold; IPR005227:Resolvase, holliday junction-type, YqgF-like;	n/a	mitochondrion
Cu_hyper_hypo_down	CL3599Contig1	Esi0013_0168	PR1-like metalloprotease	n/a	IPR001283:Allergen V5/Tpx-1 related; IPR002889:Carbohydrate-binding WSC; IPR000742:EGF-like, type 3; IPR013032:EGF-like region, conserved site; IPR014044:SCP-like extracellular; IPR006209:EGF; IPR006210:EGF-like;	n/a	other localisation
Cu_hyper_hypo_down	CL4073Contig1	Esi0033_0013	conserved unknown protein	n/a	IPR001005:SANT, DNA-binding; IPR009057:Homeodomain-like; IPR014778:Myb, DNA-binding; IPR017930:Myb-type HTH DNA-binding domain; IPR006447:Myb-like DNA-binding region, SHAQKYF class;	n/a	other localisation
Cu_hyper_hypo_down	CL7663Contig1	Esi0277_0030	Pathogenesis-related protein, class 1	putative PR1 pro	IPR018244:Allergen V5/Tpx-1 related, conserved site; IPR001283:Allergen V5/Tpx-1 related; IPR002889:Carbohydrate-binding WSC; IPR014044:SCP-like extracellular;	n/a	other localisation
Cu_hyper_hypo_down	LQ0AAB84YJ16RM1.SCF	Esi0002_0060	endo alpha-1,4 polygalactosaminidase precusor	n/a	IPR004352:TM1410 hypothetical-related protein;	n/a	signal peptide
Cu_hyper_hypo_down	LQ0AAB1YD15FM1.SCF	Esi0031_0056	expressed unknown protein	n/a	IPR014984:HopJ type III effector protein;	n/a	signal peptide
Cu_hyper_hypo_down	CL4890Contig1	Esi0073_0075	Rab11B, RAB family GTPase	Rab11B	IPR013753:Ras; IPR001806:Ras GTPase; IPR005225:Small GTP-binding protein; IPR003579:Ras small GTPase, Rab type;	n/a	other localisation
Cu_hyper_hypo_down	CL4109Contig1	Esi0077_0094	Ankyrin	n/a	IPR020683:Ankyrin repeat-containing domain; IPR002110:Ankyrin repeat;	n/a	other localisation
Cu_hyper_hypo_down	LQ0AAB47YN05FM1.SCF	Esi0087_0068	conserved unknown protein	n/a	IPR014743:Chloride channel, core; IPR001807:Chloride channel, voltage gated;	n/a	signal anchor
Cu_hyper_hypo_down	LQ0AAB46YC10FM1.SCF	Esi0016_0063	conserved unknown protein	n/a		n/a	other localisation
Cu_hyper_hypo_down	CL732Contig1	Esi0011_0194	expressed unknown protein	n/a		n/a	signal peptide
Cu_hyper_hypo_down	LQ0AAB60YI01FM1.SCF	Esi0008_0242	expressed unknown protein	n/a		n/a	signal peptide
Cu_hyper_hypo_down	LQ0AAB46YC14FM1.SCF	Esi0307_0009	hypothetical protein	n/a	IPR009003:Peptidase, trypsin-like serine and cysteine;	n/a	no N-terminal target peptide 0.1409;0.0413;0;0.1342;
Cu_hyper_hypo_down	CL7150Contig1	Esi0013_0030	expressed unknown protein	n/a		n/a	other localisation
Cu_hyper_hypo_up	LQ0ADA9YC06RM1.SCF	Esi0002_0338	polymorphic outer membrane protein	n/a	IPR003368:Polymorphic membrane protein, Chlamydia;	n/a	other localisation
Cu_hyper_hypo_up	LQ0AAB4YC06FM1.SCF	Esi0075_0113	chaperonin	CPN	IPR020818:Chaperonin Cpn10; IPR011032:GroES-like; IPR001476:Chaperonin Cpn10, subgroup;	n/a	chloroplast
Cu_hyper_hypo_up	LQ0ACA17YM13RM1.SCF	Esi0044_0031	expressed unknown protein	n/a		n/a	other localisation
Cu_hyper_hypo_up	LQ0AAB98YL04RM1.SCF	Esi0010_0144	expressed unknown protein	n/a	IPR001841:Zinc finger, RING-type;	n/a	other localisation
Cu_hyper_hypo_up	LQ0AAB1YF08RM1.SCF	Esi0010_0086	conserved unknown protein	n/a	IPR019151:20S proteasome assembly chaperone 2;	n/a	other localisation
Cu_hyper_hypo_up	LQ0AAB53YN16RM1.SCF	Esi0006_0147	conserved unknown protein	n/a	IPR002610:Peptidase S54, rhomboid;	n/a	signal anchor
Cu_hyper_hypo_up	LQ0AEA11YM23RM1.SCF	Esi0126_0047	Tetratricopeptide repeat containing protein	n/a	IPR002151:Kinesin light chain; IPR001440:Tetratricopeptide TPR-1; IPR011990:Tetratricopeptide-like helical; IPR013026:Tetratricopeptide repeat-containing; IPR019734:Tetratricopeptide repeat;	n/a	n/a
Cu_hyper_hypo_up	LQ0AAB56YB06RM1.SCF	Esi0017_0024	conserved unknown protein	n/a	IPR005113:uDENN; IPR002885:Pentatricopeptide repeat; IPR001194:DENN; IPR005112:dDENN;	n/a	other localisation
Cu_hyper_hypo_up	LQ0AEA8YJ06RM1.SCF	Esi0047_0126	conserved unknown protein	n/a	IPR009543:Vacuolar protein sorting-associated protein;	n/a	other localisation
Cu_hyper_hypo_up	CL771Contig1	Esi0045_0067	related to flotillin	n/a	IPR001107:Band 7 protein;	n/a	other localisation
Cu_hyper_hypo_up	LQ0AAB39YK03FM1.SCF	Esi0191_0054	Glutathione S-transferase	GST	IPR012335:Thioredoxin fold; IPR010987:Glutathione S-transferase, C-terminal-like; IPR004046:Glutathione S-transferase, C-terminal; IPR017933:Glutathione S-transferase/chloride channel, C-terminal; IPR012336:Thioredoxin-like fold; IPR004045:Glutathione S-transferase, N-terminal;	n/a	other localisation
cu_hyper_up	CL1822Contig1	Esi0008_0118	ATP-binding region, ATPase-like	n/a	IPR004010:Cache; IPR002035:von Willebrand factor, type A;	n/a	signal anchor
cu_hyper_up	CL6152Contig1	Esi0431_0004	conserved unknown protein	n/a	IPR003891:Initiation factor eIF-4 gamma, MA3;	n/a	other localisation
cu_hyper_up	LQ0AAB99YP22RM1.SCF	Esi0033_0126	expressed unknown protein	n/a		n/a	chloroplast
cu_hyper_up	CL5135Contig1	Esi0075_0112	conserved unknown protein	n/a	IPR000212:DNA helicase, UvrD/REP type;	n/a	mitochondrion
cu_hyper_up	LQ0AAB22YH12FM1.SCF	Esi0019_0114	expressed unknown protein	n/a	IPR001036:Acriflavin resistance protein;	n/a	other localisation
cu_hyper_up	CL3595Contig1	Esi0320_0030	flagellar associated protein	n/a	IPR011107:Protein phosphatase inhibitor;	n/a	no signal peptide or anchor
cu_hyper_up	LQ0AAB104YL13FM1.SCF	Esi0005_0198	ATP-binding cassette superfamily	n/a	IPR003439:ABC transporter-like; IPR013032:EGF-like region, conserved site; IPR003593:ATPase, AAA+ type, core; IPR013525:ABC-2 type transporter; IPR017871:ABC transporter, conserved site;	n/a	other localisation
cu_hyper_up	LQ0AFA3YK02RM1.SCF	Esi0032_0152	conserved unknown protein	n/a	IPR002885:Pentatricopeptide repeat;	n/a	other localisation
cu_hyper_up	CL7212Contig1	Esi0096_0043	glucose sorbosone dehydrogenase	n/a	IPR002889:Carbohydrate-binding WSC; IPR011041:Soluble quinoprotein glucose/sorbosone dehydrogenase; IPR011042:Six-bladed beta-propeller, TolB-like;	n/a	other localisation
cu_hyper_up	CL5341Contig1	Esi0112_0027	Serine O-acetyltransferase, incomplete	SATase	IPR011004:Trimeric LpxA-like; IPR001451:Bacterial transferase hexapeptide repeat; IPR010493:Serine acetyltransferase, N-terminal;	n/a	other localisation
cu_hyper_up	LQ0ABA2YB19FM1.SCF	Esi0330_0005	conserved unknown protein	n/a	IPR012317:Poly(ADP-ribose) polymerase, catalytic region;	n/a	signal peptide
cu_hyper_up	CL2123Contig1	Esi0033_0124	Copine	Copine	IPR018247:EF-Hand 1, calcium-binding site; IPR008973:C2 calcium/lipid-binding region, CaLB; IPR010734:Copine; IPR018029:C2 membrane targeting protein; IPR000008:C2 calcium-dependent membrane targeting; IPR002035:von Willebrand factor, type A;	n/a	other localisation
cu_hyper_up	LQ0AAB14YL14FM1.SCF	Esi0349_0016	conserved unknown protein	n/a	IPR020683:Ankyrin repeat-containing domain; IPR002110:Ankyrin repeat;	n/a	other localisation
cu_hyper_up	LQ0AAB99YH06RM1.SCF	Esi0265_0008	LRR-GTPase of the ROCO family	n/a	IPR001611:Leucine-rich repeat; IPR013684:MIRO-like; IPR001806:Ras GTPase;	n/a	other localisation
cu_hyper_up	CL1365Contig1	Esi0093_0012	expressed unknown protein	n/a		n/a	other localisation
cu_hyper_up	CL4Contig4	Esi0015_0185	imm downregulated 3	n/a	IPR013543:Calcium/calmodulin-dependent protein kinase II, association-domain;	n/a	mitochondrion
cu_hyper_up	LQ0AAB48YP13FM1.SCF	Esi0057_0067	expressed unknown protein	n/a		n/a	no signal peptide or anchor
cu_hyper_up	CL6525Contig1	Esi0157_0054	conserved unknown protein	n/a		n/a	other localisation
cu_hyper_up	CL665Contig1	Esi0315_0002	expressed unknown protein	n/a	IPR003660:HAMP linker domain; IPR004010:Cache;	n/a	signal peptide
cu_hyper_up	LQ0AAB41YA11FM1.SCF	Esi0058_0072	hypothetical protein	n/a		n/a	other localisation
cu_hyper_up	LQ0AAB25YB14FM1.SCF	Esi0191_0017	Putative leucine rich repeat protein	n/a	IPR001611:Leucine-rich repeat;	n/a	other localisation
cu_hyper_up	LQ0ACA9YD02RM1.SCF	Esi0106_0084	Hypothetical leucine rich repeat protein	n/a	IPR001611:Leucine-rich repeat;	n/a	other localisation
cu_hypo_down	CL7420Contig1	Esi0534_0005	expressed unknown protein	n/a		n/a	other localisation
cu_hypo_down	CL1053Contig1	Esi0104_0047	Urea/Na+ high-affinity symporter	Dur3	IPR019900:Sodium/solute symporter, subgroup; IPR001734:Sodium/solute symporter;	n/a	signal anchor
cu_hypo_down	CL3908Contig1	Esi0036_0141	hypothetical protein	n/a		n/a	other localisation
cu_hypo_down	CL437Contig1	Esi0018_0164	Heat shock protein 40 like protein	n/a	IPR015609:Molecular chaperone, heat shock protein, Hsp40, DnaJ; IPR001440:Tetratricopeptide TPR-1; IPR011990:Tetratricopeptide-like helical; IPR013105:Tetratricopeptide TPR2; IPR001623:Heat shock protein DnaJ, N-terminal; IPR013026:Tetratricopeptide region; IPR019734:Tetratricopeptide repeat; IPR018253:Heat shock protein DnaJ, conserved site;	n/a	other localisation
cu_hypo_down	CL1553Contig1	Esi0034_0081	expressed unknown protein	n/a		n/a	mitochondrion
cu_hypo_down	CL3709Contig1	Esi0215_0034	conserved unknown protein	n/a	IPR012469:Protein of unknown function DUF1688;	n/a	other localisation
cu_hypo_down	LQ0AEA1YH04FM1.SCF	Esi0029_0131	Glutamate synthase (NADH/NADPH-dependent)	GOGAT	IPR013027:FAD-dependent pyridine nucleotide-disulphide oxidoreductase; IPR000759:Adrenodoxin reductase; IPR006005:Glutamate synthase, NADH/NADPH, small subunit 1; IPR012285:Fumarate reductase, C-terminal; IPR009051:Alpha-helical ferredoxin;	n/a	mitochondrion
cu_hypo_down	CL7174Contig1	Esi0015_0037	Short-chain dehydrogenase/reductase	SDR	IPR016040:NAD(P)-binding domain; IPR002347:Glucose/ribitol dehydrogenase; IPR002198:Short-chain dehydrogenase/reductase SDR;	n/a	chloroplast
cu_hypo_down	LQ0AAB102YK02FM1.SCF	Esi0092_0077	conserved unknown protein	n/a	IPR003084:Histone deacetylase; IPR000286:Histone deacetylase superfamily;	n/a	other localisation
cu_hypo_down	CL6163Contig1	Esi0076_0057	conserved unknown protein	n/a	IPR004000:Actin/actin-like;	n/a	other localisation
cu_hypo_down	CL3760Contig1	Esi0297_0017	conserved unknown protein	n/a	IPR008380:HAD-superfamily hydrolase, subfamily IG, 5'-nucleotidase;	n/a	mitochondrion
cu_hypo_down	CL3687Contig1	Esi0301_0014	conserved unknown protein	n/a		n/a	other localisation
cu_hypo_down	LQ0AAB69YP24RM1.SCF	Esi0118_0084	Protein kinase domain containing protein	CDPK;3	IPR018247:EF-Hand 1, calcium-binding site; IPR002048:Calcium-binding EF-hand; IPR011992:EF-Hand type; IPR018248:EF-Hand domain; IPR017442:Serine/threonine-protein kinase-like domain; IPR011009:Protein kinase-like domain; IPR000719:Protein kinase, catalytic domain; IPR018249:EF-HAND 2;	n/a	other localisation
cu_hypo_down	CL4684Contig1	Esi0268_0018	RNA polymerase III, largest subunit	n/a	IPR006592:RNA polymerase, N-terminal; IPR000722:RNA polymerase, alpha subunit; IPR007080:RNA polymerase Rpb1, domain 1; IPR007066:RNA polymerase Rpb1, domain 3; IPR007081:RNA polymerase Rpb1, domain 5; IPR007083:RNA polymerase Rpb1, domain 4;	n/a	other localisation
cu_hypo_down	CL3814Contig1	Esi0039_0031	dicer-like 3	DCL1	IPR011545:DNA/RNA helicase, DEAD/DEAH box type, N-terminal; IPR000999:Ribonuclease III; IPR014001:DEAD-like helicase, N-terminal; IPR001650:DNA/RNA helicase, C-terminal; IPR014021:Helicase, superfamily 1/2, ATP-binding domain;	n/a	other localisation
cu_hypo_down	LQ0AAB50YF12FM1.SCF	Esi0126_0052	conserved unknown protein	n/a	IPR019826:Carboxylesterase type B, active site; IPR002018:Carboxylesterase, type B;	n/a	other localisation
cu_hypo_down	LQ0AAB1YL03FM1.SCF	Esi0027_0069	kinesin light chain-like protein	n/a	IPR011716:Tetratricopeptide TPR-3; IPR002151:Kinesin light chain; IPR011990:Tetratricopeptide-like helical; IPR013026:Tetratricopeptide repeat-containing; IPR019734:Tetratricopeptide repeat;	n/a	n/a
cu_hypo_down	CL1250Contig1	Esi0165_0046	4-hydroxy-3-methylbut-2-enyl diphosphate reductase, chloroplast precursor	IDS	IPR003451:LytB protein;	n/a	chloroplast
cu_hypo_down	CL2095Contig2	Esi0125_0003	conserved unknown protein	n/a	IPR013216:Methyltransferase type 11;	n/a	signal peptide
cu_hypo_down	CL2797Contig1	Esi0311_0009	expressed unknown protein	n/a		n/a	signal peptide
cu_hypo_down	CL5337Contig1	Esi0110_0056	ABC-type spermidine/putrescine transport system, ATPase component	n/a	IPR003593:ATPase, AAA+ type, core; IPR003439:ABC transporter-like;	n/a	signal peptide
cu_hypo_down	CL1Contig16	Esi0492_0007	Light harvesting complex protein	LHCP48	IPR001344:Chlorophyll A-B binding protein;	n/a	chloroplast
cu_hypo_down	CL3389Contig1	Esi0038_0048	expressed unknown protein	n/a		n/a	no signal peptide or anchor
cu_hypo_down	LQ0AAB68YP21FM1.SCF	Esi0002_0203	expressed unknown protein	n/a	IPR001544:Aminotransferase, class IV;	n/a	other localisation
cu_hypo_down	LQ0AAB34YI11FM1.SCF	Esi0154_0065	tropinone reductase, putative	n/a	IPR016040:NAD(P)-binding domain; IPR002347:Glucose/ribitol dehydrogenase; IPR002198:Short-chain dehydrogenase/reductase SDR;	n/a	other localisation
cu_hypo_down	CL5030Contig1	Esi0027_0002	expressed unknown protein	n/a		n/a	signal anchor
cu_hypo_down	CL116Contig1	Esi0278_0030	Nitrate high affinity transporter; pseudogene	Nrt2;3	IPR016196:Major facilitator superfamily, general substrate transporter;	n/a	other localisation
cu_hypo_down	CL1632Contig1	Esi0058_0101	xanthine dehydrogenase	XDH1	IPR001041:Ferredoxin; IPR002346:Molybdopterin dehydrogenase, FAD-binding; IPR014307:Xanthine dehydrogenase, small subunit; IPR012675:Beta-grasp fold, ferredoxin-type; IPR002888:[2Fe-2S]-binding; IPR016167:FAD-binding, type 2, subdomain 1; IPR016166:FAD-binding, type 2; IPR005107:CO dehydrogenase flavoprotein, C-terminal; IPR006058:2Fe-2S ferredoxin, iron-sulphur binding site; IPR016169:CO dehydro…	n/a	other localisation
cu_hypo_down	CL3486Contig1	Esi0309_0029	expressed unknown protein	n/a	IPR011146:Histidine triad-like motif; IPR001310:Histidine triad (HIT) protein; IPR011151:Histidine triad motif;	n/a	other localisation
cu_hypo_down	CL3984Contig1	Esi0039_0075	conserved unknown protein	n/a		n/a	chloroplast
cu_hypo_down	LQ0AAB64YL06RM1.SCF
cu_hypo_down	CL5564Contig1	Esi0041_0124	conserved unknown protein	n/a		n/a	signal anchor
cu_hypo_down	LQ0AAB72YC02FM1.SCF	Esi0126_0052	conserved unknown protein	n/a	IPR019826:Carboxylesterase type B, active site; IPR002018:Carboxylesterase, type B;	n/a	other localisation
cu_hypo_down	CL5550Contig1	Esi0076_0061	amine oxidase	n/a	IPR016182:Copper amine oxidase, N-terminal; IPR015800:Copper amine oxidase, N2-terminal; IPR015801:Copper amine oxidase, N2/N3-terminal; IPR015802:Copper amine oxidase, N3-terminal; IPR000269:Copper amine oxidase; IPR015798:Copper amine oxidase, C-terminal;	n/a	other localisation
cu_hypo_down	CL7401Contig1	Esi0029_0096	Hypothetical leucine rich repeat protein	n/a	IPR018247:EF-Hand 1, calcium-binding site; IPR000048:IQ calmodulin-binding region;	n/a	other localisation
cu_hypo_down	CL6121Contig1	Esi0035_0108	hypothetical protein	n/a		n/a	other localisation
cu_hypo_down	LQ0AAB16YN01FM3.SCF	Esi0334_0016	ABC transporter ATP-binding protein	n/a	IPR003593:ATPase, AAA+ type, core; IPR003439:ABC transporter-like; IPR003169:GYF;	n/a	signal peptide
cu_hypo_down	CL3504Contig1	Esi0009_0009	peroxidase	n/a	IPR010255:Haem peroxidase; IPR002207:Plant ascorbate peroxidase; IPR019793:Peroxidases heam-ligand binding site; IPR002016:Haem peroxidase, plant/fungal/bacterial; IPR019794:Peroxidase, active site;	n/a	chloroplast
cu_hypo_down	LQ0AAB38YJ14FM1.SCF	Esi0438_0006	L-ascorbate peroxidase	APX	IPR010255:Haem peroxidase; IPR002207:Plant ascorbate peroxidase; IPR002016:Haem peroxidase, plant/fungal/bacterial;	n/a	other localisation
cu_hypo_down	LQ0AAB57YD07FM1.SCF	Esi0042_0004	expressed unknown protein	n/a		n/a	other localisation
cu_hypo_down	CL259Contig1	Esi0255_0014	expressed unknown protein	n/a	IPR002068:Heat shock protein Hsp20; IPR008978:HSP20-like chaperone;	n/a	chloroplast
cu_hypo_down	CL4678Contig1	Esi0179_0067	hypothetical protein	n/a		n/a	no N-terminal target peptide 0.0603;0.0239;0;0.1186;
cu_hypo_down	LQ0AAB76YL01RM1.SCF	Esi0024_0033	expressed unknown protein	n/a		n/a	other localisation
cu_hypo_down	CL2450Contig1	Esi0033_0113	expressed unknown protein	n/a	IPR000719:Protein kinase, catalytic domain; IPR001245:Tyrosine-protein kinase, catalytic domain; IPR011009:Protein kinase-like domain;	n/a	other localisation
cu_hypo_down	LQ0AAB42YN15FM1.SCF	Esi0033_0116	conserved unknown protein	n/a	IPR001214:SET;	n/a	other localisation
cu_hypo_down	LQ0AAB50YM16FM1.SCF	Esi0118_0084	Protein kinase domain containing protein	CDPK;3	IPR018247:EF-Hand 1, calcium-binding site; IPR002048:Calcium-binding EF-hand; IPR011992:EF-Hand type; IPR018248:EF-Hand domain; IPR017442:Serine/threonine-protein kinase-like domain; IPR011009:Protein kinase-like domain; IPR000719:Protein kinase, catalytic domain; IPR018249:EF-HAND 2;	n/a	other localisation
cu_hypo_down	LQ0AAA5YB11FM1.SCF	Esi0093_0061	expressed unknown protein	n/a		n/a	other localisation
cu_hypo_down	CL3444Contig1	Esi0092_0077	conserved unknown protein	n/a	IPR003084:Histone deacetylase; IPR000286:Histone deacetylase superfamily;	n/a	other localisation
cu_hypo_down	LQ0AAB21YJ14FM1.SCF	Esi0380_0022	TPR repeat-containing protein	n/a	IPR002151:Kinesin light chain; IPR001440:Tetratricopeptide TPR-1; IPR011990:Tetratricopeptide-like helical; IPR013105:Tetratricopeptide TPR2; IPR013026:Tetratricopeptide region;	n/a	no N-terminal target peptide 0.0623;0.0252;0;0.1189;
cu_hypo_down	LQ0AAB13YG13FM1.SCF	Esi0159_0018	conserved unknown protein	n/a	IPR011989:Armadillo-like helical; IPR000225:Armadillo; IPR016024:Armadillo-type fold;	n/a	other localisation
cu_hypo_down	CL836Contig1	Esi0065_0092	zeaxanthin epoxidase, chloroplast precursor	ZEP	IPR003042:Aromatic-ring hydroxylase-like; IPR006076:FAD dependent oxidoreductase; IPR001917:Aminotransferase, class-II, pyridoxal-phosphate binding site;	n/a	signal peptide
cu_hypo_down	CL3361Contig1	Esi0115_0013	conserved unknown protein	n/a	IPR000222:Protein phosphatase 2C, manganese/magnesium aspartate binding site; IPR001932:Protein phosphatase 2C-related; IPR015655:Protein phosphatase 2C; IPR014045:Protein phosphatase 2C, N-terminal;	n/a	signal peptide
cu_hypo_down	LQ0AAB103YN13FM1.SCF	Esi0143_0011	conserved unknown protein	n/a	IPR001810:Cyclin-like F-box; IPR018355:SPla/RYanodine receptor subgroup; IPR001870:B302 (SPRY)-like; IPR003877:SPla/RYanodine receptor SPRY;	n/a	other localisation
cu_hypo_down	LQ0AAB29YE17FM1.SCF	Esi0015_0028	expressed unknown protein	n/a		n/a	other localisation
cu_hypo_down	LQ0AFA1YD13RM1.SCF	Esi0327_0015	hypothetical protein	n/a		n/a	other localisation
cu_hypo_down	CL3796Contig1	Esi0175_0052	peptidase	n/a	IPR000994:Peptidase M24, structural domain; IPR000587:Creatinase;	n/a	other localisation
cu_hypo_down	LQ0AAB85YN21RM1.SCF	Esi0155_0068	hypothetical protein	n/a	IPR000595:Cyclic nucleotide-binding; IPR018490:Cyclic nucleotide-binding-like; IPR003938:Potassium channel, voltage-dependent, EAG/ELK/ERG; IPR013099:Ion transport 2; IPR014710:RmlC-like jelly roll fold;	n/a	other localisation
cu_hypo_down	CL1447Contig1	Esi0005_0206	expressed unknown protein	n/a		n/a	other localisation
cu_hypo_down	CL107Contig1	Esi0019_0173	expressed unknown protein	n/a		n/a	no signal peptide or anchor
cu_hypo_down	CL44Contig1	Esi0188_0004	Glutamate ammonia ligase	n/a	IPR008146:Glutamine synthetase, catalytic region; IPR008147:Glutamine synthetase, beta-Grasp; IPR014746:Glutamine synthetase/guanido kinase, catalytic region;	n/a	other localisation
cu_hypo_down	CL1667Contig1	Esi0178_0021	tryptophan-rich sensory-like protein	n/a	IPR004307:TspO/MBR-related protein;	n/a	chloroplast
cu_hypo_down	LQ0AAB1YG07RM1.SCF	Esi0120_0074	expressed unknown protein	n/a	IPR003593:ATPase, AAA+ type, core;	n/a	other localisation
cu_hypo_down	CL5001Contig1	Esi0037_0112	expressed unknown protein	n/a		n/a	other localisation
cu_hypo_down	CL4859Contig1	Esi0117_0067	conserved unknown protein	n/a	IPR018247:EF-Hand 1, calcium-binding site; IPR018249:EF-HAND 2; IPR011992:EF-Hand type; IPR002048:Calcium-binding EF-hand;	n/a	other localisation
cu_hypo_down	LQ0AAB9YD09FM1.SCF	Esi0007_0195	Serine/threonine-protein kinase CTR1	PK	IPR000719:Protein kinase, catalytic domain; IPR017442:Serine/threonine-protein kinase-like domain; IPR011009:Protein kinase-like domain;	n/a	other localisation
cu_hypo_down	CL528Contig1	Esi0213_0036	expressed unknown protein	n/a		n/a	other localisation
cu_hypo_down	CL157Contig1	Esi0014_0047	expressed unknown protein	n/a		n/a	other localisation
cu_hypo_down	CL4344Contig1	Esi0520_0002	Glutamate dehydrogenase 2 (NADP-dependent)	GDH2	IPR006095:Glutamate/phenylalanine/leucine/valine dehydrogenase; IPR006096:Glutamate/phenylalanine/leucine/valine dehydrogenase, C-terminal; IPR016040:NAD(P)-binding domain; IPR006097:Glutamate/phenylalanine/leucine/valine dehydrogenase, dimerisation region;	n/a	mitochondrion
cu_hypo_down	LQ0AAB7YM14FM1.SCF	Esi0163_0024	conserved unknown protein	n/a	IPR003370:Chromate transporter region; IPR014047:Chromate transporter;	n/a	other localisation
cu_hypo_down	CL4146Contig1	Esi0626_0005	cytosolic glucose-6-phosphate isomerase	n/a	IPR018189:Phosphoglucose isomerase, conserved site; IPR001672:Phosphoglucose isomerase (PGI);	n/a	other localisation
cu_hypo_down	LQ0AAB30YB08FM1.SCF	Esi0106_0095	hypothetical protein	n/a		n/a	no N-terminal target peptide 0.0844;0.0284;0;0;
cu_hypo_down	LQ0AAB69YA01RM1.SCF	Esi0010_0062	conserved hypothetical protein	n/a		n/a	mitochondrion 0.0557;0.0252;0;0.647;
cu_hypo_down	CL6230Contig1	Esi0008_0229	Flavoprotein Monooxygenase	n/a	IPR003042:Aromatic-ring hydroxylase-like; IPR006076:FAD dependent oxidoreductase;	n/a	mitochondrion
cu_hypo_down	CL6181Contig1	Esi0127_0047	conserved unknown protein	n/a	IPR002889:Carbohydrate-binding WSC;	n/a	signal peptide
cu_hypo_down	CL437Contig2	Esi0018_0164	Heat shock protein 40 like protein	n/a	IPR015609:Molecular chaperone, heat shock protein, Hsp40, DnaJ; IPR001440:Tetratricopeptide TPR-1; IPR011990:Tetratricopeptide-like helical; IPR013105:Tetratricopeptide TPR2; IPR001623:Heat shock protein DnaJ, N-terminal; IPR013026:Tetratricopeptide region; IPR019734:Tetratricopeptide repeat; IPR018253:Heat shock protein DnaJ, conserved site;	n/a	other localisation
cu_hypo_up	CL5267Contig1	Esi0110_0022	expressed unknown protein	n/a	IPR019150:Vesicle transport protein, Use1;	n/a	other localisation
cu_hypo_up	CL3399Contig1	Esi0152_0051	hypothetical protein	n/a	IPR001202:WW/Rsp5/WWP;	n/a	other localisation
cu_hypo_up	LQ0AAB90YJ21RM1.SCF	Esi0331_0010	conserved unknown protein	n/a		n/a	other localisation
cu_hypo_up	CL589Contig1	Esi0033_0068	expressed unknown protein	n/a		n/a	other localisation
cu_hypo_up	CL466Contig1	Esi0326_0043	Mannuronan C-5-epimerase	MEP7	IPR011050:Pectin lyase fold/virulence factor; IPR006626:Parallel beta-helix repeat;	n/a	signal peptide
cu_hypo_up	LQ0AAB34YJ05FM1.SCF	Esi0109_0069	conserved unknown protein	n/a	IPR007603:Protein of unknown function DUF580;	n/a	signal anchor
cu_hypo_up	LQ0AAB24YB19FM1.SCF	Esi0162_0067	expressed unknown protein	n/a	IPR000719:Protein kinase, catalytic domain; IPR017442:Serine/threonine-protein kinase-like domain; IPR011009:Protein kinase-like domain;	n/a	other localisation
cu_hypo_up	CL1847Contig1	Esi0193_0061	hypothetical protein	n/a		n/a	other localisation
cu_hypo_up	CL1509Contig1	Esi0085_0005	expressed unknown protein	n/a		n/a	no signal peptide or anchor
cu_hypo_up	LQ0AAB13YK16FM1.SCF	Esi0910_0001	expressed unknown protein	n/a		n/a	other localisation
cu_hypo_up	LQ0AAB10YA08FM1.SCF	Esi0090_0003	conserved unknown protein	n/a	IPR000595:Cyclic nucleotide-binding; IPR017441:Protein kinase, ATP binding site; IPR002373:cAMP/cGMP-dependent protein kinase; IPR002290:Serine/threonine-protein kinase domain; IPR017442:Serine/threonine-protein kinase-like domain; IPR000961:AGC-kinase, C-terminal; IPR008271:Serine/threonine-protein kinase, active site; IPR011009:Protein kinase-like domain; IPR000719:Protein kinase, catalytic dom…	n/a	other localisation
cu_hypo_up	CL4905Contig1	Esi0186_0027	conserved unknown protein	n/a		n/a	other localisation
cu_hypo_up	CL1062Contig1	Esi0071_0018	PUB domain, zinc finger protein Thioredoxin	n/a	IPR015880:Zinc finger, C2H2-like; IPR000449:Ubiquitin-associated/translation elongation factor EF1B, N-terminal; IPR012335:Thioredoxin fold; IPR013766:Thioredoxin domain; IPR017937:Thioredoxin, conserved site; IPR015940:Ubiquitin-associated/translation elongation factor EF1B, N-terminal, eukaryote; IPR006662:Thioredoxin-like subdomain; IPR018997:PUB domain; IPR017936:Thioredoxin-like; IPR007087:Z…	n/a	other localisation
cu_hypo_up	LQ0AAB35YL10FM1.SCF	Esi0152_0022	expressed unknown protein	n/a	IPR003959:ATPase, AAA-type, core; IPR003593:ATPase, AAA+ type, core;	n/a	other localisation
cu_hypo_up	CL2810Contig1	Esi0638_0004	conserved unknown protein	n/a	IPR003186:Proteasome activator pa28, REG beta subunit; IPR009077:Proteasome activator pa28, REG alpha/beta subunit;	n/a	other localisation
cu_hypo_up	LQ0ADA21YI07RM1.SCF	Esi0120_0003	methionine-R-sulfoxide reductase	n/a	IPR002579:Methionine sulphoxide reductase B; IPR011057:Mss4-like;	n/a	other localisation
cu_hypo_up	CL3151Contig1	Esi0061_0083	Tetratricopeptide TPR_2 repeat protein	n/a	IPR002151:Kinesin light chain; IPR011717:Tetratricopeptide TPR-4; IPR011990:Tetratricopeptide-like helical; IPR013026:Tetratricopeptide repeat-containing; IPR019734:Tetratricopeptide repeat;	n/a	n/a
cu_hypo_up	LQ0AEA5YP13RM1.SCF	Esi0638_0004	conserved unknown protein	n/a	IPR003186:Proteasome activator pa28, REG beta subunit; IPR009077:Proteasome activator pa28, REG alpha/beta subunit;	n/a	other localisation
cu_hypo_up	LQ0AAB68YG19FM1.SCF	Esi0181_0058	Ca2+/calmodulin-dependent protein kinase II	n/a	IPR000719:Protein kinase, catalytic domain; IPR002290:Serine/threonine-protein kinase domain; IPR017442:Serine/threonine-protein kinase-like domain; IPR011009:Protein kinase-like domain; IPR008271:Serine/threonine-protein kinase, active site;	n/a	other localisation
cu_hypo_up	CL1286Contig1	Esi0331_0010	conserved unknown protein	n/a		n/a	other localisation
cu_hypo_up	CL5664Contig1	Esi0219_0040	conserved unknown protein	n/a	IPR004827:Basic-leucine zipper (bZIP) transcription factor; IPR011616:bZIP transcription factor, bZIP-1;	n/a	other localisation
cu_hypo_up	LQ0AAB32YI17FM1.SCF	Esi0034_0065	conserved unknown protein	n/a	IPR002728:Diphthamide synthesis, DPH1/DHP2;	n/a	other localisation
cu_hypo_up	CL3231Contig1	Esi0004_0234	neural precursor cell expressed, developmentally down-regulated 4-like, isoform CRA_e	n/a	IPR001202:WW/Rsp5/WWP;	n/a	signal anchor
cu_hypo_up	CL5795Contig1	Esi0017_0042	expressed unknown protein	n/a	IPR005135:Endonuclease/exonuclease/phosphatase;	n/a	other localisation
cu_hypo_up	CL6100Contig1	Esi0090_0003	conserved unknown protein	n/a	IPR000595:Cyclic nucleotide-binding; IPR017441:Protein kinase, ATP binding site; IPR002373:cAMP/cGMP-dependent protein kinase; IPR002290:Serine/threonine-protein kinase domain; IPR017442:Serine/threonine-protein kinase-like domain; IPR000961:AGC-kinase, C-terminal; IPR008271:Serine/threonine-protein kinase, active site; IPR011009:Protein kinase-like domain; IPR000719:Protein kinase, catalytic dom…	n/a	other localisation
cu_hypo_up	LQ0AAB30YN03FM1.SCF	Esi0357_0013	hypothetical protein	n/a		n/a	other localisation
cu_hypo_up	LQ0AAB78YM03RM1.SCF	Esi0168_0067	Mannosyl-oligosaccharide 1,2-alpha-mannosidase, family GH47	MAN1A1	IPR008985:Concanavalin A-like lectin/glucanase; IPR001382:Glycoside hydrolase, family 47;	n/a	signal anchor
cu_hypo_up	CL5160Contig1	Esi0038_0121	hypothetical protein	n/a	IPR016177:DNA-binding, integrase-type;	n/a	other localisation
cu_hypo_up	CL2197Contig1	Esi0163_0031	FAP9, Ras superfamily GTPase-like flagellar protein	FAP9	IPR001806:Ras GTPase;	n/a	other localisation
cu_hypo_up	CL1873Contig1	Esi0051_0056	conserved unknown protein	n/a	IPR019410:Methyltransferase-16, putative;	n/a	other localisation
cu_hypo_up	CL2757Contig1	Esi0031_0073	conserved unknown protein	n/a	IPR001841:Zinc finger, RING-type; IPR001680:WD40 repeat; IPR011046:WD40 repeat-like-containing domain; IPR018957:Zinc finger, C3HC4 RING-type; IPR015943:WD40/YVTN repeat-like-containing domain;	n/a	other localisation
cu_hypo_up	LQ0AAB12YH19FM1.SCF	Esi0032_0026	hypothetical protein	n/a		n/a	other localisation
cu_hypo_up	LQ0AEA8YJ19RM1.SCF	Esi0201_0008	folate/biopterin transporter	n/a	IPR016196:Major facilitator superfamily, general substrate transporter; IPR004324:Biopterin transport-related protein BT1;	n/a	other localisation
cu_hypo_up	LQ0AAB6YP11FM1.SCF	Esi0092_0036	expressed unknown protein	n/a		n/a	other localisation
cu_hypo_up	CL2587Contig1	Esi0019_0096	beta-hydroxylase, aspartyl/asparaginyl family	n/a	IPR007803:Aspartyl/Asparaginyl beta-hydroxylase;	n/a	signal peptide
cu_hypo_up	CL7525Contig1	Esi0180_0031	conserved unknown protein	n/a	IPR018997:PUB domain; IPR001478:PDZ/DHR/GLGF;	n/a	other localisation
cu_hypo_up	LQ0ABA2YB01FM1.SCF	Esi0064_0039	conserved unknown protein	n/a	IPR011989:Armadillo-like helical; IPR013598:Exportin-1/Importin-beta-like; IPR016024:Armadillo-type fold;	n/a	other localisation
cu_hypo_up	CL5183Contig1	Esi0169_0058	expressed unknown protein	n/a	IPR002638:Quinolinate phosphoribosyl transferase;	n/a	other localisation
cu_hypo_up	CL4257Contig1	Esi0023_0048	conserved unknown protein	n/a		n/a	other localisation
cu_hypo_up	LQ0AAB27YJ16FM1.SCF	Esi0088_0045	mitochondrial carrier protein	n/a	IPR001993:Mitochondrial substrate carrier; IPR018108:Mitochondrial substrate/solute carrier;	n/a	other localisation
cu_hypo_up	CL6531Contig1	Esi0023_0145	chp-1 / RAR1 homologue	RAR1-like	IPR007051:Cysteine/histidine-rich domain;	n/a	other localisation
cu_hypo_up	CL4203Contig1	Esi0100_0031	conserved unknown protein	n/a	IPR004853:Protein of unknown function DUF250;	n/a	chloroplast
cu_hypo_up	LQ0AAB42YE12FM1.SCF	Esi0018_0209	conserved unknown protein	n/a	IPR017923:Transcription factor IIS, N-terminal; IPR020478:AT hook-like; IPR017956:AT hook, DNA-binding motif; IPR003618:Transcription elongation factor S-II, central domain; IPR000637:HMG-I/HMG-Y, DNA-binding, conserved site;	n/a	other localisation
cu_hypo_up	LQ0AAB87YF18RM1.SCF	Esi0161_0017	conserved unknown protein	n/a		n/a	other localisation
cu_hypo_up	CL1288Contig1	Esi0022_0175	expressed unknown protein	n/a		n/a	other localisation
cu_hypo_up	LQ0AAB56YG12RM1.SCF	Esi0046_0105	conserved unknown protein	n/a	IPR005571:RNA polymerase, Rpb5, N-terminal; IPR000783:RNA polymerase, subunit H/Rpb5 C-terminal; IPR014381:DNA-directed RNA polymerase, RPB5 subunit;	n/a	other localisation
cu_hypo_up	LQ0ACA10YI17RM1.SCF	Esi0151_0061	conserved unknown protein	n/a	IPR001878:Zinc finger, CCHC-type; IPR013084:Zinc finger, CCHC retroviral-type;	n/a	other localisation
cu_hypo_up	CL3867Contig1	Esi0348_0005	expressed unknown protein	n/a		n/a	signal anchor
cu_hypo_up	LQ0AAB63YN21FM1.SCF	Esi0143_0016	expressed unknown protein	n/a		n/a	other localisation
cu_hypo_up	CL6441Contig1	Esi0009_0006	metallophosphoesterase	n/a	IPR004843:Metallophosphoesterase;	n/a	other localisation
cu_hypo_up	CL7405Contig1	Esi0162_0023	expressed unknown protein	n/a		n/a	other localisation
cu_hypo_up	LQ0AAA13YL02FM1.SCF	Esi0061_0077	conserved unknown protein	n/a		n/a	other localisation
cu_hypo_up	LQ0AAB2YA06FM1.SCF	Esi0081_0091	similar to Ssu72-like protein	n/a	IPR006811:RNA polymerase II subunit A;	n/a	other localisation
cu_hypo_up	CL767Contig1	Esi0061_0077	conserved unknown protein	n/a		n/a	other localisation
cu_hypo_up	LQ0AAB64YF03RM1.SCF	Esi0103_0067	expressed unknown protein	n/a		n/a	other localisation
cu_hypo_up	LQ0AAB102YP21FM1.SCF	Esi0026_0110	PGPS/D6	n/a	IPR000133:ER lumen protein retaining receptor;	n/a	other localisation
cu_hypo_up	LQ0AAB58YK09RM1.SCF	Esi0004_0101	conserved unknown protein	n/a	IPR013584:RAP domain;	n/a	other localisation
cu_hypo_up	LQ0AAB32YM14FM1.SCF	Esi0158_0056	peptidase S1 and S6, chymotrypsin/Hap	n/a		n/a	other localisation
cu_hypo_up	LQ0ADA22YP09RM1.SCF	Esi0514_0010	conserved unknown protein	n/a	IPR002610:Peptidase S54, rhomboid;	n/a	signal peptide
cu_hypo_up	LQ0ACA23YI20RM1.SCF	Esi0188_0013	conserved unknown protein	n/a	IPR000426:Proteasome, alpha-subunit, conserved site; IPR001353:Proteasome, subunit alpha/beta;	n/a	other localisation
cu_hypo_up	LQ0AFA7YA13RM1.SCF	Esi0061_0059	Glycosyltransferase, family GT47	n/a	IPR004263:Exostosin-like;	n/a	other localisation
cu_hypo_up	LQ0AAA18YH21FM1.SCF	Esi0245_0033	conserved unknown protein	n/a	IPR018997:PUB domain;	n/a	other localisation
cu_hypo_up	LQ0AAB88YD15RM1.SCF	Esi0013_0091	conserved unknown protein	n/a	IPR000467:D111/G-patch;	n/a	other localisation
cu_hypo_up	LQ0AAB88YC01FM1.SCF	Esi0387_0002	expressed unknown protein	n/a		n/a	other localisation
cu_hypo_up	LQ0AAB99YI01FM1.SCF	Esi0294_0035	conserved unknown protein	n/a	IPR020683:Ankyrin repeat-containing domain; IPR002110:Ankyrin repeat;	n/a	other localisation
cu_hypo_up	CL5304Contig1	Esi0231_0005	conserved unknown protein	n/a		n/a	other localisation
cu_hypo_up	LQ0AAB31YP20FM1.SCF	Esi0201_0038	conserved unknown protein	n/a	IPR003957:Transcription factor, CBFA/NFYB, DNA topoisomerase; IPR009072:Histone-fold; IPR003958:Transcription factor CBF/NF-Y/archaeal histone;	n/a	other localisation
cu_hypo_up	CL3589Contig1	Esi0082_0032	conserved unknown protein	n/a	IPR000926:GTP cyclohydrolase II;	n/a	other localisation
cu_hypo_up	CL1350Contig1	Esi0120_0058	Hemolysin-type calcium-binding region	n/a	IPR011047:Quinonprotein alcohol dehydrogenase-like;	n/a	other localisation
cu_hypo_up	LQ0AAB55YJ09FM1.SCF.LQ	Esi0011_0179	conserved unknown protein	n/a	IPR001926:Pyridoxal phosphate-dependent enzyme, beta subunit; IPR002912:Amino acid-binding ACT; IPR005789:Threonine dehydratase II;	n/a	mitochondrion
cu_hypo_up	CL1163Contig1	Esi0047_0171	hypothetical protein	n/a		n/a	no N-terminal target peptide 0.0969;0.0298;0;0.1071;
cu_hypo_up	CL5912Contig1	Esi0011_0046	hypothetical protein	n/a		n/a	other localisation
cu_hypo_up	LQ0AAB5YF07FM1.SCF	Esi0144_0048	conserved unknown protein	n/a	IPR012282:Cytochrome c region;	n/a	signal peptide
cu_hypo_up	LQ0AAB92YN13RM1.SCF	Esi0006_0063	expressed unknown protein	n/a	IPR000238:Ribosome-binding factor A;	n/a	other localisation
cu_hypo_up	CL7661Contig1	Esi0023_0089	conserved unknown protein	n/a	IPR010456:Ribosomal L11 methyltransferase;	n/a	other localisation
cu_hypo_up	LQ0AAB46YA06FM1.SCF	Esi0005_0027	conserved unknown protein	n/a		n/a	other localisation
cu_hypo_up	LQ0AAB102YF11RM1.SCF	Esi0264_0017	hypothetical protein	n/a		n/a	other localisation
cu_hypo_up	LQ0AAB6YO17FM1.SCF	Esi0107_0066	expressed unknown protein	n/a		n/a	other localisation
cu_hypo_up	CL107Contig4	Esi0239_0033	expressed unknown protein	n/a		n/a	other localisation
cu_hypo_up	LQ0AAB4YF17FM1.SCF	Esi0348_0030	AN1 and C2H2 zinc finger protein	n/a	IPR000058:Zinc finger, AN1-type; IPR015880:Zinc finger, C2H2-like; IPR007087:Zinc finger, C2H2-type;	n/a	other localisation
cu_hypo_up	CL386Contig2	Esi0040_0050	conserved unknown protein	n/a	IPR011032:GroES-like; IPR016040:NAD(P)-binding domain; IPR013154:Alcohol dehydrogenase GroES-like; IPR013149:Alcohol dehydrogenase, zinc-binding; IPR002085:Alcohol dehydrogenase superfamily, zinc-containing;	n/a	other localisation
cu_hypo_up	CL6293Contig1	Esi0115_0068	expressed unknown protein	n/a		n/a	signal peptide
cu_hypo_up	LQ0AAB74YN16FM1.SCF	Esi0007_0084	TIC 20 related, plastid import	TIC 20	IPR018247:EF-Hand 1, calcium-binding site; IPR018249:EF-HAND 2; IPR002048:Calcium-binding EF-hand; IPR011992:EF-Hand type;	n/a	chloroplast
cu_hypo_up	CL613Contig1	Esi0078_0085	n/a	n/a	IPR004010:Cache; IPR002035:von Willebrand factor, type A;	n/a	other localisation
cu_hypo_up	CL22Contig1	Esi0238_0001	Hypothetical Protein RRSL_02205	n/a	IPR002227:Tyrosinase; IPR008922:Di-copper centre-containing; IPR000601:PKD;	n/a	signal peptide
cu_hypo_up	LQ0AAB52YH18RM1.SCF	Esi0085_0026	conserved unknown protein	n/a	IPR001841:Zinc finger, RING-type; IPR008984:SMAD/FHA domain; IPR018957:Zinc finger, C3HC4 RING-type; IPR001878:Zinc finger, CCHC-type; IPR000253:Forkhead-associated;	n/a	other localisation
cu_hypo_up	CL5825Contig1	Esi0000_0401	conserved unknown protein	n/a	IPR017927:Ferredoxin reductase-type FAD-binding domain; IPR001094:Flavodoxin-like; IPR008254:Flavodoxin/nitric oxide synthase; IPR001433:Oxidoreductase FAD/NAD(P)-binding; IPR017938:Riboflavin synthase-like beta-barrel; IPR003097:FAD-binding, type 1; IPR001709:Flavoprotein pyridine nucleotide cytochrome reductase;	n/a	signal peptide
cu_hypo_up	CL5520Contig1	Esi0002_0041	conserved unknown protein	n/a		n/a	other localisation
cu_hypo_up	LQ0AAB40YI08FM1.SCF	Esi0000_0419	conserved unknown protein	n/a		n/a	other localisation
cu_hypo_up	LQ0AAB31YE08FM1.SCF	Esi1132_0002	expressed unknown protein	n/a		n/a	other localisation
cu_hypo_up	LQ0AAB17YH20FM1.SCF	Esi0173_0038	expressed unknown protein	n/a		n/a	other localisation
cu_hypo_up	CL7438Contig1	Esi0384_0023	conserved unknown protein	n/a	IPR006043:Xanthine/uracil/vitamin C permease;	n/a	signal peptide
hyper_hypo_down	CL4162Contig1	Esi0119_0028	eukaryotic peptide chain release factor 1	eRF1	IPR005140:eRF1 domain 1; IPR004403:Peptide chain release factor eRF/aRF subunit 1; IPR005141:eRF1 domain 2; IPR005142:eRF1 domain 3;	n/a	other localisation
hyper_hypo_down	CL3439Contig1	Esi0027_0145	Dihydroxy-acid dehydratase, C-termnial part	DAD, c-term	IPR020558:Dihydroxy-acid/6-phosphogluconate dehydratase, conserved site; IPR000581:Dihydroxy-acid/6-phosphogluconate dehydratase;	n/a	other localisation
hyper_hypo_down	LQ0AAB31YE01FM1.SCF	Esi0149_0031	Phosphomannomutase/phosphoglucomutase	ALGC	IPR005845:Alpha-D-phosphohexomutase, alpha/beta/alpha domain II; IPR006058:2Fe-2S ferredoxin, iron-sulphur binding site; IPR016055:Alpha-D-phosphohexomutase, alpha/beta/alpha I/II/III; IPR005841:Alpha-D-phosphohexomutase, N-terminal; IPR005844:Alpha-D-phosphohexomutase, alpha/beta/alpha domain I; IPR019825:Legume lectin, beta chain, Mn/Ca-binding site;	n/a	mitochondrion
hyper_hypo_down	LQ0ADA3YJ12RM1.SCF	Esi0081_0083	argininosuccinate lyase	ASL	IPR008948:L-Aspartase-like; IPR003031:Delta crystallin; IPR000362:Fumarate lyase; IPR013838:Beta tubulin, autoregulation binding site; IPR009049:Argininosuccinate lyase; IPR020557:Fumarate lyase, conserved site;	n/a	other localisation
hyper_hypo_down	LQ0AAB98YN17RM1.SCF	Esi0016_0160	similar to Polyadenylate-binding protein 2 (Poly(A)-binding protein 2) (Poly(A)-binding protein II) (PABII) (Polyadenylate-binding nuclear protein 1) (Nuclear poly(A)-binding protein 1)	n/a	IPR000504:RNA recognition motif, RNP-1; IPR012677:Nucleotide-binding, alpha-beta plait;	n/a	other localisation
hyper_hypo_down	LQ0AAB57YG06RM1.SCF	Esi0052_0197	conserved unknown protein	n/a	IPR011991:Winged helix repressor DNA-binding; IPR016027:Nucleic acid-binding, OB-fold-like; IPR012340:Nucleic acid-binding, OB-fold; IPR004365:Nucleic acid binding, OB-fold, tRNA/helicase-type; IPR014892:Replication protein A, C-terminal;	n/a	other localisation
hyper_hypo_down	LQ0AAA4YJ24FM1.SCF	Esi0185_0038	conserved unknown protein	n/a	IPR001852:Vitamin B6 biosynthesis protein; IPR011060:Ribulose-phosphate binding barrel;	n/a	other localisation
hyper_hypo_down	CL7678Contig1	Esi0229_0014	conserved unknown protein	n/a		n/a	other localisation
hyper_hypo_down	CL6304Contig1	Esi0074_0061	expressed unknown protein	n/a		n/a	other localisation
hyper_hypo_down	CL249Contig1	Esi0013_0100	DEAD box helicase	n/a	IPR014014:RNA helicase, DEAD-box type, Q motif; IPR011545:DNA/RNA helicase, DEAD/DEAH box type, N-terminal; IPR000629:RNA helicase, ATP-dependent, DEAD-box, conserved site; IPR014001:DEAD-like helicase, N-terminal; IPR001650:DNA/RNA helicase, C-terminal; IPR014021:Helicase, superfamily 1/2, ATP-binding domain;	n/a	chloroplast
hyper_hypo_down	CL327Contig2	Esi0007_0243	hypothetical protein	n/a		n/a	no N-terminal target peptide 0.0832;0.0274;0;0;
hyper_hypo_down	CL1277Contig1	Esi0044_0107	hypothetical protein	n/a	IPR003439:ABC transporter related;	n/a	signal anchor
hyper_hypo_down	CL2779Contig1	Esi0287_0021	Valine--tRNA ligase	n/a	IPR001412:Aminoacyl-tRNA synthetase, class I, conserved site; IPR002303:Valyl-tRNA synthetase, class Ia; IPR010978:tRNA-binding arm; IPR019499:Valyl-tRNA synthetase, class Ia, tRNA binding arm; IPR009080:Aminoacyl-tRNA synthetase, class 1a, anticodon-binding; IPR014729:Rossmann-like alpha/beta/alpha sandwich fold; IPR009008:Valyl/Leucyl/Isoleucyl-tRNA synthetase, class Ia, editing; IPR013155:Valy…	n/a	other localisation
hyper_hypo_down	LQ0AAB6YP06FM1.SCF	Esi0074_0098	expressed unknown protein	n/a		n/a	other localisation
hyper_hypo_down	LQ0AAB70YG14FM1.SCF	Esi0030_0053	expressed unknown protein	n/a		n/a	other localisation
hyper_hypo_down	CL1585Contig1	Esi0134_0050	conserved unknown protein	n/a	IPR011046:WD40 repeat-like-containing domain; IPR019782:WD40 repeat 2; IPR017986:WD40-repeat-containing domain; IPR015943:WD40/YVTN repeat-like-containing domain; IPR001680:WD40 repeat; IPR019781:WD40 repeat, subgroup;	n/a	other localisation
hyper_hypo_down	CL1888Contig1	Esi0019_0077	HAD-like protein	n/a		n/a	other localisation
hyper_hypo_down	LQ0AAB23YD11FM1.SCF	Esi0067_0008	conserved unknown protein	n/a	IPR001222:Zinc finger, TFIIS-type; IPR001529:DNA-directed RNA polymerase, M/15kDa subunit;	n/a	other localisation
hyper_hypo_down	CL778Contig1	Esi0149_0027	conserved unknown protein	n/a	IPR007599:Der1-like;	n/a	signal peptide
hyper_hypo_down	CL122Contig6	Esi0107_0015	expressed unknown protein	n/a	IPR002816:Pheromone shutdown-related, TraB;	n/a	signal peptide
hyper_hypo_down	LQ0AAB17YA03FM1.SCF	Esi0081_0031	alpha/beta hydrolase domain-containing protein	n/a		n/a	signal anchor
hyper_hypo_down	CL4580Contig1	Esi0167_0014	lipase	n/a	IPR002921:Lipase, class 3;	n/a	signal peptide
hyper_hypo_down	CL686Contig1	Esi0145_0051	3-deoxy-7-phosphoheptulonate synthase	n/a	IPR002480:DAHP synthetase, class II;	n/a	signal peptide
hyper_hypo_down	LQ0AAB60YI07FM1.SCF	Esi0193_0026	Histidinol-phosphate transaminase	HIS8	IPR015424:Pyridoxal phosphate-dependent transferase, major region; IPR004839:Aminotransferase, class I/II; IPR005861:Histidinol-phosphate aminotransferase; IPR001917:Aminotransferase, class-II, pyridoxal-phosphate binding site; IPR015421:Pyridoxal phosphate-dependent transferase, major region, subdomain 1; IPR015422:Pyridoxal phosphate-dependent transferase, major region, subdomain 2;	n/a	signal peptide
hyper_hypo_down	LQ0AAB25YE24FM1.SCF	Esi0127_0059	similar to phosphatidylinositol 4-kinase III beta	n/a	IPR000403:Phosphatidylinositol 3-/4-kinase, catalytic; IPR015433:Phosphatidylinositol Kinase; IPR018936:Phosphatidylinositol 3- and 4-kinase, conserved site; IPR011009:Protein kinase-like domain;	n/a	other localisation
hyper_hypo_down	LQ0AAB49YI12FM1.SCF	Esi0119_0039	conserved unknown protein	n/a	IPR013216:Methyltransferase type 11;	n/a	signal peptide
hyper_hypo_down	CL1337Contig1	Esi0175_0006	Uncharacterized protein	Uncharacterized	IPR000504:RNA recognition motif, RNP-1; IPR012677:Nucleotide-binding, alpha-beta plait;	n/a	other localisation
hyper_hypo_down	LQ0AAB86YH20FM1.SCF	Esi0320_0040	conserved unknown protein	n/a	IPR000836:Phosphoribosyltransferase; IPR005946:Phosphoribosyl pyrophosphokinase;	n/a	other localisation
hyper_hypo_down	CL4798Contig1	Esi0012_0102	MscS Mechanosensitive ion channel	n/a		n/a	other localisation
hyper_hypo_down	CL4753Contig1	Esi0447_0004	expressed unknown protein	n/a		n/a	other localisation
hyper_hypo_down	LQ0AAB32YE05FM1.SCF	Esi0043_0107	conserved unknown protein	n/a		n/a	other localisation
hyper_hypo_down	CL5433Contig1	Esi0100_0082	RHD3c, RHD3/Sey1 family GTPase involved in the ER-to-Golgi traffic	RHD3c	IPR008803:Root hair defective 3 GTP-binding;	n/a	other localisation
hyper_hypo_down	CL2235Contig1	Esi0022_0161	RNA pol II accessory factor, Cdc73 family protein	n/a	IPR007852:RNA polymerase II accessory factor, Cdc73;	n/a	other localisation
hyper_hypo_down	CL1320Contig1	Esi0000_0446	conserved unknown protein	n/a	IPR000926:GTP cyclohydrolase II; IPR017945:DHBP synthase RibB-like alpha/beta domain; IPR000422:DHBP synthase RibB;	n/a	other localisation
hyper_hypo_down	CL4307Contig1	Esi0134_0002	conserved unknown protein	n/a	IPR000209:Peptidase S8/S53, subtilisin/kexin/sedolisin; IPR011008:Dimeric alpha-beta barrel;	n/a	signal peptide
hyper_hypo_down	CL4166Contig1	Esi0476_0015	Arginine biosynthesis bifunctional protein ArgJ	n/a	IPR002813:Arginine biosynthesis protein ArgJ; IPR016117:Peptidase S58 DmpA/arginine biosynthesis protein ArgJ;	n/a	other localisation
hyper_hypo_down	CL3437Contig1	Esi0048_0085	conserved unknown protein	n/a		n/a	other localisation
hyper_hypo_down	CL4076Contig1	Esi0412_0007	COG2350: Uncharacterized protein conserved in bacteria	n/a	IPR011008:Dimeric alpha-beta barrel; IPR005545:YCII-related;	n/a	other localisation
hyper_hypo_down	CL443Contig1	Esi0006_0149	expressed unknown protein	n/a	IPR002913:Lipid-binding START;	n/a	other localisation
hyper_hypo_down	CL513Contig1	Esi0167_0080	expressed unknown protein	n/a		n/a	other localisation
hyper_hypo_down	CL658Contig1	Esi0082_0112	expressed unknown protein	n/a		n/a	other localisation
hyper_hypo_down	LQ0AAB11YH19FM1.SCF	Esi0140_0064	expressed unknown protein	n/a		n/a	other localisation
hyper_hypo_down	CL5814Contig1	Esi0009_0009	peroxidase	n/a	IPR010255:Haem peroxidase; IPR002207:Plant ascorbate peroxidase; IPR019793:Peroxidases heam-ligand binding site; IPR002016:Haem peroxidase, plant/fungal/bacterial; IPR019794:Peroxidase, active site;	n/a	chloroplast
hyper_hypo_down	CL5634Contig1	Esi0052_0197	conserved unknown protein	n/a	IPR011991:Winged helix repressor DNA-binding; IPR016027:Nucleic acid-binding, OB-fold-like; IPR012340:Nucleic acid-binding, OB-fold; IPR004365:Nucleic acid binding, OB-fold, tRNA/helicase-type; IPR014892:Replication protein A, C-terminal;	n/a	other localisation
hyper_hypo_down	CL5627Contig1	Esi0036_0051	Tryptophan synthase (alpha / beta chains)	n/a	IPR013785:Aldolase-type TIM barrel; IPR011060:Ribulose-phosphate binding barrel; IPR002028:Tryptophan synthase, alpha chain; IPR006654:Tryptophan synthase, beta chain; IPR006653:Tryptophan synthase, beta chain, conserved site; IPR001926:Pyridoxal phosphate-dependent enzyme, beta subunit;	n/a	other localisation
hyper_hypo_down	LQ0AAB77YG02RM1.SCF	Esi0018_0179	beta tubulin	TUB	IPR002453:Beta tubulin; IPR000217:Tubulin; IPR003008:Tubulin/FtsZ, GTPase domain; IPR019746:Tubulin/FtsZ, N-terminal; IPR008280:Tubulin/FtsZ, C-terminal; IPR017975:Tubulin, conserved site; IPR018316:Tubulin/FtsZ, 2-layer sandwich domain;	n/a	signal peptide
hyper_hypo_down	LQ0AAB24YE05FM1.SCF	Esi0066_0085	conserved unknown protein	n/a	IPR001958:Tetracycline resistance protein, TetA; IPR011701:Major facilitator superfamily MFS-1; IPR016196:Major facilitator superfamily, general substrate transporter;	n/a	signal peptide
hyper_hypo_down	CL1292Contig1	Esi0038_0064	30S ribosomal protein S1	n/a	IPR012340:Nucleic acid-binding, OB-fold; IPR016027:Nucleic acid-binding, OB-fold-like; IPR003029:Ribosomal protein S1, RNA binding domain; IPR000110:Ribosomal protein S1;	n/a	chloroplast
hyper_hypo_down	CL4363Contig1	Esi0045_0009	conserved unknown protein	n/a		n/a	signal peptide
hyper_hypo_down	LQ0AAB80YD20RM1.SCF	Esi0220_0036	conserved unknown protein	n/a		n/a	other localisation
hyper_hypo_down	CL3362Contig1	Esi0136_0027	expressed unknown protein	n/a	IPR016027:Nucleic acid-binding, OB-fold-like; IPR003029:Ribosomal protein S1, RNA binding domain;	n/a	signal peptide
hyper_hypo_down	CL6832Contig1	Esi0167_0079	serine/arginine rich splicing factor, putative	n/a	IPR000504:RNA recognition motif, RNP-1; IPR012677:Nucleotide-binding, alpha-beta plait;	n/a	other localisation
hyper_hypo_down	CL424Contig1	Esi0013_0102	ATP-dependent Clp protease adaptor protein ClpS	ATP-dependent Cl	IPR003769:Adaptor protein ClpS, core; IPR014719:Ribosomal protein L7/L12, C-terminal/adaptor protein ClpS-like;	n/a	chloroplast
hyper_hypo_down	CL3314Contig1	Esi0064_0084	conserved unknown protein	n/a	IPR016189:Translation initiation factor IF2/IF5, N-terminal; IPR016190:Translation initiation factor IF2/IF5, zinc-binding; IPR003307:eIF4-gamma/eIF5/eIF2-epsilon; IPR002735:Translation initiation factor IF2/IF5; IPR016024:Armadillo-type fold;	n/a	other localisation
hyper_hypo_down	CL6585Contig1	Esi0013_0183	EsV-1-166	n/a	IPR002889:Carbohydrate-binding WSC; IPR007087:Zinc finger, C2H2-type;	n/a	signal peptide
hyper_hypo_down	CL3807Contig1	Esi0148_0061	conserved hypothetical protei	n/a		n/a	chloroplast
hyper_hypo_down	LQ0AAB21YL02FM1.SCF	Esi0432_0021	expressed unknown protein	n/a	IPR000800:Notch region;	n/a	other localisation
hyper_hypo_down	CL516Contig1	Esi0007_0146	Putative enoyl-CoA-hydratase	n/a	IPR001753:Crotonase, core;	n/a	mitochondrion
hyper_hypo_down	LQ0AAB66YM16FM1.SCF	Esi0153_0045	Cystathionine beta-lyase	CBL1	IPR015424:Pyridoxal phosphate-dependent transferase, major region; IPR006594:LisH dimerisation motif; IPR000277:Cys/Met metabolism, pyridoxal phosphate-dependent enzyme; IPR015421:Pyridoxal phosphate-dependent transferase, major region, subdomain 1; IPR015422:Pyridoxal phosphate-dependent transferase, major region, subdomain 2;	n/a	other localisation
hyper_hypo_down	CL4328Contig1	Esi0058_0023	CaaX prenyl protease Ste24	n/a	IPR001915:Peptidase M48, Ste24p; IPR001760:Opsin;	n/a	signal anchor
hyper_hypo_down	CL3414Contig1	Esi0007_0136	MutS protein homolog 2B	MSH2B	IPR007861:DNA mismatch repair protein MutS, clamp; IPR000432:DNA mismatch repair protein MutS, C-terminal; IPR007696:DNA mismatch repair protein MutS, core; IPR007695:DNA mismatch repair protein MutS-like, N-terminal;	n/a	other localisation
hyper_hypo_down	CL1649Contig1	Esi0015_0160	Heat shock protein 40	Hsp 40	IPR015609:Molecular chaperone, heat shock protein, Hsp40, DnaJ; IPR008971:HSP40/DnaJ peptide-binding; IPR002939:Chaperone DnaJ, C-terminal; IPR001623:Heat shock protein DnaJ, N-terminal; IPR001305:Heat shock protein DnaJ, cysteine-rich region; IPR018253:Heat shock protein DnaJ, conserved site; IPR003095:Heat shock protein DnaJ; IPR012724:Chaperone DnaJ;	n/a	chloroplast
hyper_hypo_down	CL760Contig1	Esi0137_0084	3-Phosphoshikimate 1-Carboxyvinyltransferase	n/a	IPR001986:3-phosphoshikimate 1-carboxyvinyltransferase, core; IPR006264:3-phosphoshikimate 1-carboxyvinyltransferase, subgroup; IPR013792:RNA 3'-terminal phosphate cyclase/enolpyruvate transferase, alpha/beta;	n/a	chloroplast
hyper_hypo_down	LQ0AAB24YL13FM1.SCF	Esi0008_0135	Heat shock protein 70	Hsp 70	IPR001440:Tetratricopeptide TPR-1; IPR011990:Tetratricopeptide-like helical; IPR001023:Heat shock protein Hsp70; IPR013026:Tetratricopeptide region; IPR013126:Heat shock protein 70; IPR019734:Tetratricopeptide repeat;	n/a	other localisation
hyper_hypo_down	CL5243Contig1	Esi0229_0014	conserved unknown protein	n/a		n/a	other localisation
hyper_hypo_down	LQ0AAB60YD18FM1.SCF	Esi0054_0083	expressed unknown protein	n/a		n/a	other localisation
hyper_hypo_down	CL4433Contig1	Esi0387_0012	ribonucleotide reductase large chain subunit	n/a	IPR013346:Ribonucleoside-diphosphate reductase, alpha subunit; IPR013509:Ribonucleotide reductase large subunit, N-terminal; IPR000788:Ribonucleotide reductase large subunit, C-terminal; IPR005144:ATP-cone; IPR008926:Ribonucleotide reductase R1 subunit, N-terminal;	n/a	other localisation
hyper_hypo_down	LQ0ACA6YG01RM1.SCF	Esi0107_0056	putative microtubule-associated protein EB1	n/a	IPR016146:Calponin-homology; IPR001715:Calponin-like actin-binding; IPR004953:EB1, C-terminal;	n/a	other localisation
hyper_hypo_down	CL5718Contig1	Esi0066_0117	conserved unknown protein	n/a	IPR007248:Mpv17/PMP22;	n/a	signal peptide
hyper_hypo_down	CL2727Contig1	Esi0752_0001	CTP synthase	n/a	IPR004468:CTP synthase; IPR000991:Glutamine amidotransferase class-I, C-terminal; IPR017456:CTP synthase, N-terminal; IPR017926:Glutamine amidotransferase type 1;	n/a	other localisation
hyper_hypo_down	CL551Contig1	Esi0094_0034	expressed unknown protein	n/a		n/a	signal peptide
hyper_hypo_down	CL1589Contig1	Esi0279_0024	conserved unknown protein	n/a	IPR004591:Replication factor-a protein 1 Rpa1; IPR012340:Nucleic acid-binding, OB-fold; IPR016027:Nucleic acid-binding, OB-fold-like; IPR004365:Nucleic acid binding, OB-fold, tRNA/helicase-type; IPR013955:Replication factor-A, C-terminal;	n/a	other localisation
hyper_hypo_down	LQ0AAB45YC01FM1.SCF	Esi0096_0033	conserved unknown protein	n/a	IPR002889:Carbohydrate-binding WSC; IPR011041:Soluble quinoprotein glucose/sorbosone dehydrogenase; IPR011042:Six-bladed beta-propeller, TolB-like;	n/a	signal peptide
hyper_hypo_down	LQ0AAB47YC12FM1.SCF	Esi0028_0153	Possible Cdc2-related protein kinase	CDK	IPR001214:SET; IPR003616:Post-SET zinc-binding region; IPR017442:Serine/threonine-protein kinase-like domain; IPR011009:Protein kinase-like domain; IPR000719:Protein kinase, catalytic domain; IPR006560:AWS;	n/a	other localisation
hyper_hypo_down	LQ0AAB25YH07FM1.SCF	Esi0008_0135	Heat shock protein 70	Hsp 70	IPR001440:Tetratricopeptide TPR-1; IPR011990:Tetratricopeptide-like helical; IPR001023:Heat shock protein Hsp70; IPR013026:Tetratricopeptide region; IPR013126:Heat shock protein 70; IPR019734:Tetratricopeptide repeat;	n/a	other localisation
hyper_hypo_down	LQ0AAB8YG09FM1.SCF	Esi0216_0036	conserved unknown protein	n/a	IPR019318:Guanine nucleotide exchange factor, Ric8; IPR016024:Armadillo-type fold;	n/a	other localisation
hyper_hypo_down	LQ0AFA3YB17RM1.SCF	Esi0021_0110	Predicted hydrolase/acyltransferase (alpha/beta hydrolase superfamily	n/a	IPR000639:Epoxide hydrolase-like; IPR000073:Alpha/beta hydrolase fold-1;	n/a	other localisation
hyper_hypo_down	CL2768Contig1	Esi0036_0011	flagellar associated protein	n/a	IPR003593:ATPase, AAA+ type, core; IPR003439:ABC transporter-like; IPR017871:ABC transporter, conserved site;	n/a	other localisation
hyper_hypo_down	CL3012Contig1	Esi0036_0139	expressed unknown protein	n/a	IPR001202:WW/Rsp5/WWP;	n/a	other localisation
hyper_hypo_down	CL3370Contig1	Esi0007_0100	protein phosphatase 5, catalytic subunit variant	PP	IPR004843:Metallophosphoesterase; IPR018247:EF-Hand 1, calcium-binding site; IPR011992:EF-Hand type; IPR002048:Calcium-binding EF-hand; IPR018248:EF-Hand domain; IPR018249:EF-HAND 2; IPR006186:Serine/threonine-specific protein phosphatase/bis(5-nucleosyl)-tetraphosphatase;	n/a	other localisation
hyper_hypo_down	CL3313Contig1	Esi0198_0021	conserved unknown protein	n/a	IPR005474:Transketolase, N-terminal; IPR005476:Transketolase, C-terminal; IPR009014:Transketolase, C-terminal/Pyruvate-ferredoxin oxidoreductase, domain II; IPR005475:Transketolase-like, pyrimidine-binding domain; IPR005478:Transketolase, bacterial-like; IPR015941:Transketolase-like, C-terminal;	n/a	other localisation
hyper_hypo_down	CL1992Contig1	Esi0072_0040	Nicotinamide nucleotide transhydrogenase	n/a	IPR004003:NAD(P) transhydrogenase, beta subunit;	n/a	other localisation
hyper_hypo_down	LQ0AAB31YD22FM1.SCF	Esi0048_0022	conserved unknown protein	n/a	IPR006620:Prolyl 4-hydroxylase, alpha subunit; IPR005123:Oxoglutarate/iron-dependent oxygenase;	n/a	other localisation
hyper_hypo_down	LQ0AAB15YA03FM1.SCF	Esi0013_0141	expressed unknown protein	n/a		n/a	signal peptide
hyper_hypo_down	LQ0AAB31YG10FM1.SCF	Esi0027_0051	imm upregulated 13	n/a		n/a	other localisation
hyper_hypo_down	LQ0AAB32YB12FM1.SCF	Esi0031_0116	conserved unknown protein	n/a		n/a	chloroplast
hyper_hypo_down	LQ0AAB37YE17FM1.SCF	Esi0094_0040	LISK family protein kinase	n/a	IPR017441:Protein kinase, ATP binding site; IPR010993:Sterile alpha motif homology; IPR001683:Phox-like; IPR017442:Serine/threonine-protein kinase-like domain; IPR011009:Protein kinase-like domain; IPR001849:Pleckstrin homology; IPR008271:Serine/threonine-protein kinase, active site; IPR000719:Protein kinase, catalytic domain; IPR011993:Pleckstrin homology-type;	n/a	other localisation
hyper_hypo_down	LQ0AAB70YJ03FM1.SCF	Esi0023_0152	thioredoxin	n/a	IPR006662:Thioredoxin-like subdomain; IPR012335:Thioredoxin fold; IPR017936:Thioredoxin-like; IPR012336:Thioredoxin-like fold; IPR013766:Thioredoxin domain;	n/a	signal peptide
hyper_hypo_down	CL3125Contig1	Esi0234_0022	expressed unknown protein	n/a		n/a	signal peptide
hyper_hypo_down	CL6606Contig1	Esi0087_0012	Heat shock protein 90	HSP1	IPR001404:Chaperone protein htpG; IPR019805:Heat shock protein Hsp90, conserved site; IPR020576:Heat shock protein Hsp90, C-terminal; IPR020575:Heat shock protein Hsp90, N-terminal; IPR020568:Ribosomal protein S5 domain 2-type fold; IPR003594:ATP-binding region, ATPase-like;	n/a	chloroplast
hyper_hypo_down	CL4774Contig1	Esi0048_0022	conserved unknown protein	n/a	IPR006620:Prolyl 4-hydroxylase, alpha subunit; IPR005123:Oxoglutarate/iron-dependent oxygenase;	n/a	other localisation
hyper_hypo_down	CL4299Contig1	Esi0193_0026	Histidinol-phosphate transaminase	HIS8	IPR015424:Pyridoxal phosphate-dependent transferase, major region; IPR004839:Aminotransferase, class I/II; IPR005861:Histidinol-phosphate aminotransferase; IPR001917:Aminotransferase, class-II, pyridoxal-phosphate binding site; IPR015421:Pyridoxal phosphate-dependent transferase, major region, subdomain 1; IPR015422:Pyridoxal phosphate-dependent transferase, major region, subdomain 2;	n/a	signal peptide
hyper_hypo_down	LQ0AAB43YF24FM1.SCF	Esi0081_0029	C-terminal fragment branched chain amino acid aminotransferase BACT3	BCAT3, C-term	IPR001544:Aminotransferase, class IV;	n/a	other localisation
hyper_hypo_down	CL1081Contig1	Esi0148_0042	conserved unknown protein	n/a	IPR012340:Nucleic acid-binding, OB-fold; IPR012308:DNA ligase, N-terminal; IPR012310:ATP dependent DNA ligase, central; IPR016059:ATP-dependent DNA ligase, conserved site; IPR012309:ATP dependent DNA ligase, C-terminal; IPR000977:ATP-dependent DNA ligase;	n/a	other localisation
hyper_hypo_down	LQ0AAB25YG03FM1.SCF	Esi0071_0090	conserved unknown protein	n/a	IPR000195:RabGAP/TBC;	n/a	other localisation
hyper_hypo_down	LQ0AAB37YB22FM1.SCF	Esi0073_0077	expressed unknown protein	n/a		n/a	other localisation
hyper_hypo_down	CL2697Contig1	Esi0298_0020	conserved unknown protein	n/a		n/a	other localisation
hyper_hypo_down	CL1335Contig1	Esi0004_0285	Imidazole glycerol phosphate synthase, glutamine amidotransferase subunit	HISF	IPR010139:Imidazole glycerol phosphate synthase, subunit H; IPR000991:Glutamine amidotransferase class-I, C-terminal; IPR013785:Aldolase-type TIM barrel; IPR011060:Ribulose-phosphate binding barrel; IPR004651:Histidine biosynthesis, HisF; IPR006062:Histidine biosynthesis; IPR017926:Glutamine amidotransferase type 1;	n/a	other localisation
hyper_hypo_down	CL875Contig1	Esi0339_0015	conserved unknown protein	n/a	IPR001199:Cytochrome b5;	n/a	signal peptide
hyper_hypo_down	LQ0ACA7YK24RM1.SCF	Esi0048_0085	conserved unknown protein	n/a		n/a	other localisation
hyper_hypo_down	CL5977Contig1	Esi0131_0051	conserved unknown protein	n/a	IPR006153:Cation/H+ exchanger; IPR001917:Aminotransferase, class-II, pyridoxal-phosphate binding site;	n/a	other localisation
hyper_hypo_down	CL1635Contig1	Esi0345_0025	conserved unknown protein	n/a	IPR012816:Conserved hypothetical protein CHP02464;	n/a	other localisation
hyper_hypo_down	CL737Contig1	Esi0069_0107	beta-ketoacyl synthase	KAS	IPR016039:Thiolase-like; IPR010916:TonB box, conserved site; IPR013747:3-Oxoacyl-[acyl-carrier-protein (ACP)] synthase III C-terminal; IPR013751:3-Oxoacyl-[acyl-carrier-protein (ACP)] synthase III; IPR004655:Beta-ketoacyl-acyl carrier protein synthase III (FabH); IPR016038:Thiolase-like, subgroup;	n/a	chloroplast
hyper_hypo_down	LQ0AAB6YE15FM1.SCF	Esi0011_0081	similar to PLCeta2	n/a	IPR018247:EF-Hand 1, calcium-binding site; IPR018249:EF-HAND 2; IPR002048:Calcium-binding EF-hand; IPR011992:EF-Hand type; IPR018248:EF-Hand domain;	n/a	other localisation
hyper_hypo_down	CL4656Contig1	Esi0036_0008	conserved unknown protein	n/a	IPR001395:Aldo/keto reductase;	n/a	other localisation
hyper_hypo_down	CL1345Contig1	Esi0075_0044	ferredoxin (cyanobacterial type ferredoxin family)	n/a	IPR015609:Molecular chaperone, heat shock protein, Hsp40, DnaJ; IPR017896:4Fe-4S ferredoxin, iron-sulpur binding domain;	n/a	other localisation
hyper_hypo_down	CL6681Contig1	Esi0471_0009	expressed unknown protein	n/a	IPR000800:Notch region;	n/a	signal peptide
hyper_hypo_down	LQ0AAB40YI11FM1.SCF	Esi0035_0075	Mef1, mitochondrial translation elongation factor EF-G	Mef1	IPR000795:Protein synthesis factor, GTP-binding; IPR005517:Translation elongation factor EFG/EF2, domain IV; IPR005225:Small GTP-binding protein; IPR004161:Translation elongation factor EFTu/EF1A, domain 2; IPR000640:Translation elongation factor EFG/EF2, C-terminal; IPR020568:Ribosomal protein S5 domain 2-type fold; IPR004540:Translation elongation factor EFG/EF2; IPR009022:Elongation factor G/I…	n/a	mitochondrion
hyper_hypo_down	LQ0AAB60YG13FM1.SCF	Esi0060_0090	conserved unknown protein	n/a	IPR018247:EF-Hand 1, calcium-binding site;	n/a	other localisation
hyper_hypo_down	CL4561Contig1	Esi0031_0113	hypothetical protein	n/a		n/a	n/a
hyper_hypo_down	LQ0AAB48YP19FM1.SCF	Esi0006_0030	MPN/PAD-1 domain-containing protein	n/a	IPR000555:Mov34/MPN/PAD-1;	n/a	other localisation
hyper_hypo_down	CL6746Contig1	Esi0116_0065	eukaryotic initiation factor 4E	EIF4E	IPR001040:Eukaryotic translation initiation factor 4E (eIF-4E);	n/a	other localisation
hyper_hypo_down	CL4916Contig1	Esi0075_0084	conserved unknown protein	n/a		n/a	other localisation
hyper_hypo_down	LQ0AAB38YJ04FM1.SCF	Esi0023_0152	thioredoxin	n/a	IPR006662:Thioredoxin-like subdomain; IPR012335:Thioredoxin fold; IPR017936:Thioredoxin-like; IPR012336:Thioredoxin-like fold; IPR013766:Thioredoxin domain;	n/a	signal peptide
hyper_hypo_down	LQ0AAB88YB13FM1.SCF	Esi0307_0019	conserved unknown protein	n/a		n/a	n/a
hyper_hypo_down	CL1835Contig1	Esi0031_0121	EIF5B, eukaryotic translation initiation factor 5B	EIF5B	IPR000795:Protein synthesis factor, GTP-binding; IPR005225:Small GTP-binding protein; IPR009000:Translation elongation/initiation factor/Ribosomal, beta-barrel;	n/a	other localisation
hyper_hypo_down	LQ0AAB17YG18FM1.SCF	Esi0057_0114	smc-like protein	n/a	IPR003395:RecF/RecN/SMC protein, N-terminal;	n/a	other localisation
hyper_hypo_down	CL6695Contig1	Esi0395_0012	conserved unknown protein	n/a	IPR014854:Nse4;	n/a	other localisation
hyper_hypo_up	CL7325Contig1	Esi0266_0010	expressed unknown protein	n/a	IPR001412:Aminoacyl-tRNA synthetase, class I, conserved site;	n/a	other localisation
hyper_hypo_up	CL3857Contig1	Esi0002_0247	Cysteine proteinase Cathepsin F (ISS)	n/a	IPR002657:Bile acid:sodium symporter;	n/a	signal peptide
hyper_hypo_up	LQ0AAB7YD09FM1.SCF	Esi0155_0064	NADH dehydrogenase (ubiquinone)	NDA	IPR013027:FAD-dependent pyridine nucleotide-disulphide oxidoreductase;	n/a	signal peptide
hyper_hypo_up	LQ0AAB27YK04FM1.SCF	Esi0100_0095	conserved unknown protein	n/a	IPR006869:Protein of unknown function DUF547;	n/a	signal peptide
hyper_hypo_up	CL3551Contig1	Esi0045_0062	hypothetical protein	n/a		n/a	other localisation
hyper_hypo_up	LQ0AAB7YL22FM1.SCF	Esi0036_0133	gluconolactonase (precursor)	n/a	IPR013658:SMP-30/Gluconolaconase/LRE-like region; IPR011042:Six-bladed beta-propeller, TolB-like;	n/a	signal peptide
hyper_hypo_up	CL2472Contig1	Esi0161_0037	hypothetical protein	n/a		n/a	other localisation
hyper_hypo_up	LQ0AAB14YL09FM1.SCF	Esi0243_0024	Trehalose 6-phosphate synthase, family GT20 / Trehalose 6-phosphate phosphatase	TPS	IPR013784:Carbohydrate-binding-like fold; IPR001830:Glycosyl transferase, family 20; IPR003337:Trehalose-phosphatase;	n/a	other localisation
hyper_hypo_up	CL5436Contig1	Esi0486_0005	NADH dehydrogenase (ubiquinone)	NDA	IPR013027:FAD-dependent pyridine nucleotide-disulphide oxidoreductase; IPR000103:Pyridine nucleotide-disulphide oxidoreductase, class-II;	n/a	other localisation
hyper_hypo_up	CL3035Contig1	Esi0002_0338	polymorphic outer membrane protein	n/a	IPR003368:Polymorphic membrane protein, Chlamydia;	n/a	other localisation
hyper_hypo_up	LQ0AAB78YO13RM1.SCF	Esi0059_0122	cationic amino acid transporter-like protein	n/a	IPR002293:Amino acid/polyamine transporter I; IPR004841:Amino acid permease-associated region;	n/a	signal anchor
hyper_hypo_up	LQ0AAB69YJ14RM1.SCF	Esi0183_0032	expressed unknown protein	n/a		n/a	mitochondrion
hyper_hypo_up	LQ0AAB104YJ20RM1.SCF	Esi0486_0005	NADH dehydrogenase (ubiquinone)	NDA	IPR013027:FAD-dependent pyridine nucleotide-disulphide oxidoreductase; IPR000103:Pyridine nucleotide-disulphide oxidoreductase, class-II;	n/a	other localisation
hyper_hypo_up	LQ0AAB80YK23RM1.SCF	Esi0067_0050	GTP diphosphokinase	n/a		n/a	other localisation
hyper_hypo_up	CL7051Contig1	Esi0065_0074	DEAD box helicase	n/a	IPR011545:DNA/RNA helicase, DEAD/DEAH box type, N-terminal; IPR014001:DEAD-like helicase, N-terminal; IPR001650:DNA/RNA helicase, C-terminal; IPR014021:Helicase, superfamily 1/2, ATP-binding domain;	n/a	other localisation
hyper_hypo_up	CL7616Contig1	Esi0081_0114	hypothetical protein	n/a		n/a	no N-terminal target peptide 0.1656;0.0395;0;0.3997;
hyper_hypo_up	LQ0AEA9YD06RM1.SCF	Esi0115_0082	conserved unknown protein	n/a	IPR017441:Protein kinase, ATP binding site; IPR002290:Serine/threonine-protein kinase domain; IPR017442:Serine/threonine-protein kinase-like domain; IPR011009:Protein kinase-like domain; IPR008271:Serine/threonine-protein kinase, active site; IPR000719:Protein kinase, catalytic domain;	n/a	other localisation
hyper_hypo_up	LQ0AAB57YJ10RM1.SCF	Esi0215_0014	similar to ring finger protein 167 isoform 1	n/a	IPR003137:Protease-associated PA; IPR001841:Zinc finger, RING-type; IPR018957:Zinc finger, C3HC4 RING-type;	n/a	other localisation
hyper_hypo_up	CL5387Contig1	Esi0011_0028	calcineurin-like phosphoesterase	n/a		n/a	other localisation
hyper_hypo_up	CL6767Contig1	Esi0098_0033	conserved unknown protein	n/a	IPR017441:Protein kinase, ATP binding site; IPR002290:Serine/threonine-protein kinase domain; IPR017442:Serine/threonine-protein kinase-like domain; IPR011009:Protein kinase-like domain; IPR008271:Serine/threonine-protein kinase, active site; IPR000719:Protein kinase, catalytic domain;	n/a	other localisation
hyper_hypo_up	LQ0AAB23YO19FM1.SCF	Esi0020_0055	rap2 interacting protein x isoform 3	n/a	IPR006571:TLDc; IPR004012:RUN; IPR008936:Rho GTPase activation protein; IPR000198:RhoGAP;	n/a	other localisation
hyper_hypo_up	LQ0AFA4YD20RM1.SCF	Esi0471_0010	cytochrome P450	CYP5163A2	IPR001128:Cytochrome P450; IPR002401:Cytochrome P450, E-class, group I; IPR017973:Cytochrome P450, C-terminal; IPR017972:Cytochrome P450, conserved site;	n/a	other localisation
hyper_hypo_up	LQ0AAB97YO12RM1.SCF	Esi0182_0026	expressed unknown protein	n/a		n/a	other localisation
hyper_hypo_up	CL4888Contig1	Esi0599_0001	hypothetical protein	n/a		n/a	other localisation
hyper_hypo_up	LQ0AEA8YE09RM1.SCF	Esi0102_0013	RABSH2, a protein conserved in some stramenopiles (also in oomycetes), characterised by a combinatio	RABSH2	IPR000980:SH2 motif; IPR001806:Ras GTPase; IPR013684:MIRO-like;	n/a	other localisation
hyper_hypo_up	CL2441Contig1	Esi0264_0009	Coatomer protein complex, gamma sub-unit	CPC17	IPR008968:Clathrin adaptor, mu subunit, C-terminal; IPR001392:Clathrin adaptor, mu subunit; IPR011012:Longin-like;	n/a	other localisation
hyper_hypo_up	CL4258Contig1	Esi0057_0108	cellulosome anchoring protein, cohesin region	n/a		n/a	signal peptide
hyper_hypo_up	LQ0AAB97YO12FM1.SCF	Esi0182_0024	expressed unknown protein	n/a		n/a	signal peptide
hyper_hypo_up	CL559Contig1	Esi0016_0158	expressed unknown protein	n/a		n/a	no signal peptide or anchor
hyper_hypo_up	LQ0AEA4YD24RM1.SCF	Esi0174_0069	conserved unknown protein	n/a	IPR000511:Cytochrome c/c1 haem-lyase;	n/a	n/a
hyper_hypo_up	CL87Contig2	Esi0642_0002	expressed unknown protein	n/a		n/a	other localisation
hyper_hypo_up	CL1026Contig1	Esi0005_0270	NADH dehydrogenase (ubiquinone)	NDA	IPR013027:FAD-dependent pyridine nucleotide-disulphide oxidoreductase;	n/a	other localisation
hyper_hypo_up	CL5132Contig1	Esi0003_0234	dynein heavy chain	DYHC1	IPR004273:Dynein heavy chain; IPR006652:Kelch repeat type 1; IPR011704:ATPase associated with various cellular activities, AAA-5; IPR011043:Galactose oxidase/kelch, beta-propeller; IPR013602:Dynein heavy chain, N-terminal region-2; IPR001298:Filamin/ABP280 repeat; IPR014756:Immunoglobulin E-set; IPR011498:Kelch repeat type 2; IPR017868:Filamin/ABP280 repeat-like; IPR002909:Cell surface receptor I…	n/a	other localisation
hyper_hypo_up	LQ0AAB40YA11FM1.SCF	Esi0158_0065	expressed unknown protein	n/a	IPR012337:Polynucleotidyl transferase, Ribonuclease H fold;	n/a	signal peptide
hyper_hypo_up	CL3021Contig1	Esi0126_0057	conserved unknown protein	n/a	IPR005607:BSD;	n/a	other localisation
hyper_hypo_up	LQ0AAB12YO14FM1.SCF	Esi0012_0046	conserved unknown protein	n/a	IPR000306:Zinc finger, FYVE-type; IPR017455:Zinc finger, FYVE-related; IPR011011:Zinc finger, FYVE/PHD-type; IPR007461:Ysc84 actin-binding domain;	n/a	other localisation
hyper_hypo_up	LQ0AAB31YH17FM1.SCF	Esi0215_0040	conserved unknown protein	n/a	IPR001993:Mitochondrial substrate carrier; IPR018108:Mitochondrial substrate/solute carrier;	n/a	other localisation
hyper_hypo_up	LQ0AAB52YH18RM1.SCF	Esi0085_0026	conserved unknown protein	n/a	IPR001841:Zinc finger, RING-type; IPR008984:SMAD/FHA domain; IPR018957:Zinc finger, C3HC4 RING-type; IPR001878:Zinc finger, CCHC-type; IPR000253:Forkhead-associated;	n/a	other localisation
hyper_hypo_up	LQ0AAB61YH06RM1.SCF	Esi0077_0057	conserved unknown protein	n/a	IPR003593:ATPase, AAA+ type, core; IPR003439:ABC transporter-like; IPR011527:ABC transporter, transmembrane region, type 1; IPR017871:ABC transporter, conserved site;	n/a	other localisation
hyper_hypo_up	LQ0AAB92YI10FM1.SCF	Esi0448_0010	hypothetical protein	n/a		n/a	other localisation
hyper_hypo_up	LQ0AFA3YA11RM1.SCF	Esi0098_0033	conserved unknown protein	n/a	IPR017441:Protein kinase, ATP binding site; IPR002290:Serine/threonine-protein kinase domain; IPR017442:Serine/threonine-protein kinase-like domain; IPR011009:Protein kinase-like domain; IPR008271:Serine/threonine-protein kinase, active site; IPR000719:Protein kinase, catalytic domain;	n/a	other localisation
hyper_hypo_up	CL5639Contig1	Esi0349_0024	conserved unknown protein	n/a	IPR009072:Histone-fold; IPR003958:Transcription factor CBF/NF-Y/archaeal histone;	n/a	other localisation
hyper_hypo_up	CL1855Contig1	Esi0304_0031	conserved unknown protein	n/a		n/a	other localisation
hyper_hypo_up	CL4019Contig1	Esi0271_0014	expressed unknown protein	n/a	IPR001025:Bromo adjacent region;	n/a	other localisation
hyper_hypo_up	CL295Contig1	Esi0131_0020	conserved unknown protein	n/a	IPR009057:Homeodomain-like;	n/a	chloroplast
hyper_hypo_up	LQ0AAB83YM09RM1.SCF	Esi0160_0043	Formylglycine-dependent sulfatase	n/a	IPR017849:Alkaline phosphatase-like, alpha/beta/alpha; IPR000917:Sulfatase; IPR017850:Alkaline-phosphatase-like, core domain;	n/a	signal peptide
hyper_hypo_up	LQ0AAB73YC03FM1.SCF	Esi0039_0062	agmatinase	n/a	IPR006035:Ureohydrolase; IPR020855:Ureohydrolase, manganese-binding site; IPR005924:Arginase; IPR005925:Putative agmatinase;	n/a	other localisation
hyper_hypo_up	CL3767Contig1	Esi0304_0039	hypothetical protein	n/a		n/a	no N-terminal target peptide 0.0723;0.0258;0;0.13;
hyper_hypo_up	CL2239Contig1	Esi0013_0035	expressed unknown protein	n/a		n/a	other localisation
hyper_hypo_up	CL1Contig7	Esi0085_0043	Light harvesting complex protein	LHCP16	IPR001344:Chlorophyll A-B binding protein;	n/a	chloroplast
hyper_hypo_up	CL1Contig8	Esi0085_0049	Light harvesting complex protein	LHCP18	IPR001344:Chlorophyll A-B binding protein;	n/a	chloroplast
hyper_hypo_up	LQ0AAB46YD16FM1.SCF	Esi0008_0232	conserved unknown protein	n/a		n/a	other localisation
hyper_hypo_up	CL2532Contig1	Esi0057_0108	cellulosome anchoring protein, cohesin region	n/a		n/a	signal peptide
hyper_hypo_up	LQ0AAB6YE22FM1.SCF	Esi0196_0039	conserved unknown protein	n/a	IPR011046:WD40 repeat-like-containing domain; IPR019782:WD40 repeat 2; IPR017986:WD40-repeat-containing domain; IPR019775:WD40 repeat, conserved site; IPR015943:WD40/YVTN repeat-like-containing domain; IPR001680:WD40 repeat; IPR019781:WD40 repeat, subgroup;	n/a	other localisation
hyper_hypo_up	CL2306Contig1
hyper_hypo_up	LQ0AAB74YF05FM1.SCF	Esi0955_0001	Hypothetical protein	n/a		n/a	other localisation 0.0565;0.022;0;0
hyper_hypo_up	LQ0AFA5YF06RM1.SCF	Esi0390_0006	expressed unknown protein	n/a		n/a	other localisation
hyper_hypo_up	CL993Contig1	Esi0027_0139	similar to Uncharacterized protein conserved in bacteria with a cystatin-like fold	n/a	IPR001478:PDZ/DHR/GLGF; IPR013543:Calcium/calmodulin-dependent protein kinase II, association-domain;	n/a	other localisation
hyper_hypo_up	LQ0AAB79YB13FM1.SCF	Esi0085_0056	Light harvesting complex protein	LHCP19	IPR001344:Chlorophyll A-B binding protein;	n/a	chloroplast
hyper_hypo_up	LQ0AAB97YB18FM1.SCF	Esi0058_0097	expressed unknown protein	n/a	IPR001452:Src homology-3 domain;	n/a	other localisation
hyper_hypo_up	CL3213Contig1	Esi0020_0117	expressed unknown protein	n/a		n/a	signal peptide
hyper_hypo_up	CL1919Contig1	Esi0028_0129	short chain dehydrogenase	n/a	IPR000073:Alpha/beta hydrolase fold-1;	n/a	other localisation
hyper_hypo_up	CL3597Contig1	Esi0027_0144	expressed unknown protein	n/a		n/a	other localisation
hyper_hypo_up	LQ0AAB14YP03FM1.SCF	Esi0024_0183	conserved unknown protein	n/a	IPR000195:RabGAP/TBC;	n/a	other localisation
hyper_hypo_up	LQ0AAB96YH23RM1.SCF	Esi0056_0014	Phosphatidate cytidylyltransferase	n/a	IPR000374:Phosphatidate cytidylyltransferase;	n/a	signal peptide
hyper_hypo_up	LQ0AAB49YF06FM1.SCF	Esi0013_0035	expressed unknown protein	n/a		n/a	other localisation
hyper_hypo_up	CL1941Contig1	Esi0069_0010	expressed unknown protein	n/a		n/a	other localisation
hyper_hypo_up	LQ0AAB11YN06FM1.SCF	Esi0673_0003	conserved unknown protein	n/a	IPR000577:Carbohydrate kinase, FGGY; IPR018485:Carbohydrate kinase, FGGY, C-terminal;	n/a	other localisation
hyper_hypo_up	CL3390Contig1	Esi0054_0039	conserved unknown protein	n/a	IPR002423:Chaperonin Cpn60/TCP-1; IPR000306:Zinc finger, FYVE-type; IPR017455:Zinc finger, FYVE-related; IPR011011:Zinc finger, FYVE/PHD-type; IPR002498:Phosphatidylinositol-4-phosphate 5-kinase, core;	n/a	other localisation
hyper_hypo_up	CL2394Contig1	Esi0112_0068	conserved unknown protein	n/a		n/a	other localisation
hyper_hypo_up	LQ0ACA16YB17RM1.SCF	Esi0270_0046	EsV-1-7	n/a		n/a	other localisation
hyper_hypo_up	LQ0AAA20YO07FM1.SCF	Esi0220_0034	conserved unknown protein	n/a	IPR020683:Ankyrin repeat-containing domain; IPR002110:Ankyrin repeat;	n/a	other localisation
hyper_hypo_up	CL2238Contig1	Esi0015_0205	hypothetical protein	n/a		n/a	no N-terminal target peptide 0.0741;0.027;0;0.1034;
hyper_hypo_up	CL2664Contig1	Esi0829_0002	Hypothetical protein	n/a		n/a	other localisation 0.0603;0.0224;0;0.0977
hyper_hypo_up	CL6242Contig1	Esi0005_0083	acyl-CoA dehydrogenase	n/a	IPR006092:Acyl-CoA dehydrogenase, N-terminal; IPR013764:Acyl-CoA oxidase/dehydrogenase, type1/2, C-terminal; IPR006090:Acyl-CoA oxidase/dehydrogenase, type 1; IPR013786:Acyl-CoA dehydrogenase/oxidase, N-terminal; IPR009100:Acyl-CoA dehydrogenase/oxidase; IPR006091:Acyl-CoA oxidase/dehydrogenase, central region; IPR006089:Acyl-CoA dehydrogenase, conserved site; IPR009075:Acyl-CoA dehydrogenase/oxi…	n/a	mitochondrion
hyper_hypo_up	CL7685Contig1	Esi0000_0285	protein of unknown function DUF399	n/a	IPR007314:Protein of unknown function DUF399;	n/a	other localisation
hyper_hypo_up	LQ0AAA18YJ01FM1.SCF	Esi0179_0042	conserved unknown protein	n/a	IPR012590:POPLD; IPR009723:Ribonuclease P/MRP, subunit POP1;	n/a	other localisation
hyper_hypo_up	CL3420Contig1	Esi0211_0036	autophagy-related protein 5	Atg5	IPR007239:Autophagy-related protein 5;	n/a	other localisation
hyper_hypo_up	CL7662Contig1	Esi0253_0034	similar to hect domain and RLD 4	n/a	IPR009091:Regulator of chromosome condensation/beta-lactamase-inhibitor protein II; IPR000408:Regulator of chromosome condensation, RCC1;	n/a	other localisation
hyper_hypo_up	LQ0AAB57YI14RM1.SCF	Esi0408_0002	Digalactosyldiacylglycerol synthase, family GT4	DGD		n/a	other localisation
hyper_hypo_up	LQ0ADA18YJ18RM1.SCF	Esi0051_0048	Bifunctional Aldehyde Dehydrogenase/Phosphoglucomutase	n/a	IPR016161:Aldehyde/histidinol dehydrogenase; IPR015590:Aldehyde dehydrogenase; IPR016162:Aldehyde dehydrogenase, N-terminal; IPR016055:Alpha-D-phosphohexomutase, alpha/beta/alpha I/II/III; IPR016160:Aldehyde dehydrogenase, conserved site;	n/a	other localisation
hyper_hypo_up	LQ0AAB23YM07FM1.SCF	Esi0227_0035	hypothetical protein	n/a		n/a	no signal peptide or anchor
hyper_hypo_up	CL4722Contig1	Esi0005_0083	acyl-CoA dehydrogenase	n/a	IPR006092:Acyl-CoA dehydrogenase, N-terminal; IPR013764:Acyl-CoA oxidase/dehydrogenase, type1/2, C-terminal; IPR006090:Acyl-CoA oxidase/dehydrogenase, type 1; IPR013786:Acyl-CoA dehydrogenase/oxidase, N-terminal; IPR009100:Acyl-CoA dehydrogenase/oxidase; IPR006091:Acyl-CoA oxidase/dehydrogenase, central region; IPR006089:Acyl-CoA dehydrogenase, conserved site; IPR009075:Acyl-CoA dehydrogenase/oxi…	n/a	mitochondrion
hyper_hypo_up	LQ0AAB22YN08FM1.SCF	Esi0043_0116	conserved unknown protein	n/a	IPR009288:AIG2-like;	n/a	other localisation
hyper_hypo_up	CL5605Contig1	Esi0030_0056	haloacid dehalogenase-like hydrolase	n/a		n/a	other localisation
hyper_hypo_up	LQ0AAA11YF19FM1.SCF	Esi0188_0038	copper chaperone	CCH	IPR006121:Heavy metal transport/detoxification protein;	n/a	other localisation
hyper_hypo_up	LQ0AEA3YD18RM1.SCF	Esi0002_0156	conserved unknown protein	n/a	IPR000569:HECT;	n/a	mitochondrion
hyper_hypo_up	LQ0AAA2YL16RM1.SCF	Esi0170_0040	conserved unknown protein	n/a	IPR020683:Ankyrin repeat-containing domain;	n/a	other localisation
hyper_hypo_up	LQ0AAB38YB09FM1.SCF	Esi0710_0008	hypothetical protein	n/a		n/a	signal peptide 0.5383;0.0607;0;0;
hyper_hypo_up	LQ0AAB75YA17RM1.SCF	Esi0031_0069	hypothetical protein	n/a		n/a	other localisation
hyper_hypo_up	LQ0AAB54YN03RM1.SCF	Esi0591_0002	hypothetical protein	n/a	IPR011011:Zinc finger, FYVE/PHD-type;	n/a	other localisation
hyper_hypo_up	CL4266Contig1	Esi0136_0058	Alpha-mannosidase, family GH38	MAN2B1	IPR000602:Glycoside hydrolase, family 38, core; IPR015341:Glycoside hydrolase, family 38, central region; IPR011682:Glycosyl hydrolases 38, C-terminal; IPR011013:Glycoside hydrolase-type carbohydrate-binding; IPR011330:Glycoside hydrolase/deacetylase, beta/alpha-barrel;	n/a	signal peptide
hyper_hypo_up	LQ0ACA25YJ04RM1.SCF	Esi0128_0016	hypothetical protein	n/a	IPR006025:Peptidase M, neutral zinc metallopeptidases, zinc-binding site;	n/a	chloroplast
hyper_hypo_up	LQ0AFA6YA14RM1.SCF	Esi0244_0043	spermidine/spermine synthase	n/a	IPR001045:Spermine synthase;	n/a	other localisation
hyper_hypo_up	LQ0AAB94YL23RM1.SCF	Esi0116_0061	expressed unknown protein	n/a		n/a	other localisation
hyper_hypo_up	LQ0AAB44YP10FM1.SCF	Esi0116_0015	expressed unknown protein	n/a		n/a	other localisation
hyper_hypo_up	LQ0AAB11YN13FM1.SCF	Esi0061_0039	conserved unknown protein	n/a	IPR002889:Carbohydrate-binding WSC; IPR001846:von Willebrand factor, type D; IPR000425:Major intrinsic protein;	n/a	other localisation
hyper_hypo_up	CL4329Contig1	Esi0402_0007	conserved unknown protein	n/a	IPR001810:Cyclin-like F-box; IPR019782:WD40 repeat 2; IPR019775:WD40 repeat, conserved site; IPR001680:WD40 repeat; IPR020472:G-protein beta WD-40 repeat, region; IPR011046:WD40 repeat-like-containing domain; IPR017986:WD40-repeat-containing domain; IPR015943:WD40/YVTN repeat-like-containing domain; IPR019781:WD40 repeat, subgroup;	n/a	other localisation
hyper_hypo_up	LQ0AAB5YA02FM1.SCF	Esi0086_0100	conserved unknown protein	n/a	IPR008973:C2 calcium/lipid-binding region, CaLB;	n/a	other localisation
hyper_hypo_up	CL6605Contig1	Esi0269_0004	conserved unknown protein	n/a	IPR010298:Protein of unknown function DUF901;	n/a	other localisation
hyper_hypo_up	CL7505Contig1	Esi0046_0096	conserved unknown protein	n/a		n/a	other localisation
hyper_hypo_up	LQ0ADA10YJ11RM1.SCF	Esi0010_0059	Glycosyltransferase, family GT8	n/a	IPR002495:Glycosyl transferase, family 8;	n/a	signal peptide
hyper_hypo_up	LQ0AAB38YG18FM1.SCF	Esi0023_0089	conserved unknown protein	n/a	IPR010456:Ribosomal L11 methyltransferase;	n/a	other localisation
hyper_hypo_up	CL2555Contig1	Esi0165_0022	conserved unknown protein	n/a	IPR004294:Carotenoid oxygenase;	n/a	other localisation
hyper_hypo_up	LQ0AAB75YB14RM1.SCF	Esi0158_0065	expressed unknown protein	n/a	IPR012337:Polynucleotidyl transferase, Ribonuclease H fold;	n/a	signal peptide
hyper_hypo_up	CL4460Contig1	Esi0086_0074	Similar to 2-Epi-5-Epi-Valiolone Synthase (Sedoheptulose 7-Phosphate Cyclase)	n/a	IPR002658:3-dehydroquinate synthase AroB;	n/a	other localisation
hyper_hypo_up	LQ0AAB18YB06FM1.SCF	Esi0083_0066	expressed unknown protein	n/a		n/a	other localisation
hyper_hypo_up	CL1129Contig1	Esi0050_0039	YeeE/YedE family protein	n/a	IPR007272:Protein of unknown function DUF395, YeeE/YedE;	n/a	signal peptide
hyper_hypo_up	LQ0AAB8YG20FM1.SCF	Esi0010_0059	Glycosyltransferase, family GT8	n/a	IPR002495:Glycosyl transferase, family 8;	n/a	signal peptide
hyper_hypo_up	CL7149Contig1	Esi0141_0040	expressed unknown protein	n/a		n/a	signal peptide
hyper_hypo_up	LQ0ACA17YM04RM1.SCF	Esi0023_0163	expressed unknown protein	n/a	IPR018247:EF-Hand 1, calcium-binding site;	n/a	mitochondrion
hyper_hypo_up	CL4128Contig1	Esi0030_0138	Ubiquitin like protein 5	UBL5	IPR019955:Ubiquitin supergroup;	n/a	other localisation
hyper_hypo_up	CL7200Contig1	Esi0164_0073	hypothetical protein	n/a		n/a	no N-terminal target peptide 0.0944;0.0294;0;0;
hyper_hypo_up	LQ0ACA20YB10RM1.SCF	Esi0076_0054	similar to kinesin-C	n/a	IPR019821:Kinesin, motor region, conserved site; IPR001752:Kinesin, motor region;	n/a	mitochondrion
hyper_hypo_up	LQ0ADA12YD19RM1.SCF	Esi0009_0047	conserved unknown protein	n/a	IPR003495:Cobalamin (vitamin B12) biosynthesis CobW-like; IPR011629:Cobalamin (vitamin B12) biosynthesis CobW-like, C-terminal;	n/a	other localisation
hyper_hypo_up	CL5652Contig1	Esi0003_0083	conserved unknown protein	n/a	IPR016181:Acyl-CoA N-acyltransferase;	n/a	other localisation
hyper_hypo_up	LQ0ADA14YG24RM1.SCF	Esi0488_0013	conserved unknown protein	n/a	IPR018955:Branched-chain alpha-ketoacid dehydrogenase kinase/Pyruvate dehydrogenase kinase, mitochondrial; IPR003594:ATP-binding region, ATPase-like;	n/a	mitochondrion
hyper_hypo_up	LQ0AAA21YB11FM1.SCF	Esi0072_0030	1-acyl-sn-glycerol-3-phosphate acyltransferase	n/a	IPR002123:Phospholipid/glycerol acyltransferase;	n/a	other localisation
hyper_hypo_up	CL4036Contig1	Esi0106_0024	hypothetical protein	n/a		n/a	other localisation
hyper_hypo_up	LQ0AAB18YC16FM1.SCF	Esi0081_0093	hypothetical protein	n/a	IPR009072:Histone-fold;	n/a	other localisation
hyper_hypo_up	LQ0AAB49YF24FM1.SCF	Esi0017_0027	aureochrome 1	AUR1	IPR004827:Basic-leucine zipper (bZIP) transcription factor; IPR001610:PAC motif; IPR011700:Basic leucine zipper;	n/a	other localisation
hyper_hypo_up	CL6252Contig1	Esi0113_0001	conserved unknown protein	n/a	IPR001440:Tetratricopeptide TPR-1; IPR011990:Tetratricopeptide-like helical; IPR013026:Tetratricopeptide region; IPR019734:Tetratricopeptide repeat; IPR001179:Peptidyl-prolyl cis-trans isomerase, FKBP-type;	n/a	other localisation
hyper_hypo_up	CL3569Contig1	Esi0010_0144	expressed unknown protein	n/a	IPR001841:Zinc finger, RING-type;	n/a	other localisation
hyper_hypo_up	CL6379Contig1	Esi0089_0041	conserved unknown protein	n/a	IPR006700:Ribosomal RNA small subunit methyltransferase E;	n/a	other localisation
hyper_hypo_up	LQ0AAB91YC18RM1.SCF	Esi0141_0040	expressed unknown protein	n/a		n/a	signal peptide
hyper_hypo_up	CL4456Contig1	Esi0042_0053	Putative lysophospholipase, monoglyceride lipase	n/a	IPR000073:Alpha/beta hydrolase fold-1; IPR000890:Acetate/butyrate kinase;	n/a	other localisation
hyper_hypo_up	LQ0ACA20YO06RM1.SCF	Esi0217_0011	transthyretin	n/a	IPR000895:Transthyretin/hydroxyisourate hydrolase;	n/a	other localisation
hyper_hypo_up	LQ0ACA24YG19RM1.SCF	Esi0912_0001	Hypothetical protein	n/a		n/a	other localisation 0.0806;0.026;0;0
hyper_hypo_up	CL5079Contig1	Esi0004_0175	conserved unknown protein	n/a	IPR019955:Ubiquitin supergroup;	n/a	other localisation
hyper_hypo_up	CL1858Contig1	Esi0003_0197	conserved unknown protein	n/a		n/a	other localisation
hyper_hypo_up	CL3377Contig1	Esi0007_0202	conserved unknown protein	n/a	IPR016130:Protein-tyrosine phosphatase, active site;	n/a	other localisation
hyper_hypo_up	LQ0AFA7YF18RM1.SCF	Esi0364_0012	expressed unknown protein	n/a		n/a	other localisation
hyper_hypo_up	LQ0AAA21YN11FM1.SCF	Esi0087_0004	expressed unknown protein	n/a		n/a	other localisation
hyper_hypo_up	LQ0AAB37YO17FM1.SCF	Esi0049_0096	carboxyl-terminal protease	n/a	IPR005151:Peptidase S41; IPR001478:PDZ/DHR/GLGF; IPR004447:Peptidase S41A, C-terminal protease;	n/a	other localisation
hyper_hypo_up	LQ0AEA8YC10RM1.SCF	Esi0081_0001	expressed unknown protein	n/a		n/a	other localisation
hyper_hypo_up	CL2674Contig1	Esi1059_0001	conserved unknown protein	n/a		n/a	other localisation
hyper_hypo_up	CL2102Contig1	Esi0166_0045	solanesyl diphosphate synthase-like protein	SPPS	IPR017446:Polyprenyl synthetase-related; IPR008949:Terpenoid synthase; IPR000092:Polyprenyl synthetase;	n/a	chloroplast
hyper_hypo_up	LQ0AAB10YC13FM1.SCF	Esi0032_0075	conserved unknown protein	n/a		n/a	signal peptide
hyper_hypo_up	LQ0AAB52YL17RM1.SCF	Esi0110_0080	conserved unknown protein	n/a	IPR007511:Protein of unknown function DUF501;	n/a	other localisation
hyper_hypo_up	LQ0AAB63YP04RM1.SCF	Esi0137_0072	expressed unknown protein	n/a		n/a	other localisation
hyper_hypo_up	LQ0AAB45YH05FM1.SCF	Esi0003_0065	alkylhydroperoxidase	n/a	IPR003779:Carboxymuconolactone decarboxylase; IPR004675:Alkylhydroperoxidase AhpD core;	n/a	other localisation
hyper_hypo_up	LQ0AAB54YN08FM1.SCF	Esi0000_0293	conserved unknown protein	n/a	IPR018247:EF-Hand 1, calcium-binding site; IPR018249:EF-HAND 2; IPR011992:EF-Hand type; IPR002048:Calcium-binding EF-hand; IPR018248:EF-Hand domain;	n/a	signal peptide
hyper_hypo_up	CL1614Contig2	Esi0008_0105	expressed unknown protein	n/a	IPR020478:A.T hook-like; IPR017956:AT hook, DNA-binding motif;	n/a	other localisation
hyper_hypo_up	LQ0AFA5YC18RM1.SCF	Esi0143_0003	conserved unknown protein	n/a	IPR010516:Sin3 associated polypeptide p18;	n/a	other localisation
hyper_hypo_up	LQ0AAB72YK19FM1.SCF	Esi0540_0011	hypothetical protein	n/a		n/a	other localisation
hyper_hypo_up	LQ0AAB37YB18FM1.SCF	Esi0144_0053	expressed unknown protein	n/a		n/a	other localisation
hyper_hypo_up	LQ0AAB50YN02FM1.SCF	Esi0127_0070	conserved unknown protein	n/a	IPR013517:FG-GAP;	n/a	other localisation
hyper_hypo_up	CL7325Contig1	Esi0266_0010	expressed unknown protein	n/a	IPR001412:Aminoacyl-tRNA synthetase, class I, conserved site;	n/a	other localisation
hyper_hypo_up	CL3857Contig1	Esi0002_0247	Cysteine proteinase Cathepsin F (ISS)	n/a	IPR002657:Bile acid:sodium symporter;	n/a	signal peptide
hyper_hypo_up	LQ0AAB7YD09FM1.SCF	Esi0155_0064	NADH dehydrogenase (ubiquinone)	NDA	IPR013027:FAD-dependent pyridine nucleotide-disulphide oxidoreductase;	n/a	signal peptide
hyper_hypo_up	LQ0AAB27YK04FM1.SCF	Esi0100_0095	conserved unknown protein	n/a	IPR006869:Protein of unknown function DUF547;	n/a	signal peptide
hyper_hypo_up	CL3551Contig1	Esi0045_0062	hypothetical protein	n/a		n/a	other localisation
hyper_hypo_up	LQ0AAB7YL22FM1.SCF	Esi0036_0133	gluconolactonase (precursor)	n/a	IPR013658:SMP-30/Gluconolaconase/LRE-like region; IPR011042:Six-bladed beta-propeller, TolB-like;	n/a	signal peptide
hyper_hypo_up	CL2472Contig1	Esi0161_0037	hypothetical protein	n/a		n/a	other localisation
hyper_hypo_up	LQ0AAB14YL09FM1.SCF	Esi0243_0024	Trehalose 6-phosphate synthase, family GT20 / Trehalose 6-phosphate phosphatase	TPS	IPR013784:Carbohydrate-binding-like fold; IPR001830:Glycosyl transferase, family 20; IPR003337:Trehalose-phosphatase;	n/a	other localisation
hyper_hypo_up	CL5436Contig1	Esi0486_0005	NADH dehydrogenase (ubiquinone)	NDA	IPR013027:FAD-dependent pyridine nucleotide-disulphide oxidoreductase; IPR000103:Pyridine nucleotide-disulphide oxidoreductase, class-II;	n/a	other localisation
hyper_hypo_up	CL3035Contig1	Esi0002_0338	polymorphic outer membrane protein	n/a	IPR003368:Polymorphic membrane protein, Chlamydia;	n/a	other localisation
hyper_hypo_up	LQ0AAB78YO13RM1.SCF	Esi0059_0122	cationic amino acid transporter-like protein	n/a	IPR002293:Amino acid/polyamine transporter I; IPR004841:Amino acid permease-associated region;	n/a	signal anchor
hyper_hypo_up	LQ0AAB69YJ14RM1.SCF	Esi0183_0032	expressed unknown protein	n/a		n/a	mitochondrion
hyper_hypo_up	LQ0AAB104YJ20RM1.SCF	Esi0486_0005	NADH dehydrogenase (ubiquinone)	NDA	IPR013027:FAD-dependent pyridine nucleotide-disulphide oxidoreductase; IPR000103:Pyridine nucleotide-disulphide oxidoreductase, class-II;	n/a	other localisation
hyper_hypo_up	LQ0AAB80YK23RM1.SCF	Esi0067_0050	GTP diphosphokinase	n/a		n/a	other localisation
hyper_hypo_up	CL7051Contig1	Esi0065_0074	DEAD box helicase	n/a	IPR011545:DNA/RNA helicase, DEAD/DEAH box type, N-terminal; IPR014001:DEAD-like helicase, N-terminal; IPR001650:DNA/RNA helicase, C-terminal; IPR014021:Helicase, superfamily 1/2, ATP-binding domain;	n/a	other localisation
hyper_hypo_up	CL7616Contig1	Esi0081_0114	hypothetical protein	n/a		n/a	no N-terminal target peptide 0.1656;0.0395;0;0.3997;
hyper_hypo_up	LQ0AEA9YD06RM1.SCF	Esi0115_0082	conserved unknown protein	n/a	IPR017441:Protein kinase, ATP binding site; IPR002290:Serine/threonine-protein kinase domain; IPR017442:Serine/threonine-protein kinase-like domain; IPR011009:Protein kinase-like domain; IPR008271:Serine/threonine-protein kinase, active site; IPR000719:Protein kinase, catalytic domain;	n/a	other localisation
hyper_hypo_up	LQ0AAB57YJ10RM1.SCF	Esi0215_0014	similar to ring finger protein 167 isoform 1	n/a	IPR003137:Protease-associated PA; IPR001841:Zinc finger, RING-type; IPR018957:Zinc finger, C3HC4 RING-type;	n/a	other localisation
hyper_hypo_up	CL5387Contig1	Esi0011_0028	calcineurin-like phosphoesterase	n/a		n/a	other localisation
hyper_hypo_up	CL6767Contig1	Esi0098_0033	conserved unknown protein	n/a	IPR017441:Protein kinase, ATP binding site; IPR002290:Serine/threonine-protein kinase domain; IPR017442:Serine/threonine-protein kinase-like domain; IPR011009:Protein kinase-like domain; IPR008271:Serine/threonine-protein kinase, active site; IPR000719:Protein kinase, catalytic domain;	n/a	other localisation
hyper_hypo_up	LQ0AAB23YO19FM1.SCF	Esi0020_0055	rap2 interacting protein x isoform 3	n/a	IPR006571:TLDc; IPR004012:RUN; IPR008936:Rho GTPase activation protein; IPR000198:RhoGAP;	n/a	other localisation
hyper_hypo_up	LQ0AFA4YD20RM1.SCF	Esi0471_0010	cytochrome P450	CYP5163A2	IPR001128:Cytochrome P450; IPR002401:Cytochrome P450, E-class, group I; IPR017973:Cytochrome P450, C-terminal; IPR017972:Cytochrome P450, conserved site;	n/a	other localisation
hyper_hypo_up	LQ0AAB97YO12RM1.SCF	Esi0182_0026	expressed unknown protein	n/a		n/a	other localisation
hyper_hypo_up	CL4888Contig1	Esi0599_0001	hypothetical protein	n/a		n/a	other localisation
hyper_hypo_up	LQ0AEA8YE09RM1.SCF	Esi0102_0013	RABSH2, a protein conserved in some stramenopiles (also in oomycetes), characterised by a combinatio	RABSH2	IPR000980:SH2 motif; IPR001806:Ras GTPase; IPR013684:MIRO-like;	n/a	other localisation
hyper_hypo_up	CL2441Contig1	Esi0264_0009	Coatomer protein complex, gamma sub-unit	CPC17	IPR008968:Clathrin adaptor, mu subunit, C-terminal; IPR001392:Clathrin adaptor, mu subunit; IPR011012:Longin-like;	n/a	other localisation
hyper_hypo_up	CL4258Contig1	Esi0057_0108	cellulosome anchoring protein, cohesin region	n/a		n/a	signal peptide
hyper_hypo_up	LQ0AAB97YO12FM1.SCF	Esi0182_0024	expressed unknown protein	n/a		n/a	signal peptide
hyper_hypo_up	CL559Contig1	Esi0016_0158	expressed unknown protein	n/a		n/a	no signal peptide or anchor
hyper_hypo_up	LQ0AEA4YD24RM1.SCF	Esi0174_0069	conserved unknown protein	n/a	IPR000511:Cytochrome c/c1 haem-lyase;	n/a	n/a
hyper_hypo_up	CL87Contig2	Esi0642_0002	expressed unknown protein	n/a		n/a	other localisation
hyper_hypo_up	CL1026Contig1	Esi0005_0270	NADH dehydrogenase (ubiquinone)	NDA	IPR013027:FAD-dependent pyridine nucleotide-disulphide oxidoreductase;	n/a	other localisation
hyper_hypo_up	CL5132Contig1	Esi0003_0234	dynein heavy chain	DYHC1	IPR004273:Dynein heavy chain; IPR006652:Kelch repeat type 1; IPR011704:ATPase associated with various cellular activities, AAA-5; IPR011043:Galactose oxidase/kelch, beta-propeller; IPR013602:Dynein heavy chain, N-terminal region-2; IPR001298:Filamin/ABP280 repeat; IPR014756:Immunoglobulin E-set; IPR011498:Kelch repeat type 2; IPR017868:Filamin/ABP280 repeat-like; IPR002909:Cell surface receptor I…	n/a	other localisation
hyper_hypo_up	LQ0AAB40YA11FM1.SCF	Esi0158_0065	expressed unknown protein	n/a	IPR012337:Polynucleotidyl transferase, Ribonuclease H fold;	n/a	signal peptide
hyper_hypo_up	CL3021Contig1	Esi0126_0057	conserved unknown protein	n/a	IPR005607:BSD;	n/a	other localisation
hyper_hypo_up	LQ0AAB12YO14FM1.SCF	Esi0012_0046	conserved unknown protein	n/a	IPR000306:Zinc finger, FYVE-type; IPR017455:Zinc finger, FYVE-related; IPR011011:Zinc finger, FYVE/PHD-type; IPR007461:Ysc84 actin-binding domain;	n/a	other localisation
hyper_hypo_up	LQ0AAB31YH17FM1.SCF	Esi0215_0040	conserved unknown protein	n/a	IPR001993:Mitochondrial substrate carrier; IPR018108:Mitochondrial substrate/solute carrier;	n/a	other localisation
hyper_hypo_up	LQ0AAB52YH18RM1.SCF	Esi0085_0026	conserved unknown protein	n/a	IPR001841:Zinc finger, RING-type; IPR008984:SMAD/FHA domain; IPR018957:Zinc finger, C3HC4 RING-type; IPR001878:Zinc finger, CCHC-type; IPR000253:Forkhead-associated;	n/a	other localisation
hyper_hypo_up	LQ0AAB61YH06RM1.SCF	Esi0077_0057	conserved unknown protein	n/a	IPR003593:ATPase, AAA+ type, core; IPR003439:ABC transporter-like; IPR011527:ABC transporter, transmembrane region, type 1; IPR017871:ABC transporter, conserved site;	n/a	other localisation
hyper_hypo_up	LQ0AAB92YI10FM1.SCF	Esi0448_0010	hypothetical protein	n/a		n/a	other localisation
hyper_hypo_up	LQ0AFA3YA11RM1.SCF	Esi0098_0033	conserved unknown protein	n/a	IPR017441:Protein kinase, ATP binding site; IPR002290:Serine/threonine-protein kinase domain; IPR017442:Serine/threonine-protein kinase-like domain; IPR011009:Protein kinase-like domain; IPR008271:Serine/threonine-protein kinase, active site; IPR000719:Protein kinase, catalytic domain;	n/a	other localisation
hyper_hypo_up	CL5639Contig1	Esi0349_0024	conserved unknown protein	n/a	IPR009072:Histone-fold; IPR003958:Transcription factor CBF/NF-Y/archaeal histone;	n/a	other localisation
hyper_hypo_up	CL1855Contig1	Esi0304_0031	conserved unknown protein	n/a		n/a	other localisation
hyper_hypo_up	CL4019Contig1	Esi0271_0014	expressed unknown protein	n/a	IPR001025:Bromo adjacent region;	n/a	other localisation
hyper_hypo_up	CL295Contig1	Esi0131_0020	conserved unknown protein	n/a	IPR009057:Homeodomain-like;	n/a	chloroplast
hyper_hypo_up	LQ0AAB83YM09RM1.SCF	Esi0160_0043	Formylglycine-dependent sulfatase	n/a	IPR017849:Alkaline phosphatase-like, alpha/beta/alpha; IPR000917:Sulfatase; IPR017850:Alkaline-phosphatase-like, core domain;	n/a	signal peptide
hyper_hypo_up	LQ0AAB73YC03FM1.SCF	Esi0039_0062	agmatinase	n/a	IPR006035:Ureohydrolase; IPR020855:Ureohydrolase, manganese-binding site; IPR005924:Arginase; IPR005925:Putative agmatinase;	n/a	other localisation
hyper_hypo_up	CL3767Contig1	Esi0304_0039	hypothetical protein	n/a		n/a	no N-terminal target peptide 0.0723;0.0258;0;0.13;
hyper_hypo_up	CL2239Contig1	Esi0013_0035	expressed unknown protein	n/a		n/a	other localisation
hyper_hypo_up	CL1Contig7	Esi0085_0043	Light harvesting complex protein	LHCP16	IPR001344:Chlorophyll A-B binding protein;	n/a	chloroplast
hyper_hypo_up	CL1Contig8	Esi0085_0049	Light harvesting complex protein	LHCP18	IPR001344:Chlorophyll A-B binding protein;	n/a	chloroplast
hyper_hypo_up	LQ0AAB46YD16FM1.SCF	Esi0008_0232	conserved unknown protein	n/a		n/a	other localisation
hyper_hypo_up	CL2532Contig1	Esi0057_0108	cellulosome anchoring protein, cohesin region	n/a		n/a	signal peptide
hyper_hypo_up	LQ0AAB6YE22FM1.SCF	Esi0196_0039	conserved unknown protein	n/a	IPR011046:WD40 repeat-like-containing domain; IPR019782:WD40 repeat 2; IPR017986:WD40-repeat-containing domain; IPR019775:WD40 repeat, conserved site; IPR015943:WD40/YVTN repeat-like-containing domain; IPR001680:WD40 repeat; IPR019781:WD40 repeat, subgroup;	n/a	other localisation
hyper_hypo_up	CL2306Contig1
hyper_hypo_up	LQ0AAB74YF05FM1.SCF	Esi0955_0001	Hypothetical protein	n/a		n/a	other localisation 0.0565;0.022;0;0
hyper_hypo_up	LQ0AFA5YF06RM1.SCF	Esi0390_0006	expressed unknown protein	n/a		n/a	other localisation
hyper_hypo_up	CL993Contig1	Esi0027_0139	similar to Uncharacterized protein conserved in bacteria with a cystatin-like fold	n/a	IPR001478:PDZ/DHR/GLGF; IPR013543:Calcium/calmodulin-dependent protein kinase II, association-domain;	n/a	other localisation
hyper_hypo_up	LQ0AAB79YB13FM1.SCF	Esi0085_0056	Light harvesting complex protein	LHCP19	IPR001344:Chlorophyll A-B binding protein;	n/a	chloroplast
hyper_hypo_up	LQ0AAB97YB18FM1.SCF	Esi0058_0097	expressed unknown protein	n/a	IPR001452:Src homology-3 domain;	n/a	other localisation
hyper_hypo_up	CL3213Contig1	Esi0020_0117	expressed unknown protein	n/a		n/a	signal peptide
hyper_hypo_up	CL1919Contig1	Esi0028_0129	short chain dehydrogenase	n/a	IPR000073:Alpha/beta hydrolase fold-1;	n/a	other localisation
hyper_hypo_up	CL3597Contig1	Esi0027_0144	expressed unknown protein	n/a		n/a	other localisation
hyper_hypo_up	LQ0AAB14YP03FM1.SCF	Esi0024_0183	conserved unknown protein	n/a	IPR000195:RabGAP/TBC;	n/a	other localisation
hyper_hypo_up	LQ0AAB96YH23RM1.SCF	Esi0056_0014	Phosphatidate cytidylyltransferase	n/a	IPR000374:Phosphatidate cytidylyltransferase;	n/a	signal peptide
hyper_hypo_up	LQ0AAB49YF06FM1.SCF	Esi0013_0035	expressed unknown protein	n/a		n/a	other localisation
hyper_hypo_up	CL1941Contig1	Esi0069_0010	expressed unknown protein	n/a		n/a	other localisation
hyper_hypo_up	LQ0AAB11YN06FM1.SCF	Esi0673_0003	conserved unknown protein	n/a	IPR000577:Carbohydrate kinase, FGGY; IPR018485:Carbohydrate kinase, FGGY, C-terminal;	n/a	other localisation
hyper_hypo_up	CL3390Contig1	Esi0054_0039	conserved unknown protein	n/a	IPR002423:Chaperonin Cpn60/TCP-1; IPR000306:Zinc finger, FYVE-type; IPR017455:Zinc finger, FYVE-related; IPR011011:Zinc finger, FYVE/PHD-type; IPR002498:Phosphatidylinositol-4-phosphate 5-kinase, core;	n/a	other localisation
hyper_hypo_up	CL2394Contig1	Esi0112_0068	conserved unknown protein	n/a		n/a	other localisation
hyper_hypo_up	LQ0ACA16YB17RM1.SCF	Esi0270_0046	EsV-1-7	n/a		n/a	other localisation
hyper_hypo_up	LQ0AAA20YO07FM1.SCF	Esi0220_0034	conserved unknown protein	n/a	IPR020683:Ankyrin repeat-containing domain; IPR002110:Ankyrin repeat;	n/a	other localisation
hyper_hypo_up	CL2238Contig1	Esi0015_0205	hypothetical protein	n/a		n/a	no N-terminal target peptide 0.0741;0.027;0;0.1034;
hyper_hypo_up	CL2664Contig1	Esi0829_0002	Hypothetical protein	n/a		n/a	other localisation 0.0603;0.0224;0;0.0977
hyper_hypo_up	CL6242Contig1	Esi0005_0083	acyl-CoA dehydrogenase	n/a	IPR006092:Acyl-CoA dehydrogenase, N-terminal; IPR013764:Acyl-CoA oxidase/dehydrogenase, type1/2, C-terminal; IPR006090:Acyl-CoA oxidase/dehydrogenase, type 1; IPR013786:Acyl-CoA dehydrogenase/oxidase, N-terminal; IPR009100:Acyl-CoA dehydrogenase/oxidase; IPR006091:Acyl-CoA oxidase/dehydrogenase, central region; IPR006089:Acyl-CoA dehydrogenase, conserved site; IPR009075:Acyl-CoA dehydrogenase/oxi…	n/a	mitochondrion
hyper_hypo_up	CL7685Contig1	Esi0000_0285	protein of unknown function DUF399	n/a	IPR007314:Protein of unknown function DUF399;	n/a	other localisation
hyper_hypo_up	LQ0AAA18YJ01FM1.SCF	Esi0179_0042	conserved unknown protein	n/a	IPR012590:POPLD; IPR009723:Ribonuclease P/MRP, subunit POP1;	n/a	other localisation
hyper_hypo_up	CL3420Contig1	Esi0211_0036	autophagy-related protein 5	Atg5	IPR007239:Autophagy-related protein 5;	n/a	other localisation
hyper_hypo_up	CL7662Contig1	Esi0253_0034	similar to hect domain and RLD 4	n/a	IPR009091:Regulator of chromosome condensation/beta-lactamase-inhibitor protein II; IPR000408:Regulator of chromosome condensation, RCC1;	n/a	other localisation
hyper_hypo_up	LQ0AAB57YI14RM1.SCF	Esi0408_0002	Digalactosyldiacylglycerol synthase, family GT4	DGD		n/a	other localisation
hyper_hypo_up	LQ0ADA18YJ18RM1.SCF	Esi0051_0048	Bifunctional Aldehyde Dehydrogenase/Phosphoglucomutase	n/a	IPR016161:Aldehyde/histidinol dehydrogenase; IPR015590:Aldehyde dehydrogenase; IPR016162:Aldehyde dehydrogenase, N-terminal; IPR016055:Alpha-D-phosphohexomutase, alpha/beta/alpha I/II/III; IPR016160:Aldehyde dehydrogenase, conserved site;	n/a	other localisation
hyper_hypo_up	LQ0AAB23YM07FM1.SCF	Esi0227_0035	hypothetical protein	n/a		n/a	no signal peptide or anchor
hyper_hypo_up	CL4722Contig1	Esi0005_0083	acyl-CoA dehydrogenase	n/a	IPR006092:Acyl-CoA dehydrogenase, N-terminal; IPR013764:Acyl-CoA oxidase/dehydrogenase, type1/2, C-terminal; IPR006090:Acyl-CoA oxidase/dehydrogenase, type 1; IPR013786:Acyl-CoA dehydrogenase/oxidase, N-terminal; IPR009100:Acyl-CoA dehydrogenase/oxidase; IPR006091:Acyl-CoA oxidase/dehydrogenase, central region; IPR006089:Acyl-CoA dehydrogenase, conserved site; IPR009075:Acyl-CoA dehydrogenase/oxi…	n/a	mitochondrion
hyper_hypo_up	LQ0AAB22YN08FM1.SCF	Esi0043_0116	conserved unknown protein	n/a	IPR009288:AIG2-like;	n/a	other localisation
hyper_hypo_up	CL5605Contig1	Esi0030_0056	haloacid dehalogenase-like hydrolase	n/a		n/a	other localisation
hyper_hypo_up	LQ0AAA11YF19FM1.SCF	Esi0188_0038	copper chaperone	CCH	IPR006121:Heavy metal transport/detoxification protein;	n/a	other localisation
hyper_hypo_up	LQ0AEA3YD18RM1.SCF	Esi0002_0156	conserved unknown protein	n/a	IPR000569:HECT;	n/a	mitochondrion
hyper_hypo_up	LQ0AAA2YL16RM1.SCF	Esi0170_0040	conserved unknown protein	n/a	IPR020683:Ankyrin repeat-containing domain;	n/a	other localisation
hyper_hypo_up	LQ0AAB38YB09FM1.SCF	Esi0710_0008	hypothetical protein	n/a		n/a	signal peptide 0.5383;0.0607;0;0;
hyper_hypo_up	LQ0AAB75YA17RM1.SCF	Esi0031_0069	hypothetical protein	n/a		n/a	other localisation
hyper_hypo_up	LQ0AAB54YN03RM1.SCF	Esi0591_0002	hypothetical protein	n/a	IPR011011:Zinc finger, FYVE/PHD-type;	n/a	other localisation
hyper_hypo_up	CL4266Contig1	Esi0136_0058	Alpha-mannosidase, family GH38	MAN2B1	IPR000602:Glycoside hydrolase, family 38, core; IPR015341:Glycoside hydrolase, family 38, central region; IPR011682:Glycosyl hydrolases 38, C-terminal; IPR011013:Glycoside hydrolase-type carbohydrate-binding; IPR011330:Glycoside hydrolase/deacetylase, beta/alpha-barrel;	n/a	signal peptide
hyper_hypo_up	LQ0ACA25YJ04RM1.SCF	Esi0128_0016	hypothetical protein	n/a	IPR006025:Peptidase M, neutral zinc metallopeptidases, zinc-binding site;	n/a	chloroplast
hyper_hypo_up	LQ0AFA6YA14RM1.SCF	Esi0244_0043	spermidine/spermine synthase	n/a	IPR001045:Spermine synthase;	n/a	other localisation
hyper_hypo_up	LQ0AAB94YL23RM1.SCF	Esi0116_0061	expressed unknown protein	n/a		n/a	other localisation
hyper_hypo_up	LQ0AAB44YP10FM1.SCF	Esi0116_0015	expressed unknown protein	n/a		n/a	other localisation
hyper_hypo_up	LQ0AAB11YN13FM1.SCF	Esi0061_0039	conserved unknown protein	n/a	IPR002889:Carbohydrate-binding WSC; IPR001846:von Willebrand factor, type D; IPR000425:Major intrinsic protein;	n/a	other localisation
hyper_hypo_up	CL4329Contig1	Esi0402_0007	conserved unknown protein	n/a	IPR001810:Cyclin-like F-box; IPR019782:WD40 repeat 2; IPR019775:WD40 repeat, conserved site; IPR001680:WD40 repeat; IPR020472:G-protein beta WD-40 repeat, region; IPR011046:WD40 repeat-like-containing domain; IPR017986:WD40-repeat-containing domain; IPR015943:WD40/YVTN repeat-like-containing domain; IPR019781:WD40 repeat, subgroup;	n/a	other localisation
hyper_hypo_up	LQ0AAB5YA02FM1.SCF	Esi0086_0100	conserved unknown protein	n/a	IPR008973:C2 calcium/lipid-binding region, CaLB;	n/a	other localisation
hyper_hypo_up	CL6605Contig1	Esi0269_0004	conserved unknown protein	n/a	IPR010298:Protein of unknown function DUF901;	n/a	other localisation
hyper_hypo_up	CL7505Contig1	Esi0046_0096	conserved unknown protein	n/a		n/a	other localisation
hyper_hypo_up	LQ0ADA10YJ11RM1.SCF	Esi0010_0059	Glycosyltransferase, family GT8	n/a	IPR002495:Glycosyl transferase, family 8;	n/a	signal peptide
hyper_hypo_up	LQ0AAB38YG18FM1.SCF	Esi0023_0089	conserved unknown protein	n/a	IPR010456:Ribosomal L11 methyltransferase;	n/a	other localisation
hyper_hypo_up	CL2555Contig1	Esi0165_0022	conserved unknown protein	n/a	IPR004294:Carotenoid oxygenase;	n/a	other localisation
hyper_hypo_up	LQ0AAB75YB14RM1.SCF	Esi0158_0065	expressed unknown protein	n/a	IPR012337:Polynucleotidyl transferase, Ribonuclease H fold;	n/a	signal peptide
hyper_hypo_up	CL4460Contig1	Esi0086_0074	Similar to 2-Epi-5-Epi-Valiolone Synthase (Sedoheptulose 7-Phosphate Cyclase)	n/a	IPR002658:3-dehydroquinate synthase AroB;	n/a	other localisation
hyper_hypo_up	LQ0AAB18YB06FM1.SCF	Esi0083_0066	expressed unknown protein	n/a		n/a	other localisation
hyper_hypo_up	CL1129Contig1	Esi0050_0039	YeeE/YedE family protein	n/a	IPR007272:Protein of unknown function DUF395, YeeE/YedE;	n/a	signal peptide
hyper_hypo_up	LQ0AAB8YG20FM1.SCF	Esi0010_0059	Glycosyltransferase, family GT8	n/a	IPR002495:Glycosyl transferase, family 8;	n/a	signal peptide
hyper_hypo_up	CL7149Contig1	Esi0141_0040	expressed unknown protein	n/a		n/a	signal peptide
hyper_hypo_up	LQ0ACA17YM04RM1.SCF	Esi0023_0163	expressed unknown protein	n/a	IPR018247:EF-Hand 1, calcium-binding site;	n/a	mitochondrion
hyper_hypo_up	CL4128Contig1	Esi0030_0138	Ubiquitin like protein 5	UBL5	IPR019955:Ubiquitin supergroup;	n/a	other localisation
hyper_hypo_up	CL7200Contig1	Esi0164_0073	hypothetical protein	n/a		n/a	no N-terminal target peptide 0.0944;0.0294;0;0;
hyper_hypo_up	LQ0ACA20YB10RM1.SCF	Esi0076_0054	similar to kinesin-C	n/a	IPR019821:Kinesin, motor region, conserved site; IPR001752:Kinesin, motor region;	n/a	mitochondrion
hyper_hypo_up	LQ0ADA12YD19RM1.SCF	Esi0009_0047	conserved unknown protein	n/a	IPR003495:Cobalamin (vitamin B12) biosynthesis CobW-like; IPR011629:Cobalamin (vitamin B12) biosynthesis CobW-like, C-terminal;	n/a	other localisation
hyper_hypo_up	CL5652Contig1	Esi0003_0083	conserved unknown protein	n/a	IPR016181:Acyl-CoA N-acyltransferase;	n/a	other localisation
hyper_hypo_up	LQ0ADA14YG24RM1.SCF	Esi0488_0013	conserved unknown protein	n/a	IPR018955:Branched-chain alpha-ketoacid dehydrogenase kinase/Pyruvate dehydrogenase kinase, mitochondrial; IPR003594:ATP-binding region, ATPase-like;	n/a	mitochondrion
hyper_hypo_up	LQ0AAA21YB11FM1.SCF	Esi0072_0030	1-acyl-sn-glycerol-3-phosphate acyltransferase	n/a	IPR002123:Phospholipid/glycerol acyltransferase;	n/a	other localisation
hyper_hypo_up	CL4036Contig1	Esi0106_0024	hypothetical protein	n/a		n/a	other localisation
hyper_hypo_up	LQ0AAB18YC16FM1.SCF	Esi0081_0093	hypothetical protein	n/a	IPR009072:Histone-fold;	n/a	other localisation
hyper_hypo_up	LQ0AAB49YF24FM1.SCF	Esi0017_0027	aureochrome 1	AUR1	IPR004827:Basic-leucine zipper (bZIP) transcription factor; IPR001610:PAC motif; IPR011700:Basic leucine zipper;	n/a	other localisation
hyper_hypo_up	CL6252Contig1	Esi0113_0001	conserved unknown protein	n/a	IPR001440:Tetratricopeptide TPR-1; IPR011990:Tetratricopeptide-like helical; IPR013026:Tetratricopeptide region; IPR019734:Tetratricopeptide repeat; IPR001179:Peptidyl-prolyl cis-trans isomerase, FKBP-type;	n/a	other localisation
hyper_hypo_up	CL3569Contig1	Esi0010_0144	expressed unknown protein	n/a	IPR001841:Zinc finger, RING-type;	n/a	other localisation
hyper_hypo_up	CL6379Contig1	Esi0089_0041	conserved unknown protein	n/a	IPR006700:Ribosomal RNA small subunit methyltransferase E;	n/a	other localisation
hyper_hypo_up	LQ0AAB91YC18RM1.SCF	Esi0141_0040	expressed unknown protein	n/a		n/a	signal peptide
hyper_hypo_up	CL4456Contig1	Esi0042_0053	Putative lysophospholipase, monoglyceride lipase	n/a	IPR000073:Alpha/beta hydrolase fold-1; IPR000890:Acetate/butyrate kinase;	n/a	other localisation
hyper_hypo_up	LQ0ACA20YO06RM1.SCF	Esi0217_0011	transthyretin	n/a	IPR000895:Transthyretin/hydroxyisourate hydrolase;	n/a	other localisation
hyper_hypo_up	LQ0ACA24YG19RM1.SCF	Esi0912_0001	Hypothetical protein	n/a		n/a	other localisation 0.0806;0.026;0;0
hyper_hypo_up	CL5079Contig1	Esi0004_0175	conserved unknown protein	n/a	IPR019955:Ubiquitin supergroup;	n/a	other localisation
hyper_hypo_up	CL1858Contig1	Esi0003_0197	conserved unknown protein	n/a		n/a	other localisation
hyper_hypo_up	CL3377Contig1	Esi0007_0202	conserved unknown protein	n/a	IPR016130:Protein-tyrosine phosphatase, active site;	n/a	other localisation
hyper_hypo_up	LQ0AFA7YF18RM1.SCF	Esi0364_0012	expressed unknown protein	n/a		n/a	other localisation
hyper_hypo_up	LQ0AAA21YN11FM1.SCF	Esi0087_0004	expressed unknown protein	n/a		n/a	other localisation
hyper_hypo_up	LQ0AAB37YO17FM1.SCF	Esi0049_0096	carboxyl-terminal protease	n/a	IPR005151:Peptidase S41; IPR001478:PDZ/DHR/GLGF; IPR004447:Peptidase S41A, C-terminal protease;	n/a	other localisation
hyper_hypo_up	LQ0AEA8YC10RM1.SCF	Esi0081_0001	expressed unknown protein	n/a		n/a	other localisation
hyper_hypo_up	CL2674Contig1	Esi1059_0001	conserved unknown protein	n/a		n/a	other localisation
hyper_hypo_up	CL2102Contig1	Esi0166_0045	solanesyl diphosphate synthase-like protein	SPPS	IPR017446:Polyprenyl synthetase-related; IPR008949:Terpenoid synthase; IPR000092:Polyprenyl synthetase;	n/a	chloroplast
hyper_hypo_up	LQ0AAB10YC13FM1.SCF	Esi0032_0075	conserved unknown protein	n/a		n/a	signal peptide
hyper_hypo_up	LQ0AAB52YL17RM1.SCF	Esi0110_0080	conserved unknown protein	n/a	IPR007511:Protein of unknown function DUF501;	n/a	other localisation
hyper_hypo_up	LQ0AAB63YP04RM1.SCF	Esi0137_0072	expressed unknown protein	n/a		n/a	other localisation
hyper_hypo_up	LQ0AAB45YH05FM1.SCF	Esi0003_0065	alkylhydroperoxidase	n/a	IPR003779:Carboxymuconolactone decarboxylase; IPR004675:Alkylhydroperoxidase AhpD core;	n/a	other localisation
hyper_hypo_up	LQ0AAB54YN08FM1.SCF	Esi0000_0293	conserved unknown protein	n/a	IPR018247:EF-Hand 1, calcium-binding site; IPR018249:EF-HAND 2; IPR011992:EF-Hand type; IPR002048:Calcium-binding EF-hand; IPR018248:EF-Hand domain;	n/a	signal peptide
hyper_hypo_up	CL1614Contig2	Esi0008_0105	expressed unknown protein	n/a	IPR020478:A.T hook-like; IPR017956:AT hook, DNA-binding motif;	n/a	other localisation
hyper_hypo_up	LQ0AFA5YC18RM1.SCF	Esi0143_0003	conserved unknown protein	n/a	IPR010516:Sin3 associated polypeptide p18;	n/a	other localisation
hyper_hypo_up	LQ0AAB72YK19FM1.SCF	Esi0540_0011	hypothetical protein	n/a		n/a	other localisation
hyper_hypo_up	LQ0AAB37YB18FM1.SCF	Esi0144_0053	expressed unknown protein	n/a		n/a	other localisation
hyper_hypo_up	LQ0AAB50YN02FM1.SCF	Esi0127_0070	conserved unknown protein	n/a	IPR013517:FG-GAP;	n/a	other localisation
hyper_only_down	CL784Contig1	Esi0083_0052	EMP/nonaspanin domain family protein	n/a	IPR004240:Nonaspanin (TM9SF);	n/a	signal peptide
hyper_only_down	LQ0AAA8YK16FM1.SCF	Esi0000_0300	unknown	n/a	IPR013216:Methyltransferase type 11;	n/a	other localisation
hyper_only_down	LQ0AAB11YF04FM1.SCF	Esi0025_0108	expressed unknown protein	n/a	IPR006626:Parallel beta-helix repeat; IPR008979:Galactose-binding like;	n/a	other localisation
hyper_only_down	LQ0AFA4YK21RM1.SCF	Esi0018_0022	eukaryotic initiation factor 3H1 subunit	EIF3 H	IPR000555:Mov34/MPN/PAD-1;	n/a	other localisation
hyper_only_down	LQ0AAB2YD23FM1.SCF	Esi0005_0190	Tryptophan--tRNA ligase	TrpRS	IPR018163:Threonyl/alanyl tRNA synthetase, class II-like, putative editing domain; IPR001412:Aminoacyl-tRNA synthetase, class I, conserved site; IPR014729:Rossmann-like alpha/beta/alpha sandwich fold; IPR002306:Tryptophanyl-tRNA synthetase, class Ib; IPR002305:Aminoacyl-tRNA synthetase, class Ib;	n/a	other localisation
hyper_only_down	CL2214Contig1	Esi0053_0003	Phytoene desaturase, chloroplast precursor	PDS	IPR002937:Amine oxidase; IPR014102:Phytoene desaturase; IPR001613:Flavin-containing amine oxidase;	n/a	chloroplast
hyper_only_down	LQ0AAB83YK01FM1.SCF	Esi0083_0053	solute carrier family 35, member B1	n/a	IPR013657:UAA transporter;	n/a	other localisation
hyper_only_down	LQ0AAB7YP05FM1.SCF	Esi0002_0329	ran binding protein 4-like protein	n/a	IPR000357:HEAT; IPR001494:Importin-beta, N-terminal; IPR011989:Armadillo-like helical; IPR016024:Armadillo-type fold;	n/a	other localisation
hyper_only_down	CL4932Contig1	Esi0003_0263	conserved unknown protein	n/a	IPR007109:Brix domain;	n/a	other localisation
hyper_only_down	CL7094Contig1	Esi0024_0057	similar to deoxynucleotidyltransferase, terminal, interacting protein 2, partial	n/a	IPR014810:Fcf2 pre-rRNA processing;	n/a	other localisation
hyper_only_down	CL1626Contig2	Esi0251_0018	expressed unknown protein	n/a		n/a	other localisation
hyper_only_down	CL3265Contig1	Esi0003_0266	Anthranilate Phosphoribosyltransferase	n/a	IPR017459:Glycosyl transferase, family 3, N-terminal; IPR000312:Glycosyl transferase, family 3; IPR005940:Anthranilate phosphoribosyl transferase;	n/a	signal peptide
hyper_only_down	CL1077Contig1	Esi0000_0407	expressed unknown protein	n/a		n/a	other localisation
hyper_only_down	CL1466Contig1	Esi0158_0044	expressed unknown protein	n/a		n/a	signal anchor
hyper_only_down	CL2172Contig1	Esi0112_0076	argininosuccinate synthetase	ASS	IPR014729:Rossmann-like alpha/beta/alpha sandwich fold; IPR018223:Argininosuccinate synthase, conserved site; IPR001518:Argininosuccinate synthase;	n/a	other localisation
hyper_only_down	LQ0AAB100YC09RM1.SCF	Esi0003_0340	conserved unknown protein	n/a	IPR002130:Peptidyl-prolyl cis-trans isomerase, cyclophilin-type; IPR015891:Cyclophilin-like;	n/a	other localisation
hyper_only_down	LQ0AAB57YO02RM1.SCF	Esi0000_0165	conserved unknown protein	n/a	IPR006984:Protein of unknown function DUF652; IPR006596:Nucleotide binding protein, PINc;	n/a	other localisation
hyper_only_down	CL6204Contig1	Esi0073_0140	conserved unknown protein	n/a	IPR000717:Proteasome component region PCI;	n/a	other localisation
hyper_only_down	CL1626Contig1	Esi0251_0018	expressed unknown protein	n/a		n/a	other localisation
hyper_only_down	CL643Contig1	Esi0049_0010	ubiquitin-activating enzyme E1	UBA1	IPR018074:Ubiquitin-activating enzyme, E1, active site; IPR018075:Ubiquitin-activating enzyme, E1; IPR018965:Ubiquitin-activating enzyme e1, C-terminal; IPR003016:2-oxo acid dehydrogenase, lipoyl-binding site; IPR000127:Ubiquitin-activating enzyme repeat; IPR019572:Ubiquitin-activating enzyme; IPR000594:UBA/THIF-type NAD/FAD binding fold; IPR009036:Molybdenum cofactor biosynthesis, MoeB; IPR01604…	n/a	other localisation
hyper_only_down	CL6537Contig1	Esi0234_0027	Villin villin	VIL1-1 VIL1-2	IPR007122:Gelsolin; IPR003128:Villin headpiece; IPR007123:Gelsolin region;	n/a	other localisation
hyper_only_down	LQ0AFA1YJ01RM1.SCF	Esi0308_0025	conserved unknown protein	n/a	IPR017441:Protein kinase, ATP binding site; IPR000719:Protein kinase, catalytic domain; IPR018370:Chaperonin Cpn60, conserved site; IPR011009:Protein kinase-like domain; IPR008271:Serine/threonine-protein kinase, active site;	n/a	other localisation
hyper_only_down	CL6390Contig1	Esi0086_0046	expressed unknown protein	n/a		n/a	other localisation
hyper_only_down	CL4227Contig1	Esi0291_0031	conserved unknown protein	n/a	IPR010742:Rab5-interacting;	n/a	signal anchor
hyper_only_down	CL5217Contig1	Esi0138_0058	Glutaminyl-tRNA Synthetase	GLNRS	IPR001412:Aminoacyl-tRNA synthetase, class I, conserved site; IPR020061:Glutamyl/glutaminyl-tRNA synthetase, class Ic, alpha-bundle domain; IPR020056:Ribosomal protein L25/Gln-tRNA synthetase, beta-barrel domain; IPR020060:Glutamyl/glutaminyl-tRNA synthetase, class Ic, N-terminal; IPR020058:Glutamyl/glutaminyl-tRNA synthetase, class Ic, catalytic domain; IPR011035:Ribosomal protein L25/Gln-tRNA s…	n/a	other localisation
hyper_only_down	LQ0AAB34YC20FM1.SCF	Esi0356_0029	expressed unknown protein	n/a	IPR016177:DNA-binding, integrase-type; IPR001471:Pathogenesis-related transcriptional factor/ERF, DNA-binding;	n/a	mitochondrion
hyper_only_down	CL1235Contig1	Esi0091_0004	conserved unknown protein	n/a		n/a	other localisation
hyper_only_down	CL6354Contig1	Esi0083_0032	Nuclear pore complex protein Nup93, putative	n/a	IPR007231:Nucleoporin interacting component Nup93/Nic96;	n/a	other localisation
hyper_only_down	CL1781Contig1	Esi0055_0035	conserved unknown protein	n/a	IPR000692:Fibrillarin;	n/a	other localisation
hyper_only_down	CL3398Contig1	Esi0101_0047	conserved unknown protein	n/a	IPR009668:RNA polymerase I associated factor, A49-like;	n/a	other localisation
hyper_only_down	CL1188Contig1	Esi0086_0027	major facilitator transporter	n/a	IPR011701:Major facilitator superfamily MFS-1; IPR016196:Major facilitator superfamily, general substrate transporter;	n/a	other localisation
hyper_only_down	CL3969Contig1	Esi0149_0076	conserved unknown protein	n/a		n/a	other localisation
hyper_only_down	CL6988Contig1	Esi0165_0064	expressed unknown protein	n/a		n/a	other localisation
hyper_only_down	CL2922Contig1	Esi0127_0020	expressed unknown protein	n/a		n/a	no signal peptide or anchor
hyper_only_down	LQ0AAB44YG05FM1.SCF	Esi0019_0103	n/a	n/a	IPR018247:EF-Hand 1, calcium-binding site; IPR001993:Mitochondrial substrate carrier; IPR011992:EF-Hand type; IPR002048:Calcium-binding EF-hand; IPR018248:EF-Hand domain; IPR002067:Mitochondrial carrier protein; IPR018249:EF-HAND 2; IPR018108:Mitochondrial substrate/solute carrier;	n/a	other localisation
hyper_only_down	LQ0AAB41YM11FM1.SCF	Esi0020_0146	expressed unknown protein	n/a		n/a	signal peptide
hyper_only_down	CL7240Contig1	Esi0314_0021	conserved unknown protein	n/a	IPR011991:Winged helix repressor DNA-binding; IPR006630:RNA-binding protein Lupus La; IPR000504:RNA recognition motif, RNP-1;	n/a	other localisation
hyper_only_down	LQ0AAB36YD05FM1.SCF	Esi0008_0244	conserved unknown protein	n/a	IPR007741:Ribosomal protein/NADH dehydrogenase domain;	n/a	other localisation
hyper_only_down	LQ0AAB67YM09RM1.SCF	Esi0023_0150	conserved unknown protein	n/a	IPR006639:Peptidase A22, presenilin signal peptide; IPR000276:7TM GPCR, rhodopsin-like; IPR007369:Peptidase A22B, signal peptide peptidase;	n/a	signal peptide
hyper_only_down	LQ0AAB68YD18FM1.SCF	Esi0103_0104	hypothetical protein	n/a		n/a	no N-terminal target peptide 0.0695;0.0259;0;0;
hyper_only_down	CL6348Contig1	Esi0162_0026	conserved unknown protein	n/a	IPR020827:Asparaginase/glutaminase, conserved site;	n/a	other localisation
hyper_only_down	CL291Contig1	Esi0239_0001	similar to deubiquitinating enzyme 3	n/a	IPR018200:Peptidase C19, ubiquitin carboxyl-terminal hydrolase 2, conserved site; IPR001394:Peptidase C19, ubiquitin carboxyl-terminal hydrolase 2;	n/a	other localisation
hyper_only_down	LQ0AAB64YD22FM1.SCF	Esi0129_0043	conserved unknown protein	n/a	IPR007271:Nucleotide-sugar transporter; IPR004689:UDP-galactose transporter;	n/a	other localisation
hyper_only_down	CL4977Contig1	Esi0366_0012	Eukaryotic translation initiation factor 3 subunit l eukaryotic translation initiation factor eIF3 s	eIF3l	IPR019382:RNA polymerase I-associated factor PAF67;	n/a	other localisation
hyper_only_down	LQ0AAB65YO12RM1.SCF	Esi0026_0122	conserved unknown protein	n/a	IPR007109:Brix domain;	n/a	other localisation
hyper_only_down	CL403Contig1	Esi0029_0052	probable extracellular nuclease	n/a	IPR011050:Pectin lyase fold/virulence factor; IPR006626:Parallel beta-helix repeat;	n/a	signal peptide
hyper_only_down	CL291Contig4	Esi0153_0073	expressed unknown protein	n/a		n/a	other localisation
hyper_only_down	CL3759Contig1	Esi0029_0039	conserved unknown protein	n/a	IPR011046:WD40 repeat-like-containing domain; IPR017986:WD40-repeat-containing domain; IPR015943:WD40/YVTN repeat-like-containing domain; IPR001680:WD40 repeat; IPR019781:WD40 repeat, subgroup; IPR011044:Quinoprotein amine dehydrogenase, beta chain-like;	n/a	other localisation
hyper_only_down	LQ0AAB28YG01FM1.SCF	Esi0086_0046	expressed unknown protein	n/a		n/a	other localisation
hyper_only_down	CL2087Contig1	Esi0538_0003	expressed unknown protein	n/a	IPR012335:Thioredoxin fold; IPR013766:Thioredoxin domain; IPR012336:Thioredoxin-like fold;	n/a	signal anchor
hyper_only_down	CL7410Contig1	Esi0104_0004	G-protein coupled receptor	GCR3	IPR009637:Transmembrane receptor, eukaryota;	n/a	signal peptide
hyper_only_down	CL5239Contig1	Esi0191_0021	eukaryotic translation initiation factor 2B beta subunit	EIF2Bbeta	IPR000649:Initiation factor 2B related;	n/a	other localisation
hyper_only_down	CL3216Contig1	Esi0007_0176	conserved unknown protein	n/a	IPR005024:Snf7;	n/a	other localisation
hyper_only_down	CL3715Contig1	Esi0152_0030	conserved unknown protein	n/a	IPR018085:Uracil-DNA glycosylase, active site; IPR002043:Uracil-DNA glycosylase; IPR005122:Uracil-DNA glycosylase-like;	n/a	other localisation
hyper_only_down	LQ0AAA3YC08FM1.SCF	Esi0514_0005	hypothetical protein	n/a		n/a	other localisation
hyper_only_down	CL3436Contig1	Esi0099_0079	DEAD box helicase	n/a	IPR014014:RNA helicase, DEAD-box type, Q motif; IPR011545:DNA/RNA helicase, DEAD/DEAH box type, N-terminal; IPR014001:DEAD-like helicase, N-terminal; IPR001650:DNA/RNA helicase, C-terminal; IPR014021:Helicase, superfamily 1/2, ATP-binding domain;	n/a	other localisation
hyper_only_down	CL3469Contig1	Esi0073_0055	Similar to novel protein similar to vertebrate block of proliferation 1 (BOP1)	n/a	IPR019782:WD40 repeat 2; IPR019775:WD40 repeat, conserved site; IPR001680:WD40 repeat; IPR012953:BOP1, N-terminal; IPR011046:WD40 repeat-like-containing domain; IPR017986:WD40-repeat-containing domain; IPR015943:WD40/YVTN repeat-like-containing domain; IPR019781:WD40 repeat, subgroup;	n/a	other localisation
hyper_only_down	CL3440Contig1	Esi0017_0077	Probable 16S rRNA-processing protein rimM	rimM	IPR002676:RimM protein; IPR011961:16S rRNA processing protein RimM;	n/a	signal peptide
hyper_only_down	CL7221Contig1	Esi0072_0060	OLA1, Obg-like ATPase 1 (YchF-related GTPase)	OLA1	IPR002917:GTP-binding protein, HSR1-related; IPR012675:Beta-grasp fold, ferredoxin-type; IPR012676:TGS-like; IPR013029:Protein of unknown function DUF933; IPR006073:GTP1/OBG; IPR004396:Conserved hypothetical protein CHP00092;	n/a	other localisation
hyper_only_down	CL236Contig1	Esi0022_0054	thioredoxin-like protein	n/a	IPR012335:Thioredoxin fold; IPR015467:Thioredoxin, core; IPR017936:Thioredoxin-like; IPR013766:Thioredoxin domain; IPR012336:Thioredoxin-like fold;	n/a	chloroplast
hyper_only_down	CL1102Contig1	Esi0129_0047	conserved unknown protein	n/a	IPR011990:Tetratricopeptide-like helical;	n/a	other localisation
hyper_only_down	CL1595Contig1	Esi0394_0006	conserved unknown protein	n/a		n/a	other localisation
hyper_only_down	CL2595Contig1	Esi0060_0049	conserved unknown protein	n/a		n/a	signal peptide
hyper_only_down	LQ0ACA10YG16RM1.SCF	Esi0110_0067	expressed unknown protein	n/a		n/a	other localisation
hyper_only_down	LQ0AAB44YD13FM1.SCF	Esi0000_0299	centrin	n/a		n/a	other localisation
hyper_only_down	CL184Contig1	Esi0113_0051	Mannuronan C-5-epimerase	MEP2	IPR011050:Pectin lyase fold/virulence factor; IPR006626:Parallel beta-helix repeat;	n/a	signal peptide
hyper_only_down	LQ0AAB66YA05RM1.SCF	Esi0058_0001	conserved unknown protein	n/a	IPR004579:DNA repair protein rad10; IPR010994:RuvA domain 2-like;	n/a	other localisation
hyper_only_down	CL1440Contig1	Esi0216_0033	chromatin binding protein, putative	n/a	IPR008676:MRG; IPR000953:Chromo domain;	n/a	other localisation
hyper_only_down	CL5153Contig1	Esi0014_0133	conserved unknown protein	n/a	IPR004240:Nonaspanin (TM9SF);	n/a	signal peptide
hyper_only_down	CL2151Contig1	Esi0020_0002	expressed unknown protein	n/a		n/a	other localisation
hyper_only_down	CL786Contig1	Esi0004_0212	conserved unknown protein	n/a	IPR001509:NAD-dependent epimerase/dehydratase; IPR016040:NAD(P)-binding domain;	n/a	other localisation
[truncated: 5,364 more rows]
