# Supplementary material for: Transcriptomic and metabolomic analysis of copper stress acclimation in Ectocarpus siliculosus highlights signaling and tolerance mechanisms in brown algae
Source: BMC Plant Biol. 2014 May 1;14:116. doi: 10.1186/1471-2229-14-116 (PMC4108028; doi:10.1186/1471-2229-14-116)
Supplement: Additional file 10 — Primers used for qPCR experiments, and comparison of results obtained by microarray and qPCR analysis for selected genes. In the included graph, each point represents the Log2-ratio of the mRNA abundance determined by microarray in copper stress and in control conditions for a specific gene after 4 h or 8 h of Cu treatment (mean of three biological replicates) plotted against the same ratio determined by qPCR. [file 1471-2229-14-116-S10.xls]

## Sheet: Primers
Additional file 10. Primers used for qPCR experiments, and comparison of results obtained by microarray and qPCR analysis for selected genes. In the included graph, each point represents the Log2-ratio of the mRNA abundance determined by microarray in copper stress and in control conditions for a specific gene after 4 h or 8 h of Cu treatment (mean of three biological replicates) plotted against …
Primer name	Primer sequence	Length	Tm (°C)
Esi0096_0043_GSDH_F	GCAACAACTACGGGTGGTC	19	55.5
Esi0096_0043_GSDH_R	GAAGAGCGGGAAGGTGAAG	19	54.6
Esi0355_0025_HSP70_F	CCGAGGACTACCGTGAGG	18	54.9
Esi0355_0025_HSP70_R	CTCCGCCATCATCTTCCAG	19	54.4
Esi0279_0021_ HSF_F	CTAGTTCGCCTGCTTCGTC	19	55.1
Esi0279_0021_ HSF_R	GTCGCTGTTGTTCATACTTCTC	22	55
Esi0060_0078_AOS_F	GTGATCTCTCCTGACGAGTTTC	22	55.7
Esi0060_0078_AOS_R	TCCCGCTTACATCTTCTTACG	21	54.8
Esi0085_0005_e/unk_F	CAGTGAGTGCCCCTAAACAG	20	55.2
Esi0085_0005_e/unk_R	ATGGAGCAACTTCGTTCGG	19	54.9
Esi0249_0028_NIR_F	GGGCTCCGAGAACAACTTC	19	54.9
Esi0249_0028_NIR_R	AGACAGACAGGCAGGTAGG	19	54.7
Esi0163_0024_ChTr_F	ACCGTCCTCTCCCTGTTTC	19	55.3
Esi0163_0024_ChTr_R	CCTCCTTTCACTCTATCCTTCG	22	55.2
Esi0028_0164_GDH_F	TTGCCTTCTTTGTCCCAGAG	20	54.7
Esi0028_0164_GDH_R	GTGCTATGTGCCCAGTGC	18	55.2
Esi0058_0142_FeR_F	CGAGTTGTAGGTGCTCAAATTC	22	55.2
Esi0058_0142_FeR_R	AAACGATAGCGGGATACCAC	20	54.5
Esi0184_0026_L23A_F	CTGACGGCAAGAAGAAGGC	19	55.6
Esi0184_0026_L23A_R	GGAATGAATGAAAGGGCAACG	21	55.4
Esi0025_0138_GDPF_F	TTGAAGTAGAAACCCTCCGAAG	22	55.2
Esi0025_0138_GDPF_R	CAACACAAGTCAGCCAACAC	20	54.9
Esi0161_0055_ZnFePer_F	GTTAGGGTCGTTCGTGCTG	19	55.4
Esi0161_0055_ZnFePer_R	AATTGTGCCTGCGTGTGG	18	55.4
Esi0348_0030_AIP-1-2_F	CTTGGGTTGTGGAGAGAGTC	20	54.5
Esi0348_0030_AIP-1-2_R	AAGCACGCATAGGATCACC	19	54.3
Esi0513_0010_MTF1_F	AAAGAGGCACCAACGACTAC	20	54.8
Esi0513_0010_MTF1_R	TCACAACGACTTGACACAGG	20	55.1
Esi0290_0037_e/unk_F	TGACGGCAGTGTTTGACG	18	54.8
Esi0290_0037_e/unk_R	TGCTCGCCAGGTATCTCTAC	20	55.7
Esi0495_0003_MEP6_F	TGTGATGTGGAGTGGTTGTC	20	54.7
Esi0495_0003_MEP6_R	ATACTCTCAGAACACCGCTTG	21	55
Esi0043_0144_TPR-1_F	TGGCGTCAGAGTGTTGTTG	19	55.1
Esi0043_0144_TPR-1_R	CACAGCAGTCCCTTCTTATCC	21	55.3
Esi0010_0167_TYR_F	TTGTGTGTTGCCGACTGAG	19	55.1
Esi0010_0167_TYR_R	CCGCCGCATTGATTGTTTG	19	55.4
Esi0387_0021_EF1alpha_F	GCAAGGGCCTCAGCTCTG	19	60.6
Esi0387_0021_EF1alpha_R	ACAAGCCGTCTGGGTATATGTTAGC	26	62.4
Esi0054_0059_UBCE_F	AACAATGGCCTTTGCGAAAA	21	61.27
Esi0054_0059_UBCE_R	GCGTACGTCTTGAAGCCCAG	21	61.68

## Sheet: Log2 ratio
Microarray probe ID	Genome ID	Short name	4h (mean ± SD)				8h (mean ± SD)
			qPCR		Microarrays		qPCR		Microarrays		Function
CL1656Contig1	Esi0028_0164	GDH	-2.40247	0.309804	-2.99602	0.325188	-1.62844	1.07337	-1.4959	0.612788	Glutamate dehydrogenase 1 (NADP-dependent)
CL416Contig1	Esi0010_0167	TYR	0.0859347	0.076847	-2.63839	0.706438	-0.0269448	0.191769	-1.51961	0.674919	Putative Tyrosinase-like protein
CL2999Contig1	Esi0249_0028	NIR	-3.00331	0.46163	-2.13585	0.0341749	-2.83153	1.48667	-1.85319	0.0700595	Nitrite reductase (NAD(P)H) large subunit
CL6178Contig1	Esi0058_0142	FerR	-1.1887	0.251914	-1.88176	0.366088	-0.690296	0.333653	-0.518547	0.274374	Ferric chelate reductase
LQ0AAB7YM14FM1,SCF	Esi0163_0024	ChTr	-3.03996	0.0518952	-1.5211	0.0789298	-1.06214	0.739662	-0.57609	0.374275	Chromate transporter region
LQ0AAB22YJ14FM1,SCF	Esi0025_0138	GDF	-0.0855129	0.637602	-0.000657911	0.575954	-1.01653	0.743143	-0.252564	0.594611	GDP-fucose protein O-fucosyltransferase
CL1795Contig1	Esi0290_0037	n/a	-0.442153	0.0810189	0.000256127	0.0147265	-0.183467	0.0575816	0.086508	0.0125796	Expressed unknown protein
CL4814Contig1	Esi0184_0026	LA23	-0.192813	0.0479452	0.00530181	0.103687	-0.0771429	0.479906	0.0689361	0.242798	60S RIBOSOMAL PROTEIN L23A
CL2465Contig1	Esi0348_0030	AIP	1.39016	0.0312724	1.1088	0.266635	0.693531	0.374933	0.695307	0.289638	Zinc finger AN1 and C2H2 domain-containing Arsenate stress-associated protein 1
LQ0AAB14YG13FM1,SCF	Esi0161_0055	ZFP	-0.0974029	0.480056	1.1088	0.308789	-0.716024	0.3865	0.695307	1.36107	Putative metal ion transport, Zinc/iron permease
CL4138Contig1	Esi0513_0010	MTF1	1.41177	0.264276	1.42353	0.15838	0.793177	0.500077	0.831565	0.405972	Similar to metal response element-binding transcription factor-1.
LQ0AAB60YG14FM1,SCF	Esi0043_0144	TPR1	4.20845	0.0500821	4.31327	0.397309	3.37685	1.67956	3.05318	1.56209	Tetratricopeptide domain containing protein
CL1509Contig1	Esi0085_0005	n/a	4.36971	0.174093	4.68832	0.0795978	2.16425	1.48172	3.83373	0.129557	Expressed unknown protein
LQ0AEA5YO08RM1,SCF	Esi0495_0003	MEP6	5.88901	0.209553	5.01389	0.500113	3.38671	1.6854	3.56125	1.95601	Mannuronan C-5-epimerase
CL3423Contig1	Esi0060_0078	AOS	3.19376	0.724561	5.36998	0.315813	1.74474	1.56164	2.92453	1.45551	CYP5164A2
CL7212Contig1	Esi0096_0043	GSDH	4.36629	0.331971	5.83232	0.370701	4.82158	2.48924	2.39792	1.34485	Glucose sorbosone dehydrogenase
